# Supplementary material for: Label-Free Quantitative Proteomic Analysis of Chitosan Oligosaccharide-Treated Rice Infected with Southern Rice Black-Streaked Dwarf Virus
Source: Viruses. 2017 May 18;9(5):115. doi: 10.3390/v9050115 (PMC5454427; doi:10.3390/v9050115)
Supplement: Supplementary file 1 [file viruses-09-00115-s001.zip]

Archive with 3 entries (3 files):
- Supplementary/Table S1.xlsx
- Supplementary/Table S2.xlsx
- Supplementary/Table S3.xlsx
