# Supplementary material for: Label-Free Quantitative Proteomic Analysis of Chitosan Oligosaccharide-Treated Rice Infected with Southern Rice Black-Streaked Dwarf Virus
Source: Viruses. 2017 May 18;9(5):115. doi: 10.3390/v9050115 (PMC5454427; doi:10.3390/v9050115)
Supplement: Supplementary file 1 [file viruses-09-00115-s001.zip › Supplementary/Table S1.xlsx]

## Sheet: Sheet1
Table S1 Identification of total protein results
Protein IDs	Majority protein IDs	Fasta headers	Number of proteins	Peptides AG1	Peptides AG2	Peptides AG3	Peptides CK1	Peptides CK2	Peptides CK3	Unique peptides AG1	Unique peptides AG2	Unique peptides AG3	Unique peptides CK1	Unique peptides CK2	Unique peptides CK3	Unique sequence coverage [%]	Mol. weight [kDa]	Sequence length	Q-value	Score	Sequence coverage AG1 [%]	Sequence coverage AG2 [%]	Sequence coverage AG3 [%]	Sequence coverage CK1 [%]	Sequence coverage CK2 [%]	Sequence coverage CK3 [%]	Intensity AG1	Intensity AG2	Intensity AG3	Intensity CK1	Intensity CK2	Intensity CK3	iBAQ AG1	iBAQ AG2	iBAQ AG3	iBAQ CK1	iBAQ CK2	iBAQ CK3
tr|B9F7E0|B9F7E0_ORYSJ;sp|Q8H8U5|IN21B_ORYSJ;sp|A1XBB7|IN21B_ORYSI;tr|B8ALI5|B8ALI5_ORYSI	tr|B9F7E0|B9F7E0_ORYSJ;sp|Q8H8U5|IN21B_ORYSJ;sp|A1XBB7|IN21B_ORYSI;tr|B8ALI5|B8ALI5_ORYSI	>tr|B9F7E0|B9F7E0_ORYSJ Putative uncharacterized protein OS=Oryza sativa subsp. japonica GN=OsJ_10387 PE=4 SV=1;>sp|Q8H8U5|IN21B_ORYSJ Protein IN2-1 homolog B OS=Oryza sativa subsp. japonica GN=GSTZ5 PE=2 SV=1;>sp|A1XBB7|IN21B_ORYSI Protein IN2-1 homolog B	4	3	3	2	2	2	1	3	3	2	2	2	1	20.1	27.289	244	0	19.751	20.1	20.1	11.9	11.9	13.9	5.7	11594	36333	20718	14903	45417	23734	724.65	2270.8	1294.9	931.43	2838.6	1483.4
tr|B9FIG2|B9FIG2_ORYSJ;sp|Q6F362|H2B9_ORYSJ;sp|A2Y7R3|H2B9_ORYSI;sp|Q94JE1|H2B5_ORYSJ;sp|A2WKT4|H2B5_ORYSI;sp|Q943L2|H2B11_ORYSJ;sp|A2WWU2|H2B11_ORYSI;sp|Q6ZBP3|H2B2_ORYSJ;sp|A2YWI3|H2B2_ORYSI;sp|A3AGM4|H2B1_ORYSJ;sp|A2XF66|H2B1_ORYSI;tr|B9A1G8|B9A1G8_ORYSJ;tr|B9A1G6|B9A1G6_ORYSJ;sp|Q9LGI2|H2B10_ORYSJ;sp|Q94JJ7|H2B3_ORYSJ;sp|Q94JJ4|H2B4_ORYSJ;sp|Q7GBK0|H2B7_ORYSJ;sp|A2WKS8|H2B7_ORYSI;sp|A2WKS3|H2…	tr|B9FIG2|B9FIG2_ORYSJ;sp|Q6F362|H2B9_ORYSJ;sp|A2Y7R3|H2B9_ORYSI;sp|Q94JE1|H2B5_ORYSJ;sp|A2WKT4|H2B5_ORYSI;sp|Q943L2|H2B11_ORYSJ;sp|A2WWU2|H2B11_ORYSI;sp|Q6ZBP3|H2B2_ORYSJ;sp|A2YWI3|H2B2_ORYSI;sp|A3AGM4|H2B1_ORYSJ;sp|A2XF66|H2B1_ORYSI;tr|B9A1G8|B9A1G8_ORYSJ;tr|B9A1G6|B9A1G6_ORYSJ;sp|Q9LGI2|H2B10_ORYSJ;sp|Q94JJ7|H2B3_ORYSJ;sp|Q94JJ4|H2B4_ORYSJ;sp|Q7GBK0|H2B7_ORYSJ;sp|A2WKS8|H2B7_ORYSI;sp|A2WKS3|H2…	>tr|B9FIG2|B9FIG2_ORYSJ Histone H2B OS=Oryza sativa subsp. japonica GN=OsJ_19633 PE=3 SV=1;>sp|Q6F362|H2B9_ORYSJ Histone H2B.9 OS=Oryza sativa subsp. japonica GN=H2B.9 PE=3 SV=1;>sp|A2Y7R3|H2B9_ORYSI Histone H2B.9 OS=Oryza sativa subsp. indica GN=H2B.9 PE=	30	4	5	4	5	3	7	0	1	0	0	0	1	4.6	16.256	152	0	75.236	30.3	34.9	30.3	36.2	23	47.4	53540	12427	24317	136560	155990	184860	6692.5	1553.4	3039.6	17070	19498	23107
tr|B7EAP0|B7EAP0_ORYSJ;sp|Q0JPA6|SRS1_ORYSJ;sp|A2WMG6|SRS1_ORYSI;tr|S5CLF6|S5CLF6_ORYSI;tr|S5CGQ2|S5CGQ2_ORYSJ	tr|B7EAP0|B7EAP0_ORYSJ;sp|Q0JPA6|SRS1_ORYSJ;sp|A2WMG6|SRS1_ORYSI	>tr|B7EAP0|B7EAP0_ORYSJ cDNA clone:J013002J14, full insert sequence OS=Oryza sativa subsp. japonica PE=2 SV=1;>sp|Q0JPA6|SRS1_ORYSJ Salt stress root protein RS1 OS=Oryza sativa subsp. japonica GN=Os01g0233000 PE=2 SV=1;>sp|A2WMG6|SRS1_ORYSI Salt stress roo	5	4	2	1	5	5	5	4	2	1	5	5	5	51.5	21.801	204	0	122.45	33.8	14.2	12.3	33.8	33.8	33.8	80275	48726	9378.1	95429	67054	72393	6175	3748.2	721.39	7340.7	5158	5568.7
tr|B7E7K3|B7E7K3_ORYSJ;sp|Q0JMY8|SALT_ORYSJ;sp|A2WPN7|SALT_ORYSI	tr|B7E7K3|B7E7K3_ORYSJ;sp|Q0JMY8|SALT_ORYSJ;sp|A2WPN7|SALT_ORYSI	>tr|B7E7K3|B7E7K3_ORYSJ Salt stress-induced protein OS=Oryza sativa subsp. japonica GN=OsJ_01682 PE=2 SV=1;>sp|Q0JMY8|SALT_ORYSJ Salt stress-induced protein OS=Oryza sativa subsp. japonica GN=SALT PE=2 SV=1;>sp|A2WPN7|SALT_ORYSI Salt stress-induced protein	3	1	1	2	6	6	5	1	1	2	6	6	5	57.2	15.172	145	0	111.58	9.7	11.7	26.2	57.2	57.2	47.6	5090.3	498.64	10050	154700	115490	121200	636.29	62.33	1256.2	19338	14437	15151
tr|B9FM49|B9FM49_ORYSJ;tr|B8AXA2|B8AXA2_ORYSI;tr|B7EN17|B7EN17_ORYSJ;sp|Q75L11|H2A6_ORYSJ;sp|A2XZN0|H2A6_ORYSI;tr|B7F7N8|B7F7N8_ORYSJ;sp|Q94E96|H2A5_ORYSJ;sp|A2WQG7|H2A5_ORYSI;tr|B7EDG0|B7EDG0_ORYSJ;sp|Q6L500|H2A4_ORYSJ;sp|A2Y5G8|H2A4_ORYSI;tr|A2YNE9|A2YNE9_ORYSI;tr|Q653P3|Q653P3_ORYSJ;tr|C7J5E8|C7J5E8_ORYSJ	tr|B9FM49|B9FM49_ORYSJ;tr|B8AXA2|B8AXA2_ORYSI;tr|B7EN17|B7EN17_ORYSJ;sp|Q75L11|H2A6_ORYSJ;sp|A2XZN0|H2A6_ORYSI;tr|B7F7N8|B7F7N8_ORYSJ;sp|Q94E96|H2A5_ORYSJ;sp|A2WQG7|H2A5_ORYSI;tr|B7EDG0|B7EDG0_ORYSJ;sp|Q6L500|H2A4_ORYSJ;sp|A2Y5G8|H2A4_ORYSI	>tr|B9FM49|B9FM49_ORYSJ Histone H2A OS=Oryza sativa subsp. japonica GN=OsJ_16877 PE=3 SV=1;>tr|B8AXA2|B8AXA2_ORYSI Histone H2A OS=Oryza sativa subsp. indica GN=OsI_18189 PE=3 SV=1;>tr|B7EN17|B7EN17_ORYSJ Histone H2A OS=Oryza sativa subsp. japonica PE=2 SV=	14	3	3	2	4	4	4	3	2	2	3	3	3	25	15.611	148	0	120.25	25	15.5	9.5	31.1	31.1	31.1	37875	34597	25781	75360	59500	70425	6312.4	5766.1	4296.8	12560	9916.6	11738
tr|A7J2C2|A7J2C2_ORYSJ;sp|Q0JHF8|F16P2_ORYSJ;sp|A2WXB2|F16P2_ORYSI;tr|B9EUU5|B9EUU5_ORYSJ;tr|B9FPT4|B9FPT4_ORYSJ;tr|B8AYU2|B8AYU2_ORYSI;tr|Q75HX2|Q75HX2_ORYSJ;tr|Q0DHV0|Q0DHV0_ORYSJ	tr|A7J2C2|A7J2C2_ORYSJ;sp|Q0JHF8|F16P2_ORYSJ;sp|A2WXB2|F16P2_ORYSI;tr|B9EUU5|B9EUU5_ORYSJ	>tr|A7J2C2|A7J2C2_ORYSJ Fructose-1,6-bisphosphatase 1 OS=Oryza sativa subsp. japonica PE=2 SV=1;>sp|Q0JHF8|F16P2_ORYSJ Fructose-1,6-bisphosphatase, cytosolic OS=Oryza sativa subsp. japonica GN=Os01g0866400 PE=2 SV=2;>sp|A2WXB2|F16P2_ORYSI Fructose-1,6-bisp	8	5	4	3	4	5	4	3	3	1	2	3	2	30.1	37.035	339	0	115.5	22.7	17.1	11.5	15.9	20.4	15.9	67740	51706	42772	42901	40706	49395	3565.3	2721.4	2251.2	2257.9	2142.4	2599.7
sp|Q60DW3|ALFL5_ORYSJ;sp|A2Y4R8|ALFL5_ORYSI;sp|Q7F2Z1|ALFL6_ORYSJ;sp|A2WXR5|ALFL6_ORYSI	sp|Q60DW3|ALFL5_ORYSJ;sp|A2Y4R8|ALFL5_ORYSI;sp|Q7F2Z1|ALFL6_ORYSJ;sp|A2WXR5|ALFL6_ORYSI	>sp|Q60DW3|ALFL5_ORYSJ PHD finger protein ALFIN-LIKE 5 OS=Oryza sativa subsp. japonica GN=Os05g0419100 PE=2 SV=1;>sp|A2Y4R8|ALFL5_ORYSI PHD finger protein ALFIN-LIKE 5 OS=Oryza sativa subsp. indica GN=OsI_19996 PE=3 SV=1;>sp|Q7F2Z1|ALFL6_ORYSJ PHD finger p	4	0	0	0	1	1	0	0	0	0	1	1	0	7.8	29.104	258	0	8.8242	0	0	0	7.8	7.8	0	0	0	0	0	4136.9	0	0	0	0	0	376.08	0
tr|A3A0I1|A3A0I1_ORYSJ;tr|B8A7P9|B8A7P9_ORYSI;tr|B7EWY9|B7EWY9_ORYSJ;sp|Q0JGY1|RL51_ORYSJ;sp|A2WXX3|RL51_ORYSI	tr|A3A0I1|A3A0I1_ORYSJ;tr|B8A7P9|B8A7P9_ORYSI;tr|B7EWY9|B7EWY9_ORYSJ;sp|Q0JGY1|RL51_ORYSJ;sp|A2WXX3|RL51_ORYSI	>tr|A3A0I1|A3A0I1_ORYSJ Uncharacterized protein OS=Oryza sativa subsp. japonica GN=OsJ_04401 PE=3 SV=1;>tr|B8A7P9|B8A7P9_ORYSI Putative uncharacterized protein OS=Oryza sativa subsp. indica GN=OsI_04779 PE=3 SV=1;>tr|B7EWY9|B7EWY9_ORYSJ 60S ribosomal prote	5	7	3	5	7	5	5	0	0	0	1	0	0	4	34.326	301	1	-2	20.9	13.6	14	22.9	18.6	18.6	0	0	0	4242.4	0	0	0	0	0	353.53	0	0
sp|Q0JGK4|SPSA1_ORYSJ;sp|A2WYE9|SPSA1_ORYSI;tr|B9EVW4|B9EVW4_ORYSJ;tr|B8A8E2|B8A8E2_ORYSI	sp|Q0JGK4|SPSA1_ORYSJ;sp|A2WYE9|SPSA1_ORYSI;tr|B9EVW4|B9EVW4_ORYSJ;tr|B8A8E2|B8A8E2_ORYSI	>sp|Q0JGK4|SPSA1_ORYSJ Probable sucrose-phosphate synthase 1 OS=Oryza sativa subsp. japonica GN=SPS1 PE=2 SV=2;>sp|A2WYE9|SPSA1_ORYSI Probable sucrose-phosphate synthase 1 OS=Oryza sativa subsp. indica GN=SPS1 PE=2 SV=2;>tr|B9EVW4|B9EVW4_ORYSJ Uncharacteri	4	5	2	3	6	1	3	5	2	2	5	1	2	10.9	119.35	1084	0	37.579	6	1.8	2.9	8.9	1.4	3.5	34050	4304	13812	43075	0	4481.9	654.8	82.769	265.61	828.36	0	86.191
sp|Q8S059|STAD2_ORYSJ;sp|A2WYF4|STAD2_ORYSI	sp|Q8S059|STAD2_ORYSJ;sp|A2WYF4|STAD2_ORYSI	>sp|Q8S059|STAD2_ORYSJ Acyl-[acyl-carrier-protein] desaturase 2, chloroplastic OS=Oryza sativa subsp. japonica GN=SSI2 PE=2 SV=1;>sp|A2WYF4|STAD2_ORYSI Acyl-[acyl-carrier-protein] desaturase 2, chloroplastic OS=Oryza sativa subsp. indica GN=SSI2 PE=3 SV=1	2	2	2	2	1	1	2	2	2	2	1	1	2	6.6	44.875	396	0	12.404	6.6	6.6	6.6	3.5	3.5	6.6	4909	3745.1	9490.8	3243.5	2759.6	10758	196.36	149.8	379.63	129.74	110.38	430.33
tr|B7EM48|B7EM48_ORYSJ;sp|Q6YXZ7|ANM5_ORYSJ;sp|A2X0Q3|ANM5_ORYSI;tr|B8AHE2|B8AHE2_ORYSI;tr|B9F2M6|B9F2M6_ORYSJ	tr|B7EM48|B7EM48_ORYSJ;sp|Q6YXZ7|ANM5_ORYSJ;sp|A2X0Q3|ANM5_ORYSI;tr|B8AHE2|B8AHE2_ORYSI;tr|B9F2M6|B9F2M6_ORYSJ	>tr|B7EM48|B7EM48_ORYSJ Protein arginine N-methyltransferase OS=Oryza sativa subsp. japonica PE=2 SV=1;>sp|Q6YXZ7|ANM5_ORYSJ Protein arginine N-methyltransferase 5 OS=Oryza sativa subsp. japonica GN=PRMT5 PE=2 SV=1;>sp|A2X0Q3|ANM5_ORYSI Protein arginine N-	5	1	0	0	1	0	0	1	0	0	1	0	0	3.7	72.672	649	0.0019039	3.7961	1.5	0	0	1.5	0	0	6654.8	0	0	1336.8	0	0	207.96	0	0	41.776	0	0
sp|Q6H7M7|OEP80_ORYSJ;sp|A2X208|OEP80_ORYSI	sp|Q6H7M7|OEP80_ORYSJ;sp|A2X208|OEP80_ORYSI	>sp|Q6H7M7|OEP80_ORYSJ Outer envelope protein 80, chloroplastic OS=Oryza sativa subsp. japonica GN=OEP80 PE=3 SV=2;>sp|A2X208|OEP80_ORYSI Outer envelope protein 80, chloroplastic OS=Oryza sativa subsp. indica GN=OEP80 PE=3 SV=1	2	2	1	1	2	2	1	2	1	1	2	2	1	6.2	71.521	665	0	9.5438	3.5	1.4	1.4	3.5	3.5	2.1	5016	5136.7	3917.7	5035.2	0	1131.9	119.43	122.3	93.279	119.89	0	26.95
tr|B9F4A7|B9F4A7_ORYSJ;sp|Q0E2S4-2|PP2A3_ORYSJ;sp|Q0DBD3|PP2A1_ORYSJ;sp|A2YEB4|PP2A1_ORYSI;tr|B7EL47|B7EL47_ORYSJ;sp|Q0E2S4|PP2A3_ORYSJ;sp|A2X2G3|PP2A3_ORYSI	tr|B9F4A7|B9F4A7_ORYSJ;sp|Q0E2S4-2|PP2A3_ORYSJ;sp|Q0DBD3|PP2A1_ORYSJ;sp|A2YEB4|PP2A1_ORYSI;tr|B7EL47|B7EL47_ORYSJ;sp|Q0E2S4|PP2A3_ORYSJ;sp|A2X2G3|PP2A3_ORYSI	>tr|B9F4A7|B9F4A7_ORYSJ Serine/threonine-protein phosphatase OS=Oryza sativa subsp. japonica GN=OsJ_05900 PE=3 SV=1;>sp|Q0E2S4-2|PP2A3_ORYSJ Isoform 2 of Serine/threonine-protein phosphatase PP2A-3 catalytic subunit OS=Oryza sativa subsp. japonica GN=PP2A3	7	3	1	1	1	2	0	1	0	0	0	1	0	4.4	33.71	294	0.0096396	2.6766	9.5	5.1	5.1	5.1	9.5	0	9471.2	0	0	0	8315.8	0	631.42	0	0	0	554.39	0
sp|Q6Z6K4|BGAL4_ORYSJ;sp|A2X2H7|BGAL4_ORYSI;tr|A3A4M1|A3A4M1_ORYSJ	sp|Q6Z6K4|BGAL4_ORYSJ;sp|A2X2H7|BGAL4_ORYSI;tr|A3A4M1|A3A4M1_ORYSJ	>sp|Q6Z6K4|BGAL4_ORYSJ Beta-galactosidase 4 OS=Oryza sativa subsp. japonica GN=Os02g0219200 PE=2 SV=1;>sp|A2X2H7|BGAL4_ORYSI Beta-galactosidase 4 OS=Oryza sativa subsp. indica GN=OsI_006270 PE=3 SV=1;>tr|A3A4M1|A3A4M1_ORYSJ Beta-galactosidase OS=Oryza sati	3	1	1	0	1	1	1	1	1	0	1	1	1	1.5	79.995	729	0.0036397	3.3486	1.5	1.5	0	1.5	1.5	1.5	1662.5	1617.1	0	3918.4	0	1982.7	47.499	46.203	0	111.95	0	56.647
sp|Q6K4V2|SWET4_ORYSJ;sp|A2X3S3|SWET4_ORYSI	sp|Q6K4V2|SWET4_ORYSJ;sp|A2X3S3|SWET4_ORYSI	>sp|Q6K4V2|SWET4_ORYSJ Bidirectional sugar transporter SWEET4 OS=Oryza sativa subsp. japonica GN=SWEET4 PE=2 SV=1;>sp|A2X3S3|SWET4_ORYSI Bidirectional sugar transporter SWEET4 OS=Oryza sativa subsp. indica GN=SWEET4 PE=2 SV=1	2	0	0	0	0	1	0	0	0	0	0	1	0	9.7	28.046	259	0.0077253	2.8482	0	0	0	0	6.2	0	0	0	0	0	1126.4	0	0	0	0	0	125.15	0
tr|Q56US1|Q56US1_ORYSJ;tr|Q7XTL6|Q7XTL6_ORYSJ;tr|B8ARU1|B8ARU1_ORYSI;tr|B7E5N1|B7E5N1_ORYSJ;sp|Q0DYB1|IPYR_ORYSJ;sp|A2X8Q3|IPYR_ORYSI;tr|Q0JFK7|Q0JFK7_ORYSJ;tr|Q948I7|Q948I7_ORYSJ;tr|Q338G1|Q338G1_ORYSJ;tr|B9G5N4|B9G5N4_ORYSJ;tr|Q5JL11|Q5JL11_ORYSJ;tr|Q5N9F4|Q5N9F4_ORYSJ;tr|A2WXB3|A2WXB3_ORYSI;tr|Q75L10|Q75L10_ORYSJ;tr|B8AXA3|B8AXA3_ORYSI;tr|B8A9Z0|B8A9Z0_ORYSI;tr|B7F8Y9|B7F8Y9_ORYSJ;tr|Q75HX3|Q7…	tr|Q56US1|Q56US1_ORYSJ;tr|Q7XTL6|Q7XTL6_ORYSJ;tr|B8ARU1|B8ARU1_ORYSI;tr|B7E5N1|B7E5N1_ORYSJ;sp|Q0DYB1|IPYR_ORYSJ;sp|A2X8Q3|IPYR_ORYSI;tr|Q0JFK7|Q0JFK7_ORYSJ;tr|Q948I7|Q948I7_ORYSJ;tr|Q338G1|Q338G1_ORYSJ;tr|B9G5N4|B9G5N4_ORYSJ;tr|Q5JL11|Q5JL11_ORYSJ;tr|Q5N9F4|Q5N9F4_ORYSJ;tr|A2WXB3|A2WXB3_ORYSI;tr|Q75L10|Q75L10_ORYSJ;tr|B8AXA3|B8AXA3_ORYSI;tr|B8A9Z0|B8A9Z0_ORYSI;tr|B7F8Y9|B7F8Y9_ORYSJ;tr|Q75HX3|Q7…	>tr|Q56US1|Q56US1_ORYSJ Inorganic pyrophosphatase (Fragment) OS=Oryza sativa subsp. japonica GN=Ipp PE=2 SV=1;>tr|Q7XTL6|Q7XTL6_ORYSJ OSJNBa0070M12.12 protein OS=Oryza sativa subsp. japonica GN=OSJNBa0070M12.12 PE=2 SV=2;>tr|B8ARU1|B8ARU1_ORYSI Putative un	20	2	2	1	1	2	2	2	2	1	1	2	2	13.8	23.664	210	0	23.434	13.8	13.8	8.1	8.1	13.8	13.8	26344	19230	13896	36551	30499	41367	2634.4	1923	1389.6	3655.1	3049.9	4136.7
tr|B8ANV9|B8ANV9_ORYSI;tr|B7EP63|B7EP63_ORYSJ;sp|Q10RE5|MTND2_ORYSJ;sp|A2XCT8|MTND2_ORYSI	tr|B8ANV9|B8ANV9_ORYSI;tr|B7EP63|B7EP63_ORYSJ;sp|Q10RE5|MTND2_ORYSJ;sp|A2XCT8|MTND2_ORYSI	>tr|B8ANV9|B8ANV9_ORYSI Putative uncharacterized protein OS=Oryza sativa subsp. indica GN=OsI_10122 PE=3 SV=1;>tr|B7EP63|B7EP63_ORYSJ cDNA clone:J013027P03, full insert sequence OS=Oryza sativa subsp. japonica GN=OsJ_09506 PE=2 SV=1;>sp|Q10RE5|MTND2_ORYSJ	4	0	0	0	2	1	1	0	0	0	2	1	1	12.1	23.498	198	0.0078023	2.9262	0	0	0	12.1	5.1	5.1	0	0	0	34986	10659	11340	0	0	0	2332.4	710.61	756.01
tr|A3AEV2|A3AEV2_ORYSJ;tr|B8APP7|B8APP7_ORYSI;sp|Q0DUI8|CRTI_ORYSJ;sp|A2XDA1|CRTI_ORYSI	tr|A3AEV2|A3AEV2_ORYSJ;tr|B8APP7|B8APP7_ORYSI;sp|Q0DUI8|CRTI_ORYSJ;sp|A2XDA1|CRTI_ORYSI	>tr|A3AEV2|A3AEV2_ORYSJ Putative uncharacterized protein OS=Oryza sativa subsp. japonica GN=OsJ_09683 PE=4 SV=1;>tr|B8APP7|B8APP7_ORYSI Putative uncharacterized protein OS=Oryza sativa subsp. indica GN=OsI_10284 PE=4 SV=1;>sp|Q0DUI8|CRTI_ORYSJ Phytoene deh	4	0	0	0	1	1	0	0	0	0	1	1	0	8.2	58.761	526	0	11.847	0	0	0	2.7	2.5	0	0	0	0	0	3930.4	0	0	0	0	0	115.6	0
tr|B8ALJ6|B8ALJ6_ORYSI;tr|B7EDC7|B7EDC7_ORYSJ;sp|Q10N20|MPK5_ORYSJ;sp|A2XFC8|MPK5_ORYSI;sp|Q10N20-2|MPK5_ORYSJ	tr|B8ALJ6|B8ALJ6_ORYSI;tr|B7EDC7|B7EDC7_ORYSJ;sp|Q10N20|MPK5_ORYSJ;sp|A2XFC8|MPK5_ORYSI;sp|Q10N20-2|MPK5_ORYSJ	>tr|B8ALJ6|B8ALJ6_ORYSI Mitogen-activated protein kinase OS=Oryza sativa subsp. indica GN=OsI_11072 PE=3 SV=1;>tr|B7EDC7|B7EDC7_ORYSJ Mitogen-activated protein kinase OS=Oryza sativa subsp. japonica GN=OsJ_10412 PE=2 SV=1;>sp|Q10N20|MPK5_ORYSJ Mitogen-acti	5	0	1	0	0	0	0	0	1	0	0	0	0	6.2	43.029	369	0	7.68	0	3.8	0	0	0	0	0	3767.9	0	0	0	0	0	150.72	0	0	0	0
tr|B7ERZ5|B7ERZ5_ORYSJ;sp|Q10MW3|PDC2_ORYSJ;tr|B8AM29|B8AM29_ORYSI;sp|A2XFI3|PDC2_ORYSI;tr|B9F7T1|B9F7T1_ORYSJ;tr|B7EQF7|B7EQF7_ORYSJ;sp|Q0D3D2|PDC3_ORYSJ;sp|A2YQ76|PDC3_ORYSI;tr|Q6AUJ8|Q6AUJ8_ORYSJ;tr|B7EQR6|B7EQR6_ORYSJ;tr|A2Y5M0|A2Y5M0_ORYSI;sp|Q0DHF6|PDC1_ORYSJ;sp|A2Y5L9|PDC1_ORYSI	tr|B7ERZ5|B7ERZ5_ORYSJ;sp|Q10MW3|PDC2_ORYSJ;tr|B8AM29|B8AM29_ORYSI;sp|A2XFI3|PDC2_ORYSI;tr|B9F7T1|B9F7T1_ORYSJ	>tr|B7ERZ5|B7ERZ5_ORYSJ Pyruvate decarboxylase isozyme 2 OS=Oryza sativa subsp. japonica PE=2 SV=1;>sp|Q10MW3|PDC2_ORYSJ Pyruvate decarboxylase 2 OS=Oryza sativa subsp. japonica GN=PDC2 PE=2 SV=1;>tr|B8AM29|B8AM29_ORYSI Putative uncharacterized protein OS=	13	2	1	1	3	4	5	2	1	1	3	4	5	18.8	64.718	605	0	71.622	4.8	2.6	2.6	8.6	10.1	13.1	1794	9708.6	10946	9398.5	9596.8	22797	85.431	462.31	521.25	447.55	456.99	1085.6
tr|B8B1H8|B8B1H8_ORYSI;tr|B8AUE9|B8AUE9_ORYSI;tr|B7F6J5|B7F6J5_ORYSJ;tr|A3AUC6|A3AUC6_ORYSJ;sp|Q2RAD9|H32_ORYSJ;sp|Q0JCT1|H33_ORYSJ;sp|A2Y533|H32_ORYSI;sp|A2XHJ3|H33_ORYSI;tr|B8A6X4|B8A6X4_ORYSI;tr|Q53NE3|Q53NE3_ORYSJ;tr|C7J3T3|C7J3T3_ORYSJ;tr|A2Y8W0|A2Y8W0_ORYSI;tr|A6N091|A6N091_ORYSI;tr|B9FPT5|B9FPT5_ORYSJ;tr|D6PYM9|D6PYM9_ORYSI;tr|Q2QSX0|Q2QSX0_ORYSJ;tr|Q2QSW7|Q2QSW7_ORYSJ;tr|D6PYM8|D6PYM8_ORY…	tr|B8B1H8|B8B1H8_ORYSI;tr|B8AUE9|B8AUE9_ORYSI;tr|B7F6J5|B7F6J5_ORYSJ;tr|A3AUC6|A3AUC6_ORYSJ;sp|Q2RAD9|H32_ORYSJ;sp|Q0JCT1|H33_ORYSJ;sp|A2Y533|H32_ORYSI;sp|A2XHJ3|H33_ORYSI;tr|B8A6X4|B8A6X4_ORYSI;tr|Q53NE3|Q53NE3_ORYSJ;tr|C7J3T3|C7J3T3_ORYSJ;tr|A2Y8W0|A2Y8W0_ORYSI;tr|A6N091|A6N091_ORYSI;tr|B9FPT5|B9FPT5_ORYSJ;tr|D6PYM9|D6PYM9_ORYSI;tr|Q2QSX0|Q2QSX0_ORYSJ;tr|Q2QSW7|Q2QSW7_ORYSJ;tr|D6PYM8|D6PYM8_ORY…	>tr|B8B1H8|B8B1H8_ORYSI Histone H3 OS=Oryza sativa subsp. indica GN=OsI_21765 PE=3 SV=1;>tr|B8AUE9|B8AUE9_ORYSI Histone H3 OS=Oryza sativa subsp. indica GN=OsI_16104 PE=3 SV=1;>tr|B7F6J5|B7F6J5_ORYSJ Histone H3 OS=Oryza sativa subsp. japonica GN=Os06g01595	21	2	2	2	2	2	2	2	2	2	2	2	2	13.2	15.268	136	0	32.29	13.2	13.2	13.2	13.2	13.2	13.2	31755	32676	50347	85371	69605	51882	7938.8	8169	12587	21343	17401	12971
sp|Q53RM0|CHLI_ORYSJ;sp|A2XIK9|CHLI_ORYSI	sp|Q53RM0|CHLI_ORYSJ;sp|A2XIK9|CHLI_ORYSI	>sp|Q53RM0|CHLI_ORYSJ Magnesium-chelatase subunit ChlI, chloroplastic OS=Oryza sativa subsp. japonica GN=CHLI PE=1 SV=1;>sp|A2XIK9|CHLI_ORYSI Magnesium-chelatase subunit ChlI, chloroplastic OS=Oryza sativa subsp. indica GN=CHLI PE=3 SV=1	2	7	9	8	9	6	8	7	9	8	9	6	8	38.1	44.865	415	0	192.48	21.7	27	25.8	28.9	18.1	24.1	56898	61086	12088	72656	55522	69670	2473.8	2655.9	525.55	3158.9	2414	3029.1
sp|Q10HD0|CB23_ORYSJ;sp|A2XJ35|CB23_ORYSI;tr|Q10HC8|Q10HC8_ORYSJ;tr|A6N154|A6N154_ORYSI	sp|Q10HD0|CB23_ORYSJ;sp|A2XJ35|CB23_ORYSI;tr|Q10HC8|Q10HC8_ORYSJ;tr|A6N154|A6N154_ORYSI	>sp|Q10HD0|CB23_ORYSJ Chlorophyll a-b binding protein, chloroplastic OS=Oryza sativa subsp. japonica GN=RCABP89 PE=2 SV=1;>sp|A2XJ35|CB23_ORYSI Chlorophyll a-b binding protein, chloroplastic OS=Oryza sativa subsp. indica GN=OsI_012078 PE=2 SV=1;>tr|Q10HC8|	4	13	13	12	12	11	11	7	7	6	6	6	6	31.6	28.495	263	0	323.31	59.3	59.3	59.3	59.3	45.2	45.2	4481000	2654500	3156400	2702000	2528000	2746500	448100	265450	315640	270200	252800	274650
tr|V5K461|V5K461_ORYSJ;sp|Q10DV7|ACT1_ORYSJ;sp|A2XLF2|ACT1_ORYSI;tr|Q2QLI5|Q2QLI5_ORYSJ;tr|A2ZN74|A2ZN74_ORYSI;tr|Q0ILJ7|Q0ILJ7_ORYSJ;tr|B2ZEU9|B2ZEU9_ORYSI;tr|C7DQF0|C7DQF0_ORYSJ	tr|V5K461|V5K461_ORYSJ;sp|Q10DV7|ACT1_ORYSJ;sp|A2XLF2|ACT1_ORYSI;tr|Q2QLI5|Q2QLI5_ORYSJ;tr|A2ZN74|A2ZN74_ORYSI;tr|Q0ILJ7|Q0ILJ7_ORYSJ	>tr|V5K461|V5K461_ORYSJ Actin-1 OS=Oryza sativa subsp. japonica PE=2 SV=1;>sp|Q10DV7|ACT1_ORYSJ Actin-1 OS=Oryza sativa subsp. japonica GN=ACT1 PE=2 SV=1;>sp|A2XLF2|ACT1_ORYSI Actin-1 OS=Oryza sativa subsp. indica GN=ACT1 PE=2 SV=1;>tr|Q2QLI5|Q2QLI5_ORYSJ	8	8	6	6	9	12	11	2	0	0	1	1	1	8	41.812	377	0	247.07	29.7	25.5	23.6	39	45.9	45.4	466830	403690	282120	722350	364630	401310	22230	19223	13434	34398	17363	19110
tr|B9F6B5|B9F6B5_ORYSJ;sp|A3ANB5|ARP7_ORYSJ;sp|A2XMK6|ARP7_ORYSI	tr|B9F6B5|B9F6B5_ORYSJ;sp|A3ANB5|ARP7_ORYSJ;sp|A2XMK6|ARP7_ORYSI	>tr|B9F6B5|B9F6B5_ORYSJ Putative uncharacterized protein OS=Oryza sativa subsp. japonica GN=OsJ_12834 PE=3 SV=1;>sp|A3ANB5|ARP7_ORYSJ Actin-related protein 7 OS=Oryza sativa subsp. japonica GN=ARP7 PE=2 SV=2;>sp|A2XMK6|ARP7_ORYSI Actin-related protein 7 OS	3	1	1	1	1	1	1	1	1	1	1	1	1	8.9	39.6	360	0.0028423	3.7263	3.9	5	3.9	3.9	3.9	3.9	1517.7	5245.4	0	0	4126.3	883.06	89.274	308.55	0	0	242.72	51.945
tr|B7E5E8|B7E5E8_ORYSJ;sp|Q10BT5|PP2A2_ORYSJ;sp|A2XN40|PP2A2_ORYSI;tr|B8AE76|B8AE76_ORYSI;tr|B8AE78|B8AE78_ORYSI;tr|Q6EPR6|Q6EPR6_ORYSJ;sp|P0C5D7|PP2A4_ORYSI	tr|B7E5E8|B7E5E8_ORYSJ;sp|Q10BT5|PP2A2_ORYSJ;sp|A2XN40|PP2A2_ORYSI;tr|B8AE76|B8AE76_ORYSI;tr|B8AE78|B8AE78_ORYSI;tr|Q6EPR6|Q6EPR6_ORYSJ;sp|P0C5D7|PP2A4_ORYSI	>tr|B7E5E8|B7E5E8_ORYSJ Serine/threonine-protein phosphatase OS=Oryza sativa subsp. japonica GN=LOC_Os03g59060 PE=2 SV=1;>sp|Q10BT5|PP2A2_ORYSJ Serine/threonine-protein phosphatase PP2A-2 catalytic subunit OS=Oryza sativa subsp. japonica GN=PP2A2 PE=2 SV=1	7	2	2	1	2	1	1	0	1	0	1	0	1	6.8	35.242	307	0	25.542	4.9	11.7	4.9	11.7	4.9	6.8	29957	18936	30259	6610.2	3824.1	0	1872.3	1183.5	1891.2	413.14	239.01	0
tr|B7E6A0|B7E6A0_ORYSJ;sp|Q84T92|CFI_ORYSJ;sp|A2XNF0|CFI_ORYSI;tr|B9F6Z9|B9F6Z9_ORYSJ	tr|B7E6A0|B7E6A0_ORYSJ;sp|Q84T92|CFI_ORYSJ;sp|A2XNF0|CFI_ORYSI;tr|B9F6Z9|B9F6Z9_ORYSJ	>tr|B7E6A0|B7E6A0_ORYSJ Chalcone-flavonone isomerase family protein OS=Oryza sativa subsp. japonica PE=2 SV=1;>sp|Q84T92|CFI_ORYSJ Chalcone--flavonone isomerase OS=Oryza sativa subsp. japonica GN=CHI PE=2 SV=1;>sp|A2XNF0|CFI_ORYSI Chalcone--flavonone isome	4	6	4	4	6	5	6	6	4	4	6	5	6	55.8	23.893	233	0	194.67	30.5	26.6	30.5	33.9	28.3	33.5	106450	57718	52020	80126	36458	76112	8188.3	4439.8	4001.6	6163.5	2804.5	5854.8
tr|B8AMT7|B8AMT7_ORYSI;tr|B7E8U0|B7E8U0_ORYSJ;sp|Q10AZ4|ACT3_ORYSJ;sp|A2XNS1|ACT3_ORYSI	tr|B8AMT7|B8AMT7_ORYSI;tr|B7E8U0|B7E8U0_ORYSJ;sp|Q10AZ4|ACT3_ORYSJ;sp|A2XNS1|ACT3_ORYSI	>tr|B8AMT7|B8AMT7_ORYSI Putative uncharacterized protein OS=Oryza sativa subsp. indica GN=OsI_14218 PE=3 SV=1;>tr|B7E8U0|B7E8U0_ORYSJ cDNA clone:001-118-B07, full insert sequence OS=Oryza sativa subsp. japonica GN=OsJ_13270 PE=2 SV=1;>sp|Q10AZ4|ACT3_ORYSJ	4	5	4	5	6	9	8	0	0	1	1	0	1	8	41.705	377	0	6.4467	13.8	12.7	18.8	26.3	30	32.1	0	0	15028	18420	0	22565	0	0	715.64	877.14	0	1074.5
sp|Q7XT99|AKR2_ORYSJ;sp|A2XRZ0|AKR2_ORYSI;tr|Q0JE28|Q0JE28_ORYSJ;sp|Q7XQ45|AKR3_ORYSJ;sp|A2XRZ6|AKR3_ORYSI;tr|B9FEH4|B9FEH4_ORYSJ;tr|C7J0X9|C7J0X9_ORYSJ;tr|B8ASB3|B8ASB3_ORYSI	sp|Q7XT99|AKR2_ORYSJ;sp|A2XRZ0|AKR2_ORYSI	>sp|Q7XT99|AKR2_ORYSJ Probable aldo-keto reductase 2 OS=Oryza sativa subsp. japonica GN=Os04g0338000 PE=2 SV=2;>sp|A2XRZ0|AKR2_ORYSI Probable aldo-keto reductase 2 OS=Oryza sativa subsp. indica GN=OsI_15387 PE=3 SV=1	8	5	3	2	5	6	6	4	3	2	4	5	5	17.7	38.233	351	0	57.749	14.5	10.3	7.4	14.5	18.2	18.5	24367	21078	14107	40775	30251	26763	1160.3	1003.7	671.74	1941.7	1440.5	1274.4
tr|B7EKA4|B7EKA4_ORYSJ;sp|Q0DKY4|METK1_ORYSJ;sp|A2Y053|METK1_ORYSI;sp|Q9LGU6|METK3_ORYSJ;tr|A2WP83|A2WP83_ORYSI;tr|A2WNR2|A2WNR2_ORYSI;tr|Q8LRJ3|Q8LRJ3_ORYSJ;tr|B9FX68|B9FX68_ORYSJ	tr|B7EKA4|B7EKA4_ORYSJ;sp|Q0DKY4|METK1_ORYSJ;sp|A2Y053|METK1_ORYSI;sp|Q9LGU6|METK3_ORYSJ;tr|A2WP83|A2WP83_ORYSI;tr|A2WNR2|A2WNR2_ORYSI	>tr|B7EKA4|B7EKA4_ORYSJ S-adenosylmethionine synthase OS=Oryza sativa subsp. japonica GN=OsJ_17029 PE=2 SV=1;>sp|Q0DKY4|METK1_ORYSJ S-adenosylmethionine synthase 1 OS=Oryza sativa subsp. japonica GN=SAM1 PE=2 SV=1;>sp|A2Y053|METK1_ORYSI S-adenosylmethionin	8	11	9	8	10	10	10	2	2	3	2	2	3	10.4	43.219	396	0	323.31	42.2	25	34.1	38.9	35.4	30.8	260150	186770	179800	277260	279500	174320	13007	9338.7	8990.1	13863	13975	8715.9
tr|B7EBT7|B7EBT7_ORYSJ;sp|Q0DKF0|RL102_ORYSJ;sp|A2Y0T4|RL102_ORYSI;tr|B8AYH0|B8AYH0_ORYSI	tr|B7EBT7|B7EBT7_ORYSJ;sp|Q0DKF0|RL102_ORYSJ;sp|A2Y0T4|RL102_ORYSI;tr|B8AYH0|B8AYH0_ORYSI	>tr|B7EBT7|B7EBT7_ORYSJ 60s ribosomal protein OS=Oryza sativa subsp. japonica GN=OsJ_17273 PE=2 SV=1;>sp|Q0DKF0|RL102_ORYSJ 60S ribosomal protein L10-2 OS=Oryza sativa subsp. japonica GN=SG12 PE=2 SV=1;>sp|A2Y0T4|RL102_ORYSI 60S ribosomal protein L10-2 OS=	4	2	1	2	1	1	2	1	0	1	0	0	1	12.8	24.672	219	0	22.061	12.3	5	12.3	5	5	10.5	139860	129710	115470	113930	79783	0	13986	12971	11547	11393	7978.3	0
sp|Q0DIV0|HEMH2_ORYSJ;sp|A2Y3Q5|HEMH_ORYSI;tr|B9FP56|B9FP56_ORYSJ;tr|B8AXD8|B8AXD8_ORYSI	sp|Q0DIV0|HEMH2_ORYSJ;sp|A2Y3Q5|HEMH_ORYSI;tr|B9FP56|B9FP56_ORYSJ;tr|B8AXD8|B8AXD8_ORYSI	>sp|Q0DIV0|HEMH2_ORYSJ Ferrochelatase-2, chloroplastic OS=Oryza sativa subsp. japonica GN=Os05g0361200 PE=2 SV=1;>sp|A2Y3Q5|HEMH_ORYSI Ferrochelatase-2, chloroplastic OS=Oryza sativa subsp. indica GN=HEMH PE=2 SV=2;>tr|B9FP56|B9FP56_ORYSJ Ferrochelatase OS	4	1	1	0	1	1	1	1	1	0	1	1	1	6.7	58.59	526	0	9.8494	2.9	2.9	0	2.9	2.9	2.9	8498.3	3010.1	0	9077.6	4096.6	3244.3	314.75	111.49	0	336.21	151.73	120.16
tr|B9FPI2|B9FPI2_ORYSJ;sp|Q6ATY4|U603_ORYSJ;sp|A2Y4G9|U603_ORYSI	tr|B9FPI2|B9FPI2_ORYSJ;sp|Q6ATY4|U603_ORYSJ;sp|A2Y4G9|U603_ORYSI	>tr|B9FPI2|B9FPI2_ORYSJ Putative uncharacterized protein OS=Oryza sativa subsp. japonica GN=OsJ_18480 PE=4 SV=1;>sp|Q6ATY4|U603_ORYSJ UPF0603 protein Os05g0401100, chloroplastic OS=Oryza sativa subsp. japonica GN=Os05g0401100 PE=3 SV=1;>sp|A2Y4G9|U603_ORYS	3	5	5	5	3	3	4	5	5	5	3	3	4	19.3	30.328	285	0	33.866	19.3	19.3	19.3	11.6	11.6	17.9	47628	43962	23000	14299	26868	11150	3969	3663.5	1916.7	1191.6	2239	929.17
tr|B7E4T5|B7E4T5_ORYSJ;sp|Q0DG05|PSAH_ORYSJ;sp|A2Y7D9|PSAH_ORYSI	tr|B7E4T5|B7E4T5_ORYSJ;sp|Q0DG05|PSAH_ORYSJ;sp|A2Y7D9|PSAH_ORYSI	>tr|B7E4T5|B7E4T5_ORYSJ cDNA clone:001-004-E03, full insert sequence OS=Oryza sativa subsp. japonica GN=OsJ_19524 PE=2 SV=1;>sp|Q0DG05|PSAH_ORYSJ Photosystem I reaction center subunit VI, chloroplastic OS=Oryza sativa subsp. japonica GN=PSAH PE=2 SV=1;>sp|	3	0	0	1	1	2	2	0	0	1	1	2	2	8.5	15.043	142	0	6.1766	0	0	8.5	8.5	8.5	8.5	0	0	4353.6	5898.6	12149	32620	0	0	870.72	1179.7	2429.8	6524
tr|B5BQV2|B5BQV2_ORYSJ;sp|Q7GD79|RAN2_ORYSJ;sp|A2Y7R5|RAN2_ORYSI;tr|B7EL71|B7EL71_ORYSJ;sp|Q7F7I7|RAN1_ORYSJ;sp|A2WSI7|RAN1_ORYSI;tr|B8B4C1|B8B4C1_ORYSI;tr|C7J354|C7J354_ORYSJ;tr|B9FU10|B9FU10_ORYSJ;sp|Q69XM7|RAN3_ORYSJ;sp|A2YEQ6|RAN3_ORYSI	tr|B5BQV2|B5BQV2_ORYSJ;sp|Q7GD79|RAN2_ORYSJ;sp|A2Y7R5|RAN2_ORYSI;tr|B7EL71|B7EL71_ORYSJ;sp|Q7F7I7|RAN1_ORYSJ;sp|A2WSI7|RAN1_ORYSI	>tr|B5BQV2|B5BQV2_ORYSJ GTP-binding nuclear protein Ran-1 OS=Oryza sativa subsp. japonica GN=OsRan1 PE=2 SV=1;>sp|Q7GD79|RAN2_ORYSJ GTP-binding nuclear protein Ran-2 OS=Oryza sativa subsp. japonica GN=RAN2 PE=2 SV=1;>sp|A2Y7R5|RAN2_ORYSI GTP-binding nuclea	11	6	5	5	7	8	8	6	5	5	7	8	8	44.3	25.038	221	0	188.82	38	33	33	44.3	44.3	44.3	169550	117880	120230	218030	93075	165410	14129	9823.6	10019	18169	7756.3	13784
tr|B7EHW1|B7EHW1_ORYSJ;sp|Q0DFC9|PLAS_ORYSJ;sp|A2Y886|PLAS_ORYSI	tr|B7EHW1|B7EHW1_ORYSJ;sp|Q0DFC9|PLAS_ORYSJ;sp|A2Y886|PLAS_ORYSI	>tr|B7EHW1|B7EHW1_ORYSJ cDNA clone:J023049C22, full insert sequence OS=Oryza sativa subsp. japonica PE=2 SV=1;>sp|Q0DFC9|PLAS_ORYSJ Plastocyanin, chloroplastic OS=Oryza sativa subsp. japonica GN=PETE PE=1 SV=1;>sp|A2Y886|PLAS_ORYSI Plastocyanin, chloroplas	3	0	0	1	2	2	2	0	0	1	2	2	2	20.8	15.577	154	0	20.195	0	0	5.2	20.8	20.8	20.8	0	0	315.81	6847	1572.4	0	0	0	105.27	2282.3	524.12	0
tr|A2Y1G9|A2Y1G9_ORYSI;tr|A6MZJ2|A6MZJ2_ORYSI;tr|Q9LWN1|Q9LWN1_ORYSJ;tr|B8AZ52|B8AZ52_ORYSI;tr|B7EI57|B7EI57_ORYSJ;tr|A2WLV8|A2WLV8_ORYSI;sp|Q0DK10|RL11_ORYSJ;sp|A2YDY2|RL11_ORYSI;tr|B9F4G9|B9F4G9_ORYSJ;tr|A2X2S3|A2X2S3_ORYSI;tr|Q5Z951|Q5Z951_ORYSJ;tr|Q0E2I8|Q0E2I8_ORYSJ;tr|B8APW3|B8APW3_ORYSI;tr|Q2R3R6|Q2R3R6_ORYSJ	tr|A2Y1G9|A2Y1G9_ORYSI;tr|A6MZJ2|A6MZJ2_ORYSI;tr|Q9LWN1|Q9LWN1_ORYSJ;tr|B8AZ52|B8AZ52_ORYSI;tr|B7EI57|B7EI57_ORYSJ;tr|A2WLV8|A2WLV8_ORYSI;sp|Q0DK10|RL11_ORYSJ;sp|A2YDY2|RL11_ORYSI;tr|B9F4G9|B9F4G9_ORYSJ;tr|A2X2S3|A2X2S3_ORYSI;tr|Q5Z951|Q5Z951_ORYSJ;tr|Q0E2I8|Q0E2I8_ORYSJ;tr|B8APW3|B8APW3_ORYSI;tr|Q2R3R6|Q2R3R6_ORYSJ	>tr|A2Y1G9|A2Y1G9_ORYSI Putative uncharacterized protein OS=Oryza sativa subsp. indica GN=OsI_18847 PE=4 SV=1;>tr|A6MZJ2|A6MZJ2_ORYSI 60S ribosomal protein l11 (Fragment) OS=Oryza sativa subsp. indica PE=2 SV=1;>tr|Q9LWN1|Q9LWN1_ORYSJ Os01g0205500 protein	14	5	4	5	5	4	6	5	4	5	5	4	6	43.6	13.239	117	0	107.26	35	35	35	35	32.5	43.6	73646	19731	25433	52345	15075	135370	14729	3946.2	5086.5	10469	3015.1	27075
tr|B8B2L5|B8B2L5_ORYSI;tr|B7EGE0|B7EGE0_ORYSJ;sp|Q0D9C4|CATA2_ORYSJ;sp|A2YH64|CATA2_ORYSI	tr|B8B2L5|B8B2L5_ORYSI;tr|B7EGE0|B7EGE0_ORYSJ;sp|Q0D9C4|CATA2_ORYSJ;sp|A2YH64|CATA2_ORYSI	>tr|B8B2L5|B8B2L5_ORYSI Catalase OS=Oryza sativa subsp. indica GN=OsI_24526 PE=3 SV=1;>tr|B7EGE0|B7EGE0_ORYSJ Catalase OS=Oryza sativa subsp. japonica PE=2 SV=1;>sp|Q0D9C4|CATA2_ORYSJ Catalase isozyme B OS=Oryza sativa subsp. japonica GN=CATB PE=2 SV=1;>sp	4	2	3	3	6	6	5	1	0	1	4	3	2	14.2	56.586	492	0	55.372	6.1	7.7	8.5	19.7	17.3	13.8	4602.9	0	11841	56537	27380	28371	200.13	0	514.81	2458.1	1190.4	1233.5
tr|B7EPP1|B7EPP1_ORYSJ;tr|B7E394|B7E394_ORYSJ;sp|Q6ZL43|H2A1_ORYSJ;sp|Q2QS71|H2A7_ORYSJ;sp|A2ZK29|H2A7_ORYSI;sp|A2YMC5|H2A1_ORYSI;tr|A3CGY8|A3CGY8_ORYSJ;sp|A2ZK26|H2A8_ORYSI	tr|B7EPP1|B7EPP1_ORYSJ;tr|B7E394|B7E394_ORYSJ;sp|Q6ZL43|H2A1_ORYSJ;sp|Q2QS71|H2A7_ORYSJ;sp|A2ZK29|H2A7_ORYSI;sp|A2YMC5|H2A1_ORYSI;tr|A3CGY8|A3CGY8_ORYSJ;sp|A2ZK26|H2A8_ORYSI	>tr|B7EPP1|B7EPP1_ORYSJ Histone H2A OS=Oryza sativa subsp. japonica PE=2 SV=1;>tr|B7E394|B7E394_ORYSJ Histone H2A OS=Oryza sativa subsp. japonica PE=2 SV=1;>sp|Q6ZL43|H2A1_ORYSJ Probable histone H2A.1 OS=Oryza sativa subsp. japonica GN=Os07g0545300 PE=2 SV	8	1	1	0	3	3	2	0	0	0	1	1	0	27.4	14.044	135	0	25.478	5.2	6.7	0	28.9	28.9	11.9	80.74	0	0	19705	15473	1737.4	11.534	0	0	2815	2210.4	248.21
sp|A3BLC3-2|RRFC_ORYSJ;tr|B9FY06|B9FY06_ORYSJ;sp|A3BLC3|RRFC_ORYSJ;sp|A2YMU2|RRFC_ORYSI	sp|A3BLC3-2|RRFC_ORYSJ;tr|B9FY06|B9FY06_ORYSJ;sp|A3BLC3|RRFC_ORYSJ;sp|A2YMU2|RRFC_ORYSI	>sp|A3BLC3-2|RRFC_ORYSJ Isoform 2 of Ribosome-recycling factor, chloroplastic OS=Oryza sativa subsp. japonica GN=Os07g0570700;>tr|B9FY06|B9FY06_ORYSJ Putative uncharacterized protein OS=Oryza sativa subsp. japonica GN=OsJ_24808 PE=3 SV=1;>sp|A3BLC3|RRFC_OR	4	1	1	1	1	1	1	1	1	1	1	1	1	22.2	25.912	234	0	64.215	8.1	8.1	8.1	8.1	8.1	8.1	9799.3	2840.9	6041.8	16126	21099	11787	753.79	218.53	464.75	1240.4	1623	906.66
tr|B7EBL4|B7EBL4_ORYSJ;sp|Q7XI75|CARM1_ORYSJ;sp|A2YPT7|CARM1_ORYSI	tr|B7EBL4|B7EBL4_ORYSJ;sp|Q7XI75|CARM1_ORYSJ;sp|A2YPT7|CARM1_ORYSI	>tr|B7EBL4|B7EBL4_ORYSJ cDNA clone:J013049G01, full insert sequence OS=Oryza sativa subsp. japonica GN=OsJ_25531 PE=2 SV=1;>sp|Q7XI75|CARM1_ORYSJ Probable histone-arginine methyltransferase CARM1 OS=Oryza sativa subsp. japonica GN=CARM1 PE=2 SV=1;>sp|A2YPT	3	0	0	0	1	0	0	0	0	0	1	0	0	4.7	58.58	528	0	5.5269	0	0	0	3	0	0	0	0	0	1502.8	0	0	0	0	0	62.617	0	0
tr|B8B5W8|B8B5W8_ORYSI;tr|B7EMF5|B7EMF5_ORYSJ;sp|Q0D3N0|PER2_ORYSJ;sp|A2YPX3|PER2_ORYSI;tr|B9FUW2|B9FUW2_ORYSJ;tr|B8B653|B8B653_ORYSI;tr|Q7XIX0|Q7XIX0_ORYSJ	tr|B8B5W8|B8B5W8_ORYSI;tr|B7EMF5|B7EMF5_ORYSJ;sp|Q0D3N0|PER2_ORYSJ;sp|A2YPX3|PER2_ORYSI	>tr|B8B5W8|B8B5W8_ORYSI Peroxidase OS=Oryza sativa subsp. indica GN=OsI_27327 PE=3 SV=1;>tr|B7EMF5|B7EMF5_ORYSJ Peroxidase OS=Oryza sativa subsp. japonica GN=OsJ_25570 PE=2 SV=1;>sp|Q0D3N0|PER2_ORYSJ Peroxidase 2 OS=Oryza sativa subsp. japonica GN=PRX112 P	7	2	1	1	3	2	2	0	0	0	2	1	1	10.2	32.634	314	0	29.988	5.7	5.4	5.4	15.6	9.2	9.2	0	0	0	5862.7	727.85	855.55	0	0	0	532.97	66.168	77.778
sp|Q69UZ3-2|LONM_ORYSJ;sp|A2YQ56-2|LONM_ORYSI;sp|Q69UZ3|LONM_ORYSJ;sp|A2YQ56|LONM_ORYSI;tr|A3BNM4|A3BNM4_ORYSJ;tr|Q84V23|Q84V23_ORYSI;tr|Q10MJ8|Q10MJ8_ORYSJ;tr|A2XFT8|A2XFT8_ORYSI	sp|Q69UZ3-2|LONM_ORYSJ;sp|A2YQ56-2|LONM_ORYSI;sp|Q69UZ3|LONM_ORYSJ;sp|A2YQ56|LONM_ORYSI;tr|A3BNM4|A3BNM4_ORYSJ	>sp|Q69UZ3-2|LONM_ORYSJ Isoform 2 of Lon protease homolog, mitochondrial OS=Oryza sativa subsp. japonica GN=Os07g0689300;>sp|A2YQ56-2|LONM_ORYSI Isoform 2 of Lon protease homolog, mitochondrial OS=Oryza sativa subsp. indica GN=OsI_27415;>sp|Q69UZ3|LONM_ORY	8	4	3	4	4	6	6	4	3	4	4	6	6	12.8	106.81	976	0	42.276	5.5	4.6	5.5	5.5	7.6	8.2	23041	19326	9692.6	27432	25625	12052	470.22	394.4	197.81	559.84	522.96	245.97
tr|B8B9Y9|B8B9Y9_ORYSI;tr|B7F4N2|B7F4N2_ORYSJ;sp|Q0J8M2|FER1_ORYSJ;sp|A2YQD9|FER1_ORYSI	tr|B8B9Y9|B8B9Y9_ORYSI;tr|B7F4N2|B7F4N2_ORYSJ;sp|Q0J8M2|FER1_ORYSJ;sp|A2YQD9|FER1_ORYSI	>tr|B8B9Y9|B8B9Y9_ORYSI Putative uncharacterized protein OS=Oryza sativa subsp. indica GN=OsI_27506 PE=4 SV=1;>tr|B7F4N2|B7F4N2_ORYSJ cDNA clone:001-041-D12, full insert sequence OS=Oryza sativa subsp. japonica PE=2 SV=1;>sp|Q0J8M2|FER1_ORYSJ Ferredoxin-1,	4	1	1	1	1	1	1	1	1	1	1	1	1	11.6	12.934	121	0	23.934	11.6	11.6	11.6	11.6	11.6	11.6	100790	59796	112660	76177	75494	66359	16798	9966	18776	12696	12582	11060
tr|B7EHD2|B7EHD2_ORYSJ;sp|Q0J8G4|SCRK2_ORYSJ;sp|A2YQL4|SCRK2_ORYSI	tr|B7EHD2|B7EHD2_ORYSJ;sp|Q0J8G4|SCRK2_ORYSJ;sp|A2YQL4|SCRK2_ORYSI	>tr|B7EHD2|B7EHD2_ORYSJ cDNA clone:J023041C07, full insert sequence OS=Oryza sativa subsp. japonica PE=2 SV=1;>sp|Q0J8G4|SCRK2_ORYSJ Fructokinase-2 OS=Oryza sativa subsp. japonica GN=FRK2 PE=1 SV=1;>sp|A2YQL4|SCRK2_ORYSI Fructokinase-2 OS=Oryza sativa subs	3	13	10	8	13	11	14	13	10	8	13	11	14	47.9	35.516	336	0	205.86	42.3	27.1	29.5	44	39	44.6	193940	178450	140760	253520	159730	128110	10774	9913.8	7820.1	14085	8874.1	7117
sp|Q0J8A4|G3PC1_ORYSJ;sp|A2YQT7|G3PC_ORYSI;tr|A6N160|A6N160_ORYSI	sp|Q0J8A4|G3PC1_ORYSJ;sp|A2YQT7|G3PC_ORYSI;tr|A6N160|A6N160_ORYSI	>sp|Q0J8A4|G3PC1_ORYSJ Glyceraldehyde-3-phosphate dehydrogenase 1, cytosolic OS=Oryza sativa subsp. japonica GN=GAPC1 PE=1 SV=1;>sp|A2YQT7|G3PC_ORYSI Glyceraldehyde-3-phosphate dehydrogenase, cytosolic OS=Oryza sativa subsp. indica GN=GAPC PE=2 SV=1;>tr|A6	3	8	9	9	12	12	13	5	4	5	6	7	7	36.5	36.412	337	0	323.31	39.8	39.2	44.2	51	51.3	53.4	402880	300980	336060	779750	586730	456710	20144	15049	16803	38988	29336	22836
tr|B9FYZ4|B9FYZ4_ORYSJ;tr|B7ERY7|B7ERY7_ORYSJ;sp|Q6ZJW9|ARP4_ORYSJ;sp|A2YR10|ARP4_ORYSI	tr|B9FYZ4|B9FYZ4_ORYSJ;tr|B7ERY7|B7ERY7_ORYSJ;sp|Q6ZJW9|ARP4_ORYSJ;sp|A2YR10|ARP4_ORYSI	>tr|B9FYZ4|B9FYZ4_ORYSJ Putative uncharacterized protein OS=Oryza sativa subsp. japonica GN=OsJ_25972 PE=3 SV=1;>tr|B7ERY7|B7ERY7_ORYSJ cDNA clone:J033050O03, full insert sequence OS=Oryza sativa subsp. japonica PE=2 SV=1;>sp|Q6ZJW9|ARP4_ORYSJ Actin-relate	4	0	0	0	2	2	1	0	0	0	2	2	1	11.6	46.468	424	0	6.7881	0	0	0	5.9	5.9	2.6	0	0	0	6760.2	1744.6	1248.8	0	0	0	307.28	79.299	56.763
sp|Q84NJ4|H2A3_ORYSJ;sp|A2YVE5|H2A3_ORYSI;sp|Q8LLP5|H2AXA_ORYSJ;sp|A2XLI0|H2AXA_ORYSI;tr|B7F7P0|B7F7P0_ORYSJ;sp|Q2QPG9|H2AXB_ORYSJ;sp|A2ZL69|H2AXB_ORYSI;tr|B9GDH1|B9GDH1_ORYSJ	sp|Q84NJ4|H2A3_ORYSJ;sp|A2YVE5|H2A3_ORYSI;sp|Q8LLP5|H2AXA_ORYSJ;sp|A2XLI0|H2AXA_ORYSI;tr|B7F7P0|B7F7P0_ORYSJ;sp|Q2QPG9|H2AXB_ORYSJ;sp|A2ZL69|H2AXB_ORYSI;tr|B9GDH1|B9GDH1_ORYSJ	>sp|Q84NJ4|H2A3_ORYSJ Probable histone H2A.3 OS=Oryza sativa subsp. japonica GN=Os08g0427700 PE=3 SV=1;>sp|A2YVE5|H2A3_ORYSI Probable histone H2A.3 OS=Oryza sativa subsp. indica GN=OsI_028288 PE=3 SV=1;>sp|Q8LLP5|H2AXA_ORYSJ Probable histone H2AXa OS=Oryza	8	1	1	1	2	3	2	0	0	0	0	0	0	17.2	13.917	134	0.0028156	3.6239	5.2	6.7	10.4	11.9	17.2	11.9	0	0	478.32	0	3644.7	0	0	0	68.332	0	520.67	0
tr|Q6H852|Q6H852_ORYSJ;tr|B8BB87|B8BB87_ORYSI;tr|B8AFT1|B8AFT1_ORYSI;tr|B7E2Y8|B7E2Y8_ORYSJ;sp|Q10KF0|PSA2_ORYSJ;sp|A2YVR7|PSA2_ORYSI	tr|Q6H852|Q6H852_ORYSJ;tr|B8BB87|B8BB87_ORYSI;tr|B8AFT1|B8AFT1_ORYSI;tr|B7E2Y8|B7E2Y8_ORYSJ;sp|Q10KF0|PSA2_ORYSJ;sp|A2YVR7|PSA2_ORYSI	>tr|Q6H852|Q6H852_ORYSJ Proteasome subunit alpha type OS=Oryza sativa subsp. japonica GN=OJ1626_B09.4 PE=2 SV=1;>tr|B8BB87|B8BB87_ORYSI Proteasome subunit alpha type OS=Oryza sativa subsp. indica GN=OsI_29423 PE=3 SV=1;>tr|B8AFT1|B8AFT1_ORYSI Proteasome su	6	1	1	0	2	1	1	1	1	0	2	1	1	25.1	25.844	235	0	23.344	6	6	0	10.6	6	6	3772.6	3176.6	0	5091.7	4401.9	4164.7	314.39	264.71	0	424.31	366.82	347.06
sp|Q6ZJD3|PLP2_ORYSJ;sp|A2YW91|PLP2_ORYSI	sp|Q6ZJD3|PLP2_ORYSJ;sp|A2YW91|PLP2_ORYSI	>sp|Q6ZJD3|PLP2_ORYSJ Patatin-like protein 2 OS=Oryza sativa subsp. japonica GN=PLP2 PE=3 SV=1;>sp|A2YW91|PLP2_ORYSI Patatin-like protein 2 OS=Oryza sativa subsp. indica GN=PLP2 PE=3 SV=1	2	0	1	1	2	0	1	0	1	1	2	0	1	8.9	44.493	405	0.0049841	3.2869	0	5.7	5.7	8.9	0	5.7	0	1399.5	1551.3	6519.3	0	3314.8	0	69.973	77.565	325.97	0	165.74
tr|E0X6U7|E0X6U7_ORYSJ;sp|Q0J4P2|HSP81_ORYSJ;sp|A2YWQ1|HSP81_ORYSI;tr|Q5QLP0|Q5QLP0_ORYSJ;tr|A3BUJ5|A3BUJ5_ORYSJ;tr|A3AQ64|A3AQ64_ORYSJ;tr|C7J151|C7J151_ORYSJ	tr|E0X6U7|E0X6U7_ORYSJ;sp|Q0J4P2|HSP81_ORYSJ;sp|A2YWQ1|HSP81_ORYSI;tr|Q5QLP0|Q5QLP0_ORYSJ;tr|A3BUJ5|A3BUJ5_ORYSJ	>tr|E0X6U7|E0X6U7_ORYSJ 82kDa heat shock protein OS=Oryza sativa subsp. japonica PE=2 SV=1;>sp|Q0J4P2|HSP81_ORYSJ Heat shock protein 81-1 OS=Oryza sativa subsp. japonica GN=HSP81-1 PE=3 SV=2;>sp|A2YWQ1|HSP81_ORYSI Heat shock protein 81-1 OS=Oryza sativa su	7	30	30	28	33	30	28	6	6	4	9	5	7	10.7	80.193	699	0	113.41	48.8	43.6	41.2	45.8	45.5	40.3	46911	20222	22640	158030	70270	28171	1379.7	594.75	665.89	4647.9	2066.8	828.56
tr|B9ETZ1|B9ETZ1_ORYSJ;tr|B8B9D7|B8B9D7_ORYSI;sp|Q6YT00|PSA7A_ORYSJ;sp|A2YXU2|PSA7A_ORYSI	tr|B9ETZ1|B9ETZ1_ORYSJ;tr|B8B9D7|B8B9D7_ORYSI;sp|Q6YT00|PSA7A_ORYSJ;sp|A2YXU2|PSA7A_ORYSI	>tr|B9ETZ1|B9ETZ1_ORYSJ Proteasome subunit alpha type OS=Oryza sativa subsp. japonica GN=OsJ_00782 PE=3 SV=1;>tr|B8B9D7|B8B9D7_ORYSI Proteasome subunit alpha type OS=Oryza sativa subsp. indica GN=OsI_30159 PE=3 SV=1;>sp|Q6YT00|PSA7A_ORYSJ Proteasome subuni	4	4	5	4	6	6	5	1	2	1	3	3	2	14.5	27.296	249	0	47.623	16.9	20.9	16.9	25.7	25.7	21.7	43367	47145	41392	57289	27726	55423	3097.6	3367.5	2956.6	4092.1	1980.4	3958.8
tr|A3BZF7|A3BZF7_ORYSJ;tr|Q67UG1|Q67UG1_ORYSJ;tr|B8BCI9|B8BCI9_ORYSI;tr|B7E2Q6|B7E2Q6_ORYSJ;sp|Q0J1C1|ACCO1_ORYSJ;sp|A2Z1W9|ACCO1_ORYSI	tr|A3BZF7|A3BZF7_ORYSJ;tr|Q67UG1|Q67UG1_ORYSJ;tr|B8BCI9|B8BCI9_ORYSI;tr|B7E2Q6|B7E2Q6_ORYSJ;sp|Q0J1C1|ACCO1_ORYSJ;sp|A2Z1W9|ACCO1_ORYSI	>tr|A3BZF7|A3BZF7_ORYSJ Putative uncharacterized protein OS=Oryza sativa subsp. japonica GN=OsJ_29588 PE=3 SV=1;>tr|Q67UG1|Q67UG1_ORYSJ Os09g0451000 protein OS=Oryza sativa subsp. japonica GN=OJ1163_C07.10 PE=2 SV=1;>tr|B8BCI9|B8BCI9_ORYSI Putative unchara	6	0	0	2	0	1	2	0	0	2	0	1	2	8.5	32.395	284	0.0010627	5.1114	0	0	8.5	0	3.9	8.5	0	0	0	0	11800	13834	0	0	0	0	786.66	922.25
tr|B7EX80|B7EX80_ORYSJ;sp|A3C4S4|GME1_ORYSJ;sp|A2Z7B3|GME1_ORYSI;tr|A6N074|A6N074_ORYSI	tr|B7EX80|B7EX80_ORYSJ;sp|A3C4S4|GME1_ORYSJ;sp|A2Z7B3|GME1_ORYSI;tr|A6N074|A6N074_ORYSI	>tr|B7EX80|B7EX80_ORYSJ cDNA clone:001-041-B04, full insert sequence OS=Oryza sativa subsp. japonica PE=2 SV=1;>sp|A3C4S4|GME1_ORYSJ GDP-mannose 3,5-epimerase 1 OS=Oryza sativa subsp. japonica GN=GME-1 PE=1 SV=1;>sp|A2Z7B3|GME1_ORYSI GDP-mannose 3,5-epimer	4	8	6	8	6	6	7	4	3	5	3	3	5	20.1	42.778	378	0	102.56	23.5	20.6	22.5	19.6	19	18.8	108330	62208	41947	60279	81599	69561	4710	2704.7	1823.8	2620.8	3547.8	3024.4
sp|Q9FWK4|CYNS_ORYSJ;sp|A2Z8F9|CYNS_ORYSI	sp|Q9FWK4|CYNS_ORYSJ;sp|A2Z8F9|CYNS_ORYSI	>sp|Q9FWK4|CYNS_ORYSJ Cyanate hydratase OS=Oryza sativa subsp. japonica GN=CYN PE=2 SV=2;>sp|A2Z8F9|CYNS_ORYSI Cyanate hydratase OS=Oryza sativa subsp. indica GN=CYN PE=3 SV=1	2	0	0	0	0	1	0	0	0	0	0	1	0	11.9	18.608	168	0	10.514	0	0	0	0	11.9	0	0	0	0	0	6508.9	0	0	0	0	0	591.72	0
tr|B7E7X1|B7E7X1_ORYSJ;sp|A3C6G9|GCSH_ORYSJ;sp|A2Z9B8|GCSH_ORYSI	tr|B7E7X1|B7E7X1_ORYSJ;sp|A3C6G9|GCSH_ORYSJ;sp|A2Z9B8|GCSH_ORYSI	>tr|B7E7X1|B7E7X1_ORYSJ cDNA clone:001-042-F04, full insert sequence OS=Oryza sativa subsp. japonica PE=2 SV=1;>sp|A3C6G9|GCSH_ORYSJ Glycine cleavage system H protein, mitochondrial OS=Oryza sativa subsp. japonica GN=GDCSH PE=1 SV=1;>sp|A2Z9B8|GCSH_ORYSI G	3	0	0	0	1	1	1	0	0	0	1	1	1	10.4	17.367	164	0.0074203	2.9581	0	0	0	10.4	10.4	10.4	0	0	0	14410	6423.4	10885	0	0	0	1441	642.34	1088.5
tr|B7E333|B7E333_ORYSJ;sp|Q0IQF7|RS16_ORYSJ;sp|A2ZB00|RS16_ORYSI;tr|A3CEI4|A3CEI4_ORYSJ	tr|B7E333|B7E333_ORYSJ;sp|Q0IQF7|RS16_ORYSJ;sp|A2ZB00|RS16_ORYSI	>tr|B7E333|B7E333_ORYSJ cDNA clone:001-019-B10, full insert sequence OS=Oryza sativa subsp. japonica PE=2 SV=1;>sp|Q0IQF7|RS16_ORYSJ 40S ribosomal protein S16 OS=Oryza sativa subsp. japonica GN=RPS16A PE=2 SV=1;>sp|A2ZB00|RS16_ORYSI 40S ribosomal protein S	4	1	1	3	3	2	3	1	1	3	3	2	3	41.6	16.819	149	0	24.963	8.1	8.1	23.5	23.5	16.8	24.8	247.13	279.31	10565	25893	33590	36819	27.459	31.034	1173.9	2877	3732.2	4091
tr|Q2QX54|Q2QX54_ORYSJ;tr|H2KVY4|H2KVY4_ORYSJ;tr|Q0IPT8|Q0IPT8_ORYSJ;tr|B7EXI1|B7EXI1_ORYSJ;sp|Q0IUB5|VATL_ORYSJ;sp|A2ZBW5|VATL_ORYSI;tr|Q65XI1|Q65XI1_ORYSJ;tr|A2XZH0|A2XZH0_ORYSI;tr|Q6Z0Z9|Q6Z0Z9_ORYSJ;tr|B8AJD5|B8AJD5_ORYSI;tr|A2ZIG7|A2ZIG7_ORYSI	tr|Q2QX54|Q2QX54_ORYSJ;tr|H2KVY4|H2KVY4_ORYSJ;tr|Q0IPT8|Q0IPT8_ORYSJ;tr|B7EXI1|B7EXI1_ORYSJ;sp|Q0IUB5|VATL_ORYSJ;sp|A2ZBW5|VATL_ORYSI;tr|Q65XI1|Q65XI1_ORYSJ;tr|A2XZH0|A2XZH0_ORYSI;tr|Q6Z0Z9|Q6Z0Z9_ORYSJ;tr|B8AJD5|B8AJD5_ORYSI;tr|A2ZIG7|A2ZIG7_ORYSI	>tr|Q2QX54|Q2QX54_ORYSJ Expressed protein OS=Oryza sativa subsp. japonica GN=LOC_Os12g07140 PE=3 SV=2;>tr|H2KVY4|H2KVY4_ORYSJ Vacuolar ATP synthase 16 kDa proteolipid subunit, putative, expressed OS=Oryza sativa subsp. japonica GN=LOC_Os11g06890 PE=3 SV=1;	11	1	1	0	1	1	1	1	1	0	1	1	1	15.4	12.758	117	0	39.589	15.4	15.4	0	15.4	15.4	15.4	8210	3922.5	0	79962	41678	26101	2736.7	1307.5	0	26654	13893	8700.2
sp|Q0ITU1|MTNA_ORYSJ;sp|A2ZCP0|MTNA_ORYSI;tr|F4MG97|F4MG97_ORYSJ	sp|Q0ITU1|MTNA_ORYSJ;sp|A2ZCP0|MTNA_ORYSI;tr|F4MG97|F4MG97_ORYSJ	>sp|Q0ITU1|MTNA_ORYSJ Methylthioribose-1-phosphate isomerase OS=Oryza sativa subsp. japonica GN=IDI2 PE=2 SV=1;>sp|A2ZCP0|MTNA_ORYSI Methylthioribose-1-phosphate isomerase OS=Oryza sativa subsp. indica GN=OsI_35550 PE=2 SV=1;>tr|F4MG97|F4MG97_ORYSJ Methylt	3	1	1	2	0	1	2	1	1	2	0	1	2	9.9	39.507	374	0	5.7832	3.5	3.5	6.4	0	3.5	6.4	0	2242.5	3721.6	0	0	875.95	0	106.79	177.22	0	0	41.712
tr|B7E5G0|B7E5G0_ORYSJ;sp|Q0ITS8|RL101_ORYSJ;sp|A2ZCQ7|RL101_ORYSI	tr|B7E5G0|B7E5G0_ORYSJ;sp|Q0ITS8|RL101_ORYSJ;sp|A2ZCQ7|RL101_ORYSI	>tr|B7E5G0|B7E5G0_ORYSJ cDNA clone:001-035-D11, full insert sequence OS=Oryza sativa subsp. japonica PE=2 SV=1;>sp|Q0ITS8|RL101_ORYSJ 60S ribosomal protein L10-1 OS=Oryza sativa subsp. japonica GN=SC34 PE=2 SV=1;>sp|A2ZCQ7|RL101_ORYSI 60S ribosomal protein	3	1	1	1	1	2	2	0	0	0	0	1	1	7.1	25.346	224	0.00097895	4.1179	4.9	4.9	4.9	4.9	12.1	12.1	0	0	0	0	4107.8	7162.4	0	0	0	0	410.78	716.24
sp|Q2R3A1|CHS1_ORYSJ;sp|A2ZEX7|CHS1_ORYSI;tr|A2ZEX6|A2ZEX6_ORYSI	sp|Q2R3A1|CHS1_ORYSJ;sp|A2ZEX7|CHS1_ORYSI;tr|A2ZEX6|A2ZEX6_ORYSI	>sp|Q2R3A1|CHS1_ORYSJ Chalcone synthase 1 OS=Oryza sativa subsp. japonica GN=CHS1 PE=2 SV=1;>sp|A2ZEX7|CHS1_ORYSI Chalcone synthase 1 OS=Oryza sativa subsp. indica GN=CHS1 PE=2 SV=1;>tr|A2ZEX6|A2ZEX6_ORYSI Putative uncharacterized protein OS=Oryza sativa s	3	1	1	1	1	2	2	1	1	1	1	2	2	5.3	43.264	398	0	23.027	2.8	2.8	2.8	2.8	5.3	5.3	2581.4	0	2352.5	3433	10038	662.62	198.57	0	180.96	264.08	772.16	50.971
tr|Q7XBA6|Q7XBA6_ORYSJ;tr|B7SDG3|B7SDG3_ORYSJ;tr|A2ZAT1|A2ZAT1_ORYSI;sp|Q0IQK9|NLTP1_ORYSJ;sp|A2ZHF1|NLTP1_ORYSI;tr|Q53MW2|Q53MW2_ORYSJ;tr|A2ZDR8|A2ZDR8_ORYSI;tr|Q2RBD2|Q2RBD2_ORYSJ	tr|Q7XBA6|Q7XBA6_ORYSJ;tr|B7SDG3|B7SDG3_ORYSJ;tr|A2ZAT1|A2ZAT1_ORYSI;sp|Q0IQK9|NLTP1_ORYSJ;sp|A2ZHF1|NLTP1_ORYSI;tr|Q53MW2|Q53MW2_ORYSJ;tr|A2ZDR8|A2ZDR8_ORYSI;tr|Q2RBD2|Q2RBD2_ORYSJ	>tr|Q7XBA6|Q7XBA6_ORYSJ Non-specific lipid-transfer protein OS=Oryza sativa subsp. japonica GN=Os11g0115400 PE=2 SV=1;>tr|B7SDG3|B7SDG3_ORYSJ Non-specific lipid-transfer protein OS=Oryza sativa subsp. japonica PE=2 SV=1;>tr|A2ZAT1|A2ZAT1_ORYSI Non-specific	8	0	0	0	2	1	1	0	0	0	2	1	1	25.9	11.317	116	0.00098425	4.1618	0	0	0	25.9	11.2	14.7	0	0	0	6051.9	440.05	4028	0	0	0	1210.4	88.009	805.61
tr|H2KWT6|H2KWT6_ORYSJ;sp|Q2QNF7|DAPF_ORYSJ;sp|A2ZLS4|DAPF_ORYSI	tr|H2KWT6|H2KWT6_ORYSJ;sp|Q2QNF7|DAPF_ORYSJ;sp|A2ZLS4|DAPF_ORYSI	>tr|H2KWT6|H2KWT6_ORYSJ Diaminopimelate epimerase, putative, expressed OS=Oryza sativa subsp. japonica GN=LOC_Os12g37960 PE=3 SV=1;>sp|Q2QNF7|DAPF_ORYSJ Diaminopimelate epimerase, chloroplastic OS=Oryza sativa subsp. japonica GN=DAPF PE=2 SV=1;>sp|A2ZLS4|D	3	1	1	0	1	0	0	1	1	0	1	0	0	15.9	29.25	271	0	5.7052	5.5	5.5	0	6.3	0	0	4421.4	4126.2	0	0	0	0	340.11	317.4	0	0	0	0
tr|A2X7P6|A2X7P6_ORYSI;sp|A3A9H6|ACET1_ORYSJ;sp|Q7XMK3|ACET2_ORYSJ;tr|B8ASE3|B8ASE3_ORYSI	tr|A2X7P6|A2X7P6_ORYSI;sp|A3A9H6|ACET1_ORYSJ;sp|Q7XMK3|ACET2_ORYSJ;tr|B8ASE3|B8ASE3_ORYSI	>tr|A2X7P6|A2X7P6_ORYSI Putative uncharacterized protein OS=Oryza sativa subsp. indica GN=OsI_08240 PE=4 SV=1;>sp|A3A9H6|ACET1_ORYSJ Probable ascorbate-specific transmembrane electron transporter 1 OS=Oryza sativa subsp. japonica GN=Os02g0642300 PE=3 SV=1;	4	0	0	0	0	1	1	0	0	0	0	1	1	4.7	25.626	234	0.0077687	2.8888	0	0	0	0	4.7	4.7	0	0	0	0	0	4210.9	0	0	0	0	0	601.56
tr|Q9LKF8|Q9LKF8_ORYSI;tr|Q10R90|Q10R90_ORYSJ;tr|B7EPC1|B7EPC1_ORYSJ;sp|A3C4N5|PP2A4_ORYSJ;tr|Q8S7U0|Q8S7U0_ORYSJ;tr|B8APA0|B8APA0_ORYSI;tr|B9FBJ0|B9FBJ0_ORYSJ	tr|Q9LKF8|Q9LKF8_ORYSI;tr|Q10R90|Q10R90_ORYSJ;tr|B7EPC1|B7EPC1_ORYSJ;sp|A3C4N5|PP2A4_ORYSJ;tr|Q8S7U0|Q8S7U0_ORYSJ;tr|B8APA0|B8APA0_ORYSI;tr|B9FBJ0|B9FBJ0_ORYSJ	>tr|Q9LKF8|Q9LKF8_ORYSI Serine/threonine-protein phosphatase OS=Oryza sativa subsp. indica GN=PP2A PE=3 SV=1;>tr|Q10R90|Q10R90_ORYSJ Serine/threonine-protein phosphatase OS=Oryza sativa subsp. japonica GN=Os03g0167700 PE=2 SV=1;>tr|B7EPC1|B7EPC1_ORYSJ Seri	7	2	1	1	1	1	1	0	0	0	0	0	1	6.8	35.117	308	0	11.91	4.9	4.9	4.9	4.9	4.9	6.8	0	0	0	0	0	9514.5	0	0	0	0	0	679.61
sp|P0C539|ACT2_ORYSI;sp|A3C6D7|ACT2_ORYSJ;tr|A2Z986|A2Z986_ORYSI	sp|P0C539|ACT2_ORYSI;sp|A3C6D7|ACT2_ORYSJ;tr|A2Z986|A2Z986_ORYSI	>sp|P0C539|ACT2_ORYSI Actin-2 OS=Oryza sativa subsp. indica GN=ACT2 PE=3 SV=1;>sp|A3C6D7|ACT2_ORYSJ Actin-2 OS=Oryza sativa subsp. japonica GN=ACT2 PE=2 SV=1;>tr|A2Z986|A2Z986_ORYSI Uncharacterized protein OS=Oryza sativa subsp. indica GN=OsI_34279 PE=3 SV	3	6	4	5	8	9	8	0	0	0	0	0	0	0	41.679	377	0.00098863	4.1975	21.8	18	22	28.1	35.5	30.8	0	0	0	0	4630.6	0	0	0	0	0	220.51	0
sp|Q07661|NDK1_ORYSJ;sp|A6N0M9|NDK1_ORYSI;tr|B7F7R5|B7F7R5_ORYSJ	sp|Q07661|NDK1_ORYSJ;sp|A6N0M9|NDK1_ORYSI;tr|B7F7R5|B7F7R5_ORYSJ	>sp|Q07661|NDK1_ORYSJ Nucleoside diphosphate kinase 1 OS=Oryza sativa subsp. japonica GN=NDKR PE=1 SV=1;>sp|A6N0M9|NDK1_ORYSI Nucleoside diphosphate kinase 1 OS=Oryza sativa subsp. indica GN=NDKR PE=1 SV=1;>tr|B7F7R5|B7F7R5_ORYSJ Nucleoside diphosphate kin	3	1	0	2	4	5	4	1	0	2	4	5	4	51	16.861	149	0	158.12	6	0	17.4	31.5	33.6	31.5	882.21	0	3442.2	29393	74432	24201	88.221	0	344.22	2939.3	7443.2	2420.1
sp|Q84LK3|BADH2_ORYSJ;sp|B3VMC0|BADH2_ORYSI;tr|E9NPA9|E9NPA9_ORYSI;tr|G3M393|G3M393_ORYSI;tr|I0B6R0|I0B6R0_ORYSI;tr|C7STL3|C7STL3_ORYSI;tr|C7STL2|C7STL2_ORYSJ;tr|B3VMC1|B3VMC1_ORYSJ;tr|I0B6Q7|I0B6Q7_ORYSI;tr|C7STW3|C7STW3_ORYSI;tr|C7STL5|C7STL5_ORYSJ;tr|B3VMC2|B3VMC2_ORYSJ;tr|C7SSX3|C7SSX3_ORYSI;tr|C7SSX2|C7SSX2_ORYSJ	sp|Q84LK3|BADH2_ORYSJ;sp|B3VMC0|BADH2_ORYSI;tr|E9NPA9|E9NPA9_ORYSI;tr|G3M393|G3M393_ORYSI	>sp|Q84LK3|BADH2_ORYSJ Betaine aldehyde dehydrogenase 2 OS=Oryza sativa subsp. japonica GN=BADH2 PE=1 SV=1;>sp|B3VMC0|BADH2_ORYSI Betaine aldehyde dehydrogenase 2 OS=Oryza sativa subsp. indica GN=BADH2 PE=2 SV=1;>tr|E9NPA9|E9NPA9_ORYSI Betaine aldehyde deh	14	2	2	1	4	3	3	2	2	1	4	3	3	24.1	54.682	503	0	45.171	8.7	5	6.4	14.1	7.8	5	12821	9334.3	0	37080	520.07	9834.9	557.43	405.84	0	1612.2	22.612	427.6
sp|B7EA73|PSA_ORYSJ;tr|B8B9L6|B8B9L6_ORYSI;tr|B9FYK6|B9FYK6_ORYSJ	sp|B7EA73|PSA_ORYSJ;tr|B8B9L6|B8B9L6_ORYSI;tr|B9FYK6|B9FYK6_ORYSJ	>sp|B7EA73|PSA_ORYSJ Puromycin-sensitive aminopeptidase OS=Oryza sativa subsp. japonica GN=Os08g0562700 PE=2 SV=1;>tr|B8B9L6|B8B9L6_ORYSI Putative uncharacterized protein OS=Oryza sativa subsp. indica GN=OsI_30294 PE=4 SV=1;>tr|B9FYK6|B9FYK6_ORYSJ MATE eff	3	10	6	3	17	11	11	10	6	3	17	11	11	37.8	99.523	887	0	226.63	16.2	11.8	5.4	29.5	21.3	19.5	111210	32771	30309	172900	67535	41225	2417.7	712.42	658.89	3758.6	1468.2	896.19
sp|B8AD72|EGY2_ORYSI;sp|Q0JQS5|EGY2_ORYSJ	sp|B8AD72|EGY2_ORYSI;sp|Q0JQS5|EGY2_ORYSJ	>sp|B8AD72|EGY2_ORYSI Probable zinc metalloprotease EGY2, chloroplastic OS=Oryza sativa subsp. indica GN=EGY2 PE=3 SV=1;>sp|Q0JQS5|EGY2_ORYSJ Probable zinc metalloprotease EGY2, chloroplastic OS=Oryza sativa subsp. japonica GN=EGY2 PE=2 SV=1	2	2	1	1	2	1	1	2	1	1	2	1	1	8.6	58.666	545	0	79.24	5	3.5	3.5	5	3.5	3.5	12980	13589	19853	33695	0	0	865.34	905.93	1323.5	2246.3	0	0
sp|Q6K965|OEP21_ORYSJ;sp|B8AFI8|OEP21_ORYSI	sp|Q6K965|OEP21_ORYSJ;sp|B8AFI8|OEP21_ORYSI	>sp|Q6K965|OEP21_ORYSJ Outer envelope pore protein 21, chloroplastic OS=Oryza sativa subsp. japonica GN=OEP21 PE=2 SV=1;>sp|B8AFI8|OEP21_ORYSI Outer envelope pore protein 21, chloroplastic OS=Oryza sativa subsp. indica GN=OEP21 PE=3 SV=1	2	0	0	0	0	1	1	0	0	0	0	1	1	8.6	20.948	185	0.0096477	2.6807	0	0	0	0	8.6	8.6	0	0	0	0	4394.2	0	0	0	0	0	488.25	0
sp|B8AI54|GUFP_ORYSI;sp|B9F2U5|GUFP_ORYSJ	sp|B8AI54|GUFP_ORYSI;sp|B9F2U5|GUFP_ORYSJ	>sp|B8AI54|GUFP_ORYSI Translation factor GUF1 homolog, chloroplastic OS=Oryza sativa subsp. indica GN=OsI_05919 PE=3 SV=1;>sp|B9F2U5|GUFP_ORYSJ Translation factor GUF1 homolog, chloroplastic OS=Oryza sativa subsp. japonica GN=Os02g0157700 PE=3 SV=1	2	1	1	0	0	1	1	1	1	0	0	1	1	4.2	70.784	636	0.00098717	4.1873	2.4	1.9	0	0	1.9	1.9	6099	1231.1	0	0	1242.3	1164.8	210.31	42.452	0	0	42.836	40.166
sp|Q10CE4|GLO1_ORYSJ;sp|B8AKX6|GLO1_ORYSI;tr|B8AKX5|B8AKX5_ORYSI;tr|C7J5K1|C7J5K1_ORYSJ;tr|B9FZI3|B9FZI3_ORYSJ	sp|Q10CE4|GLO1_ORYSJ;sp|B8AKX6|GLO1_ORYSI;tr|B8AKX5|B8AKX5_ORYSI	>sp|Q10CE4|GLO1_ORYSJ Peroxisomal (S)-2-hydroxy-acid oxidase GLO1 OS=Oryza sativa subsp. japonica GN=GLO1 PE=1 SV=1;>sp|B8AKX6|GLO1_ORYSI Peroxisomal (S)-2-hydroxy-acid oxidase GLO1 OS=Oryza sativa subsp. indica GN=GLO1 PE=3 SV=1;>tr|B8AKX5|B8AKX5_ORYSI Pu	5	20	22	20	20	17	19	14	15	14	15	11	14	54.5	40.383	369	0	323.31	65.9	66.9	63.4	64	47.7	61.8	1680600	1334800	1205300	881230	741050	701730	76389	60673	54789	40056	33684	31897
sp|Q10N79-2|ARGJ_ORYSJ;tr|B9F7C4|B9F7C4_ORYSJ;sp|Q10N79|ARGJ_ORYSJ;sp|B8AL33|ARGJ_ORYSI	sp|Q10N79-2|ARGJ_ORYSJ;tr|B9F7C4|B9F7C4_ORYSJ;sp|Q10N79|ARGJ_ORYSJ;sp|B8AL33|ARGJ_ORYSI	>sp|Q10N79-2|ARGJ_ORYSJ Isoform 2 of Arginine biosynthesis bifunctional protein ArgJ, chloroplastic OS=Oryza sativa subsp. japonica GN=Os03g0279400;>tr|B9F7C4|B9F7C4_ORYSJ Arginine biosynthesis bifunctional protein ArgJ, chloroplastic OS=Oryza sativa subsp	4	1	1	1	0	1	1	1	1	1	0	1	1	3.8	37.483	365	0.00098328	4.1531	3.8	3.8	3.8	0	3.8	3.8	3756	4451	2635.5	0	5496.3	5765.3	288.92	342.39	202.73	0	422.79	443.48
sp|Q6ATS0|CHLD_ORYSJ;sp|B8AMB8|CHLD_ORYSI	sp|Q6ATS0|CHLD_ORYSJ;sp|B8AMB8|CHLD_ORYSI	>sp|Q6ATS0|CHLD_ORYSJ Magnesium-chelatase subunit ChlD, chloroplastic OS=Oryza sativa subsp. japonica GN=CHLD PE=1 SV=1;>sp|B8AMB8|CHLD_ORYSI Magnesium-chelatase subunit ChlD, chloroplastic OS=Oryza sativa subsp. indica GN=CHLD PE=3 SV=1	2	3	1	3	1	1	1	3	1	3	1	1	1	7.8	81.878	754	0	11.171	4.5	1.2	4.5	1.2	1.1	1.1	14830	3043.7	11750	1700.1	0	479.59	361.72	74.238	286.59	41.465	0	11.697
sp|Q75IQ4|OEP24_ORYSJ;sp|B8ANR3|OEP24_ORYSI	sp|Q75IQ4|OEP24_ORYSJ;sp|B8ANR3|OEP24_ORYSI	>sp|Q75IQ4|OEP24_ORYSJ Outer envelope pore protein 24, chloroplastic OS=Oryza sativa subsp. japonica GN=OEP24 PE=2 SV=1;>sp|B8ANR3|OEP24_ORYSI Outer envelope pore protein 24, chloroplastic OS=Oryza sativa subsp. indica GN=OEP24 PE=3 SV=1	2	6	3	2	6	5	6	6	3	2	6	5	6	48.2	24.234	224	0	48.144	44.6	22.3	14.7	38.8	35.3	40.6	52742	25693	9333.9	26039	35449	29878	3516.1	1712.9	622.26	1735.9	2363.2	1991.8
sp|Q7XPW7|DRE22_ORYSJ;sp|B8ARI7|DRE22_ORYSI	sp|Q7XPW7|DRE22_ORYSJ;sp|B8ARI7|DRE22_ORYSI	>sp|Q7XPW7|DRE22_ORYSJ Anamorsin homolog 2 OS=Oryza sativa subsp. japonica GN=Os04g0682050 PE=2 SV=1;>sp|B8ARI7|DRE22_ORYSI Anamorsin homolog 2 OS=Oryza sativa subsp. indica GN=OsI_17963 PE=2 SV=1	2	0	1	0	1	1	1	0	1	0	1	1	1	6.8	27.65	264	0	34.352	0	6.8	0	6.8	6.8	6.8	0	1381.3	0	0	3061	284.95	0	106.25	0	0	235.46	21.919
sp|Q7X7N2|ARGI1_ORYSJ;sp|B8AU84|ARGI1_ORYSI	sp|Q7X7N2|ARGI1_ORYSJ;sp|B8AU84|ARGI1_ORYSI	>sp|Q7X7N2|ARGI1_ORYSJ Arginase 1, mitochondrial OS=Oryza sativa subsp. japonica GN=ARG1 PE=2 SV=1;>sp|B8AU84|ARGI1_ORYSI Arginase 1, mitochondrial OS=Oryza sativa subsp. indica GN=B0616E02-H0507E05.7 PE=1 SV=1	2	0	1	0	2	1	2	0	1	0	2	1	2	12.9	36.944	340	0	7.7123	0	2.9	0	6.8	2.9	6.8	0	4625.4	0	7929.2	7782.5	8570.7	0	289.09	0	495.58	486.41	535.67
sp|Q7FAS1-2|GLO3_ORYSJ;sp|Q7FAS1|GLO3_ORYSJ;sp|B8AUI3|GLO3_ORYSI	sp|Q7FAS1-2|GLO3_ORYSJ;sp|Q7FAS1|GLO3_ORYSJ;sp|B8AUI3|GLO3_ORYSI	>sp|Q7FAS1-2|GLO3_ORYSJ Isoform 2 of Peroxisomal (S)-2-hydroxy-acid oxidase GLO3 OS=Oryza sativa subsp. japonica GN=GLO3;>sp|Q7FAS1|GLO3_ORYSJ Peroxisomal (S)-2-hydroxy-acid oxidase GLO3 OS=Oryza sativa subsp. japonica GN=GLO3 PE=2 SV=1;>sp|B8AUI3|GLO3_ORY	3	4	4	4	4	5	3	1	1	1	1	2	1	14.5	40.286	365	0	11.074	10.4	10.4	10.4	10.4	14.5	10.4	6150.9	3159.2	5823.7	7256.5	3848.3	0	279.59	143.6	264.71	329.84	174.92	0
sp|Q53WK4|NAP1B_ORYSJ;sp|B8AW64|NAP1B_ORYSI	sp|Q53WK4|NAP1B_ORYSJ;sp|B8AW64|NAP1B_ORYSI	>sp|Q53WK4|NAP1B_ORYSJ Nucleosome assembly protein 1;2 OS=Oryza sativa subsp. japonica GN=NAP1;2 PE=2 SV=1;>sp|B8AW64|NAP1B_ORYSI Nucleosome assembly protein 1;2 OS=Oryza sativa subsp. indica GN=NAP1;2 PE=1 SV=1	2	4	2	2	3	2	3	4	2	2	3	2	3	14.8	41.683	364	0	88.163	14.8	9.1	9.1	12.4	8.2	12.4	26409	14539	5664.7	27393	13363	10549	1760.6	969.3	377.65	1826.2	890.89	703.3
sp|B8B2R4|NAP1A_ORYSI;sp|Q5VND6|NAP1A_ORYSJ	sp|B8B2R4|NAP1A_ORYSI;sp|Q5VND6|NAP1A_ORYSJ	>sp|B8B2R4|NAP1A_ORYSI Nucleosome assembly protein 1;1 OS=Oryza sativa subsp. indica GN=NAP1;1 PE=1 SV=1;>sp|Q5VND6|NAP1A_ORYSJ Nucleosome assembly protein 1;1 OS=Oryza sativa subsp. japonica GN=NAP1;1 PE=2 SV=1	2	1	2	2	3	1	2	1	2	2	3	1	2	10.9	42.598	377	0	43.369	4.8	8	8	8	4.8	8	8231.8	22765	28508	23585	9415.1	23498	685.99	1897.1	2375.7	1965.4	784.59	1958.1
sp|B9FSH5|SYAP_ORYSJ;sp|B8B4H5|SYAP_ORYSI	sp|B9FSH5|SYAP_ORYSJ;sp|B8B4H5|SYAP_ORYSI	>sp|B9FSH5|SYAP_ORYSJ Alanine--tRNA ligase, chloroplastic/mitochondrial OS=Oryza sativa subsp. japonica GN=Os06g0245800 PE=3 SV=2;>sp|B8B4H5|SYAP_ORYSI Alanine--tRNA ligase, chloroplastic/mitochondrial OS=Oryza sativa subsp. indica GN=OsI_22356 PE=3 SV=1	2	1	2	2	0	2	0	1	2	2	0	2	0	9.3	108.16	996	0	14.031	1.2	3	2.4	0	2.7	0	1901.5	25507	3532.2	0	4269.2	0	30.669	411.41	56.971	0	68.858	0
sp|Q6YT73|GLO5_ORYSJ;sp|B8B7C5|GLO5_ORYSI	sp|Q6YT73|GLO5_ORYSJ;sp|B8B7C5|GLO5_ORYSI	>sp|Q6YT73|GLO5_ORYSJ Peroxisomal (S)-2-hydroxy-acid oxidase GLO5 OS=Oryza sativa subsp. japonica GN=GLO5 PE=2 SV=1;>sp|B8B7C5|GLO5_ORYSI Peroxisomal (S)-2-hydroxy-acid oxidase GLO5 OS=Oryza sativa subsp. indica GN=GLO5 PE=3 SV=1	2	15	18	17	14	17	15	9	11	11	9	11	10	45.5	40.244	369	0	318.25	52	53.1	54.7	49.9	50.1	52.3	559010	568900	484410	477950	391920	333740	23292	23704	20184	19915	16330	13906
sp|B8B8C5|ALFL9_ORYSI;sp|Q6YTY3|ALFL9_ORYSJ	sp|B8B8C5|ALFL9_ORYSI;sp|Q6YTY3|ALFL9_ORYSJ	>sp|B8B8C5|ALFL9_ORYSI PHD finger protein ALFIN-LIKE 9 OS=Oryza sativa subsp. indica GN=OsI_26819 PE=3 SV=1;>sp|Q6YTY3|ALFL9_ORYSJ PHD finger protein ALFIN-LIKE 9 OS=Oryza sativa subsp. japonica GN=Os07g0608400 PE=2 SV=1	2	1	1	0	1	1	1	1	1	0	1	1	1	4	30.315	277	0	10.787	4	4	0	4	4	4	11762	11304	0	13032	0	12828	1176.2	1130.4	0	1303.2	0	1282.8
sp|Q8H3I4|GLO4_ORYSJ;sp|B8B8K5|GLO4_ORYSI	sp|Q8H3I4|GLO4_ORYSJ;sp|B8B8K5|GLO4_ORYSI	>sp|Q8H3I4|GLO4_ORYSJ Peroxisomal (S)-2-hydroxy-acid oxidase GLO4 OS=Oryza sativa subsp. japonica GN=GLO4 PE=2 SV=2;>sp|B8B8K5|GLO4_ORYSI Peroxisomal (S)-2-hydroxy-acid oxidase GLO4 OS=Oryza sativa subsp. indica GN=GLO4 PE=3 SV=2	2	0	0	0	0	1	1	0	0	0	0	1	1	4.9	39.763	366	0	5.3329	0	0	0	0	4.9	4.9	0	0	0	0	884.29	898.38	0	0	0	0	34.011	34.553
sp|Q0J032|LONP2_ORYSJ;sp|B8BDV1|LONP2_ORYSI	sp|Q0J032|LONP2_ORYSJ;sp|B8BDV1|LONP2_ORYSI	>sp|Q0J032|LONP2_ORYSJ Lon protease homolog 2, peroxisomal OS=Oryza sativa subsp. japonica GN=Os09g0533400 PE=2 SV=1;>sp|B8BDV1|LONP2_ORYSI Lon protease homolog 2, peroxisomal OS=Oryza sativa subsp. indica GN=LON1 PE=2 SV=1	2	0	1	2	2	1	1	0	1	2	2	1	1	3.6	97.277	884	0	5.9982	0	1.5	2.5	2.6	1.5	1.1	0	2444.3	1426.8	1619.2	0	131.96	0	50.922	29.725	33.733	0	2.7493
sp|B9EXM2|CARB_ORYSJ;tr|B8AAD1|B8AAD1_ORYSI	sp|B9EXM2|CARB_ORYSJ;tr|B8AAD1|B8AAD1_ORYSI	>sp|B9EXM2|CARB_ORYSJ Carbamoyl-phosphate synthase large chain, chloroplastic OS=Oryza sativa subsp. japonica GN=CARB PE=2 SV=1;>tr|B8AAD1|B8AAD1_ORYSI Putative uncharacterized protein OS=Oryza sativa subsp. indica GN=OsI_02498 PE=4 SV=1	2	12	10	11	11	10	10	12	10	11	11	10	10	18.9	127.77	1172	0	165.09	13.7	12.5	13.1	12.7	11.6	11.3	88424	57951	47495	80348	51791	34787	1381.6	905.48	742.11	1255.4	809.23	543.54
tr|B8AIJ7|B8AIJ7_ORYSI;sp|B9F3B6|SSDH_ORYSJ	tr|B8AIJ7|B8AIJ7_ORYSI;sp|B9F3B6|SSDH_ORYSJ	>tr|B8AIJ7|B8AIJ7_ORYSI Aldehyde dehydrogenase OS=Oryza sativa subsp. indica GN=OsI_06045 PE=3 SV=1;>sp|B9F3B6|SSDH_ORYSJ Succinate-semialdehyde dehydrogenase, mitochondrial OS=Oryza sativa subsp. japonica GN=ALDH5F1 PE=3 SV=1	2	2	1	1	4	3	1	2	1	1	4	3	1	12.1	56.079	527	0	15.053	5.3	1.9	1.9	9.5	5.9	1.9	11294	7136.6	4614.8	18044	14972	11962	376.47	237.89	153.83	601.47	499.07	398.74
sp|B9F676|GLU2A_ORYSJ;tr|B8AQU2|B8AQU2_ORYSI	sp|B9F676|GLU2A_ORYSJ;tr|B8AQU2|B8AQU2_ORYSI	>sp|B9F676|GLU2A_ORYSJ Probable glucan 1,3-alpha-glucosidase OS=Oryza sativa subsp. japonica GN=Os03g0216600 PE=3 SV=1;>tr|B8AQU2|B8AQU2_ORYSI Putative uncharacterized protein OS=Oryza sativa subsp. indica GN=OsI_10536 PE=3 SV=1	2	2	1	3	1	1	2	2	1	3	1	1	2	7.5	103.21	919	0	18.127	3.5	1.4	3.9	1.4	1.4	3.4	2435.8	184.84	14146	522.43	591.43	8233.1	59.41	4.5082	345.03	12.742	14.425	200.81
sp|B9FDR3|TNPO1_ORYSJ;sp|B8ARW2|TNPO1_ORYSI	sp|B9FDR3|TNPO1_ORYSJ;sp|B8ARW2|TNPO1_ORYSI	>sp|B9FDR3|TNPO1_ORYSJ Transportin-1 OS=Oryza sativa subsp. japonica GN=TRN1 PE=3 SV=2;>sp|B8ARW2|TNPO1_ORYSI Transportin-1 OS=Oryza sativa subsp. indica GN=OsI_18044 PE=2 SV=1	2	4	2	3	5	4	3	4	2	3	5	4	3	17.3	98.66	891	0	124.83	7.4	4	3.8	8.2	6.2	5.1	22496	13352	17177	28873	22969	27657	576.81	342.36	440.44	740.34	588.94	709.16
tr|A2Y2U1|A2Y2U1_ORYSI;sp|B9FK36|ACC2_ORYSJ	tr|A2Y2U1|A2Y2U1_ORYSI;sp|B9FK36|ACC2_ORYSJ	>tr|A2Y2U1|A2Y2U1_ORYSI Putative uncharacterized protein OS=Oryza sativa subsp. indica GN=OsI_19330 PE=4 SV=1;>sp|B9FK36|ACC2_ORYSJ Acetyl-CoA carboxylase 2 OS=Oryza sativa subsp. japonica GN=ACC2 PE=3 SV=2	2	21	16	15	31	20	20	18	14	14	28	18	19	24.5	257.71	2327	0	287.8	12	9.3	8.3	18.2	11.5	11	197010	113890	69360	242160	108310	92141	1551.3	896.79	546.14	1906.8	852.83	725.52
tr|B8BD82|B8BD82_ORYSI;sp|B9G2A8|BIG_ORYSJ	tr|B8BD82|B8BD82_ORYSI;sp|B9G2A8|BIG_ORYSJ	>tr|B8BD82|B8BD82_ORYSI Putative uncharacterized protein OS=Oryza sativa subsp. indica GN=OsI_30520 PE=4 SV=1;>sp|B9G2A8|BIG_ORYSJ Auxin transport protein BIG OS=Oryza sativa subsp. japonica GN=Os09g0247700 PE=2 SV=1	2	3	0	1	2	0	1	3	0	1	2	0	1	1.7	521.92	4691	0	15.481	0.7	0	0.3	0.5	0	0.3	1129	0	1648.2	0	0	1543.2	4.8456	0	7.0737	0	0	6.6232
sp|Q10LH0|DCVR_ORYSJ;sp|D5L1S4|DCVR_ORYSI	sp|Q10LH0|DCVR_ORYSJ;sp|D5L1S4|DCVR_ORYSI	>sp|Q10LH0|DCVR_ORYSJ Divinyl chlorophyllide a 8-vinyl-reductase, chloroplastic OS=Oryza sativa subsp. japonica GN=DVR PE=3 SV=1;>sp|D5L1S4|DCVR_ORYSI Divinyl chlorophyllide a 8-vinyl-reductase, chloroplastic OS=Oryza sativa subsp. indica GN=DVR PE=1 SV=1	2	0	1	1	0	0	0	0	1	1	0	0	0	3.2	43.267	405	0.001001	4.3249	0	3.2	3.2	0	0	0	0	4864.6	8467	0	0	0	0	221.12	384.86	0	0	0
sp|Q6AUF3|UREG_ORYSJ;sp|E0ZS47|UREG_ORYSI;tr|B8AWR8|B8AWR8_ORYSI	sp|Q6AUF3|UREG_ORYSJ;sp|E0ZS47|UREG_ORYSI;tr|B8AWR8|B8AWR8_ORYSI	>sp|Q6AUF3|UREG_ORYSJ Urease accessory protein G OS=Oryza sativa subsp. japonica GN=UREG PE=2 SV=1;>sp|E0ZS47|UREG_ORYSI Urease accessory protein G OS=Oryza sativa subsp. indica GN=UREG PE=2 SV=1;>tr|B8AWR8|B8AWR8_ORYSI Putative uncharacterized protein OS=	3	0	1	0	0	0	1	0	1	0	0	0	1	8.1	30.781	284	0.0074236	2.9598	0	4.9	0	0	0	3.2	0	0	0	0	0	4341.5	0	0	0	0	0	289.43
tr|B9FE34|B9FE34_ORYSJ;tr|B8AR85|B8AR85_ORYSI;sp|Q7XNX6|SUS7_ORYSJ;sp|H6TFZ4|SUS5_ORYSJ;sp|H6TFZ4-2|SUS5_ORYSJ;tr|A3ARN7|A3ARN7_ORYSJ	tr|B9FE34|B9FE34_ORYSJ;tr|B8AR85|B8AR85_ORYSI;sp|Q7XNX6|SUS7_ORYSJ;sp|H6TFZ4|SUS5_ORYSJ;sp|H6TFZ4-2|SUS5_ORYSJ;tr|A3ARN7|A3ARN7_ORYSJ	>tr|B9FE34|B9FE34_ORYSJ Putative uncharacterized protein OS=Oryza sativa subsp. japonica GN=OsJ_14034 PE=4 SV=1;>tr|B8AR85|B8AR85_ORYSI Putative uncharacterized protein OS=Oryza sativa subsp. indica GN=OsI_15088 PE=4 SV=1;>sp|Q7XNX6|SUS7_ORYSJ Sucrose synt	6	5	2	3	6	3	4	5	2	3	5	3	4	11.3	96.724	847	0	32.529	9.1	3.3	6	9.7	5.3	7.4	57681	16023	8966.3	91218	10766	26679	1310.9	364.16	203.78	2073.1	244.69	606.34
tr|Q7GC32|Q7GC32_ORYSI;sp|O04138-2|CHI4_ORYSJ;sp|O04138|CHI4_ORYSJ	tr|Q7GC32|Q7GC32_ORYSI;sp|O04138-2|CHI4_ORYSJ;sp|O04138|CHI4_ORYSJ	>tr|Q7GC32|Q7GC32_ORYSI PR-3 class IV chitinase OS=Oryza sativa subsp. indica GN=Cht4 PE=4 SV=1;>sp|O04138-2|CHI4_ORYSJ Isoform 2 of Chitinase 4 OS=Oryza sativa subsp. japonica GN=Cht4;>sp|O04138|CHI4_ORYSJ Chitinase 4 OS=Oryza sativa subsp. japonica GN=Ch	3	1	2	0	2	2	2	1	2	0	1	2	1	16.6	25.151	229	0	20.362	9.6	16.6	0	17.9	16.6	15.3	3648.8	40385	0	16182	14281	27424	331.71	3671.4	0	1471.1	1298.3	2493.1
tr|Q0DHN6|Q0DHN6_ORYSJ;sp|O04226|P5CS_ORYSJ;tr|B9FKJ9|B9FKJ9_ORYSJ;tr|B8AYT8|B8AYT8_ORYSI;tr|Q941T1|Q941T1_ORYSJ;tr|B8AC46|B8AC46_ORYSI	tr|Q0DHN6|Q0DHN6_ORYSJ;sp|O04226|P5CS_ORYSJ;tr|B9FKJ9|B9FKJ9_ORYSJ;tr|B8AYT8|B8AYT8_ORYSI	>tr|Q0DHN6|Q0DHN6_ORYSJ Os05g0455500 protein OS=Oryza sativa subsp. japonica GN=Os05g0455500 PE=2 SV=1;>sp|O04226|P5CS_ORYSJ Delta-1-pyrroline-5-carboxylate synthase OS=Oryza sativa subsp. japonica GN=P5CS PE=2 SV=2;>tr|B9FKJ9|B9FKJ9_ORYSJ Putative unchara	6	6	5	6	6	7	6	6	5	6	6	7	6	20.4	77.744	716	0	62.768	13.3	7.7	11.3	13.5	13.4	11.3	15601	10601	22330	36890	15559	23882	362.82	246.53	519.3	857.9	361.84	555.39
tr|C7IWI9|C7IWI9_ORYSJ;sp|O22386-2|RK12_ORYSJ;tr|Q9ZWF5|Q9ZWF5_ORYSJ;tr|A2Y7L1|A2Y7L1_ORYSI;sp|O22386|RK12_ORYSJ	tr|C7IWI9|C7IWI9_ORYSJ;sp|O22386-2|RK12_ORYSJ;tr|Q9ZWF5|Q9ZWF5_ORYSJ;tr|A2Y7L1|A2Y7L1_ORYSI;sp|O22386|RK12_ORYSJ	>tr|C7IWI9|C7IWI9_ORYSJ Os01g0662200 protein (Fragment) OS=Oryza sativa subsp. japonica GN=Os01g0662200 PE=3 SV=1;>sp|O22386-2|RK12_ORYSJ Isoform 2 of 50S ribosomal protein L12, chloroplastic OS=Oryza sativa subsp. japonica GN=RPL12-2;>tr|Q9ZWF5|Q9ZWF5_ORY	5	1	1	1	0	0	1	1	1	1	0	0	1	10.8	16.327	158	0	9.8987	10.8	10.8	10.8	0	0	10.8	8139.5	8077.3	1493.6	0	0	0	813.95	807.73	149.36	0	0	0
sp|O23877|FENR3_ORYSJ;tr|A2YI62|A2YI62_ORYSI;tr|Q10CF5|Q10CF5_ORYSJ;tr|A2XMM3|A2XMM3_ORYSI;sp|P41345|FENR2_ORYSJ;sp|O23877-2|FENR3_ORYSJ;tr|Q10CF4|Q10CF4_ORYSJ	sp|O23877|FENR3_ORYSJ;tr|A2YI62|A2YI62_ORYSI;tr|Q10CF5|Q10CF5_ORYSJ;tr|A2XMM3|A2XMM3_ORYSI;sp|P41345|FENR2_ORYSJ	>sp|O23877|FENR3_ORYSJ Ferredoxin--NADP reductase, embryo isozyme, chloroplastic OS=Oryza sativa subsp. japonica GN=Os07g0147900 PE=1 SV=1;>tr|A2YI62|A2YI62_ORYSI Ferredoxin--NADP reductase OS=Oryza sativa subsp. indica GN=OsI_24896 PE=3 SV=1;>tr|Q10CF5|Q1	7	2	2	1	2	1	3	2	2	1	2	1	3	13.8	41.814	378	0	15.034	6.9	6.9	3.7	6.9	3.7	13.8	26022	14263	8325.3	20411	15228	26019	1239.2	679.17	396.44	971.95	725.13	1239
tr|B0LSR2|B0LSR2_ORYSI;tr|Q10NK0|Q10NK0_ORYSJ;tr|A2XEX2|A2XEX2_ORYSI;sp|O64422|F16P1_ORYSJ	tr|B0LSR2|B0LSR2_ORYSI;tr|Q10NK0|Q10NK0_ORYSJ;tr|A2XEX2|A2XEX2_ORYSI;sp|O64422|F16P1_ORYSJ	>tr|B0LSR2|B0LSR2_ORYSI Chloroplast fructose-1,6-bisphosphatase OS=Oryza sativa subsp. indica PE=2 SV=1;>tr|Q10NK0|Q10NK0_ORYSJ Fructose-1,6-bisphosphatase, chloroplast, putative, expressed OS=Oryza sativa subsp. japonica GN=Os03g0267300 PE=2 SV=1;>tr|A2XE	4	8	8	8	10	10	9	8	8	8	10	10	9	39.3	38.864	359	0	323.31	30.6	34	34	39.3	39.3	34	839630	623910	581650	594120	390100	441300	55975	41594	38777	39608	26007	29420
tr|Q10QK6|Q10QK6_ORYSJ;tr|Q10QK7|Q10QK7_ORYSJ;tr|Q10QK8|Q10QK8_ORYSJ;sp|O64437|INO1_ORYSJ;tr|A2XDG3|A2XDG3_ORYSI;tr|Q8S5N2|Q8S5N2_ORYSJ;tr|A2Z6I3|A2Z6I3_ORYSI;tr|A2Z6I2|A2Z6I2_ORYSI	tr|Q10QK6|Q10QK6_ORYSJ;tr|Q10QK7|Q10QK7_ORYSJ;tr|Q10QK8|Q10QK8_ORYSJ;sp|O64437|INO1_ORYSJ;tr|A2XDG3|A2XDG3_ORYSI;tr|Q8S5N2|Q8S5N2_ORYSJ;tr|A2Z6I3|A2Z6I3_ORYSI	>tr|Q10QK6|Q10QK6_ORYSJ Inositol-3-phosphate synthase, putative, expressed OS=Oryza sativa subsp. japonica GN=LOC_Os03g09250 PE=4 SV=1;>tr|Q10QK7|Q10QK7_ORYSJ Inositol-3-phosphate synthase, putative, expressed OS=Oryza sativa subsp. japonica GN=LOC_Os03g09	8	0	0	0	1	0	2	0	0	0	1	0	2	11	44.154	401	0	13.186	0	0	0	2.7	0	6.2	0	0	0	4940.2	0	1573.1	0	0	0	260.01	0	82.795
tr|Q0J0L6|Q0J0L6_ORYSJ;sp|O64464|PSB1_ORYSJ;tr|A2Z2V9|A2Z2V9_ORYSI;tr|Q6ZIB4|Q6ZIB4_ORYSJ;tr|B8B967|B8B967_ORYSI	tr|Q0J0L6|Q0J0L6_ORYSJ;sp|O64464|PSB1_ORYSJ;tr|A2Z2V9|A2Z2V9_ORYSI;tr|Q6ZIB4|Q6ZIB4_ORYSJ;tr|B8B967|B8B967_ORYSI	>tr|Q0J0L6|Q0J0L6_ORYSJ Proteasome subunit beta type OS=Oryza sativa subsp. japonica GN=Os09g0505600 PE=2 SV=1;>sp|O64464|PSB1_ORYSJ Proteasome subunit beta type-1 OS=Oryza sativa subsp. japonica GN=PBF1 PE=2 SV=1;>tr|A2Z2V9|A2Z2V9_ORYSI Putative uncharact	5	2	2	1	4	2	0	2	2	1	4	2	0	44.3	24.281	221	0	59.211	8.6	15.8	6.3	30.3	10.4	0	18944	15850	4829.9	25674	18362	0	1353.1	1132.1	345	1833.9	1311.5	0
tr|Q10QZ6|Q10QZ6_ORYSJ;tr|B8APM5|B8APM5_ORYSI;sp|O64937|EF1A_ORYSJ;tr|Q10QZ4|Q10QZ4_ORYSJ;tr|B9FBM7|B9FBM7_ORYSJ;tr|Q10QZ5|Q10QZ5_ORYSJ;tr|A2XD52|A2XD52_ORYSI;tr|A6N0C3|A6N0C3_ORYSI;tr|A6N0I8|A6N0I8_ORYSI;tr|E7BJ60|E7BJ60_ORYSI	tr|Q10QZ6|Q10QZ6_ORYSJ;tr|B8APM5|B8APM5_ORYSI;sp|O64937|EF1A_ORYSJ;tr|Q10QZ4|Q10QZ4_ORYSJ;tr|B9FBM7|B9FBM7_ORYSJ;tr|Q10QZ5|Q10QZ5_ORYSJ	>tr|Q10QZ6|Q10QZ6_ORYSJ Elongation factor 1-alpha OS=Oryza sativa subsp. japonica GN=Os03g0178000 PE=2 SV=1;>tr|B8APM5|B8APM5_ORYSI Elongation factor 1-alpha OS=Oryza sativa subsp. indica GN=OsI_10237 PE=3 SV=1;>sp|O64937|EF1A_ORYSJ Elongation factor 1-alp	10	12	12	13	15	15	16	12	12	13	15	15	16	51.9	49.292	447	0	323.31	29.8	29.1	31.8	38.5	38.5	38.5	1454600	927490	977930	1818700	985290	974140	58183	37100	39117	72750	39411	38965
tr|Q0JGH0|Q0JGH0_ORYSJ;tr|B8A8F9|B8A8F9_ORYSI;sp|O65037|RK27_ORYSJ	tr|Q0JGH0|Q0JGH0_ORYSJ;tr|B8A8F9|B8A8F9_ORYSI;sp|O65037|RK27_ORYSJ	>tr|Q0JGH0|Q0JGH0_ORYSJ Os01g0924000 protein OS=Oryza sativa subsp. japonica GN=Os01g0924000 PE=2 SV=1;>tr|B8A8F9|B8A8F9_ORYSI Putative uncharacterized protein OS=Oryza sativa subsp. indica GN=OsI_04988 PE=3 SV=1;>sp|O65037|RK27_ORYSJ 50S ribosomal protein	3	0	1	0	1	0	1	0	1	0	1	0	1	14.4	21.268	195	0	6.6791	0	7.7	0	7.7	0	7.7	0	850.3	0	2613.3	0	3665.9	0	77.3	0	237.58	0	333.26
tr|Q0JJ25|Q0JJ25_ORYSJ;tr|A2WVD3|A2WVD3_ORYSI;sp|O82451|GSTF2_ORYSJ;tr|A6N115|A6N115_ORYSI;tr|A5H9K2|A5H9K2_ORYSI;tr|Q5JN12|Q5JN12_ORYSJ;tr|Q93WM2|Q93WM2_ORYSJ;tr|A2WQ51|A2WQ51_ORYSI;tr|Q0JMQ5|Q0JMQ5_ORYSJ;tr|A2WQ28|A2WQ28_ORYSI;sp|O65857|GSTF1_ORYSJ;tr|Q9AS53|Q9AS53_ORYSJ	tr|Q0JJ25|Q0JJ25_ORYSJ;tr|A2WVD3|A2WVD3_ORYSI;sp|O82451|GSTF2_ORYSJ;tr|A6N115|A6N115_ORYSI;tr|A5H9K2|A5H9K2_ORYSI	>tr|Q0JJ25|Q0JJ25_ORYSJ Glutathione S-transferase 2 OS=Oryza sativa subsp. japonica GN=Os01g0764000 PE=2 SV=1;>tr|A2WVD3|A2WVD3_ORYSI Putative uncharacterized protein OS=Oryza sativa subsp. indica GN=OsI_03848 PE=3 SV=1;>sp|O82451|GSTF2_ORYSJ Probable glut	12	4	3	4	5	5	3	4	3	4	5	5	3	28.8	23.977	215	0	77.576	25.1	18.6	22.8	25.1	25.1	18.6	90113	92839	58978	162540	126790	101190	10013	10315	6553.1	18060	14088	11243
tr|Q8HCP6|Q8HCP6_ORYSJ;tr|Q2F979|Q2F979_ORYSI;tr|Q2F926|Q2F926_ORYSJ;tr|D3DF24|D3DF24_ORYSI;sp|P04373|COX2_ORYSJ	tr|Q8HCP6|Q8HCP6_ORYSJ;tr|Q2F979|Q2F979_ORYSI;tr|Q2F926|Q2F926_ORYSJ;tr|D3DF24|D3DF24_ORYSI;sp|P04373|COX2_ORYSJ	>tr|Q8HCP6|Q8HCP6_ORYSJ Cytochrome c oxidase subunit 2 OS=Oryza sativa subsp. japonica GN=cox2 PE=3 SV=1;>tr|Q2F979|Q2F979_ORYSI Cytochrome c oxidase subunit 2 OS=Oryza sativa subsp. indica GN=cox2 PE=3 SV=1;>tr|Q2F926|Q2F926_ORYSJ Cytochrome c oxidase sub	5	1	0	0	1	1	0	1	0	0	1	1	0	5	29.256	260	0.00097135	4.0415	5	0	0	5	5	0	4199.6	0	0	3974.3	3383.9	0	466.62	0	0	441.59	375.99	0
tr|A2ZIM1|A2ZIM1_ORYSI;sp|P0C0L1|APX6_ORYSJ;tr|B9GC55|B9GC55_ORYSJ;tr|B8BNF9|B8BNF9_ORYSI;sp|P0C0L0|APX5_ORYSJ;tr|B9GC56|B9GC56_ORYSJ	tr|A2ZIM1|A2ZIM1_ORYSI;sp|P0C0L1|APX6_ORYSJ;tr|B9GC55|B9GC55_ORYSJ	>tr|A2ZIM1|A2ZIM1_ORYSI Putative uncharacterized protein OS=Oryza sativa subsp. indica GN=OsI_37672 PE=3 SV=1;>sp|P0C0L1|APX6_ORYSJ Probable L-ascorbate peroxidase 6, chloroplastic OS=Oryza sativa subsp. japonica GN=APX6 PE=2 SV=1;>tr|B9GC55|B9GC55_ORYSJ P	6	3	1	0	2	2	2	3	1	0	2	2	2	20.1	33.501	309	0	24.185	20.1	5.8	0	12	12	12	10244	0	0	27692	23252	20318	602.57	0	0	1629	1367.8	1195.2
tr|E9KIN7|E9KIN7_ORYSJ;tr|Q0JEM8|Q0JEM8_ORYSJ;tr|Q8S6F9|Q8S6F9_ORYSJ;tr|Q8RVD3|Q8RVD3_ORYSJ;sp|P0C2Z0|ATPF_ORYSJ;sp|P0C2Y9|ATPF_ORYSI;tr|J7F133|J7F133_ORYSI;tr|B8BHZ3|B8BHZ3_ORYSI	tr|E9KIN7|E9KIN7_ORYSJ;tr|Q0JEM8|Q0JEM8_ORYSJ;tr|Q8S6F9|Q8S6F9_ORYSJ;tr|Q8RVD3|Q8RVD3_ORYSJ;sp|P0C2Z0|ATPF_ORYSJ;sp|P0C2Y9|ATPF_ORYSI;tr|J7F133|J7F133_ORYSI;tr|B8BHZ3|B8BHZ3_ORYSI	>tr|E9KIN7|E9KIN7_ORYSJ ATP synthase CF0 subunit I OS=Oryza sativa subsp. japonica GN=atpF PE=3 SV=1;>tr|Q0JEM8|Q0JEM8_ORYSJ Os04g0235600 protein (Fragment) OS=Oryza sativa subsp. japonica GN=Os04g0235600 PE=3 SV=1;>tr|Q8S6F9|Q8S6F9_ORYSJ Putative ATPase I	8	5	3	4	3	3	2	5	3	4	3	3	2	43.9	14.335	123	0	323.31	43.9	22.8	42.3	29.3	22.8	9.8	202780	108680	135440	66137	77175	15542	28969	15525	19349	9448.2	11025	2220.3
tr|Q8S6F4|Q8S6F4_ORYSJ;tr|Q2QTJ5|Q2QTJ5_ORYSJ;tr|J7F139|J7F139_ORYSI;tr|E9KIP6|E9KIP6_ORYSJ;sp|P0C2Z3|ATPE_ORYSJ;sp|P0C2Z2|ATPE_ORYSI	tr|Q8S6F4|Q8S6F4_ORYSJ;tr|Q2QTJ5|Q2QTJ5_ORYSJ;tr|J7F139|J7F139_ORYSI;tr|E9KIP6|E9KIP6_ORYSJ;sp|P0C2Z3|ATPE_ORYSJ;sp|P0C2Z2|ATPE_ORYSI	>tr|Q8S6F4|Q8S6F4_ORYSJ Putative atpE; ATPase epsilon subunit from chromosome 10 chloroplast insertion OS=Oryza sativa subsp. japonica GN=OSJNBb0075K12.37 PE=3 SV=1;>tr|Q2QTJ5|Q2QTJ5_ORYSJ ATP synthase epsilon chain, putative OS=Oryza sativa subsp. japonic	6	2	1	2	3	1	1	1	0	1	2	1	1	29.9	15.231	137	0	77.498	17.5	9.5	16.1	17.5	6.6	6.6	9815.1	0	4679	27603	7542	0	1963	0	935.8	5520.6	1508.4	0
tr|Q7DNB0|Q7DNB0_ORYSJ;tr|J3R7S9|J3R7S9_ORYSI;sp|P0C2Z6|ATPA_ORYSJ;sp|P0C2Z5|ATPA_ORYSI;tr|E9KIN8|E9KIN8_ORYSJ;tr|Q8S6F8|Q8S6F8_ORYSJ;tr|Q8S6Z1|Q8S6Z1_ORYSJ;tr|H5ZXE1|H5ZXE1_ORYSI;tr|Q1G1M7|Q1G1M7_ORYSJ;tr|Q10EX4|Q10EX4_ORYSJ	tr|Q7DNB0|Q7DNB0_ORYSJ;tr|J3R7S9|J3R7S9_ORYSI;sp|P0C2Z6|ATPA_ORYSJ;sp|P0C2Z5|ATPA_ORYSI;tr|E9KIN8|E9KIN8_ORYSJ;tr|Q8S6F8|Q8S6F8_ORYSJ;tr|Q8S6Z1|Q8S6Z1_ORYSJ	>tr|Q7DNB0|Q7DNB0_ORYSJ ATP synthase subunit alpha OS=Oryza sativa subsp. japonica GN=OSJNBa0061C08.5 PE=3 SV=1;>tr|J3R7S9|J3R7S9_ORYSI ATP synthase subunit alpha, chloroplastic OS=Oryza sativa subsp. indica GN=atpA PE=3 SV=1;>sp|P0C2Z6|ATPA_ORYSJ ATP synt	10	25	26	24	25	25	24	0	0	0	0	0	0	1.4	55.664	507	0	323.31	46.7	47.1	45.6	42.8	43	41.4	2780100	1963800	1916300	2276000	1714700	1489600	106930	75531	73703	87539	65949	57293
tr|J7EYN3|J7EYN3_ORYSI;sp|P12085|ATPB_ORYSJ;sp|P0C2Z8|ATPB_ORYSI;tr|Q8S6F3|Q8S6F3_ORYSJ;tr|Q2QW50|Q2QW50_ORYSJ;tr|Q5ZAS4|Q5ZAS4_ORYSJ;tr|H5ZXH6|H5ZXH6_ORYSI	tr|J7EYN3|J7EYN3_ORYSI;sp|P12085|ATPB_ORYSJ;sp|P0C2Z8|ATPB_ORYSI;tr|Q8S6F3|Q8S6F3_ORYSJ;tr|Q2QW50|Q2QW50_ORYSJ	>tr|J7EYN3|J7EYN3_ORYSI ATP synthase subunit beta, chloroplastic OS=Oryza sativa subsp. indica GN=atpB PE=3 SV=1;>sp|P12085|ATPB_ORYSJ ATP synthase subunit beta, chloroplastic OS=Oryza sativa subsp. japonica GN=atpB PE=1 SV=2;>sp|P0C2Z8|ATPB_ORYSI ATP synt	7	31	31	33	32	30	28	12	11	13	12	11	9	26.7	53.954	498	0	323.31	73.3	73.9	79.7	79.3	71.9	68.7	4210700	3591300	3299900	4030100	3219700	2883100	150380	128260	117850	143930	114990	102970
tr|Q6E6T0|Q6E6T0_ORYSJ;tr|Q6Z505|Q6Z505_ORYSJ;tr|J7EXM4|J7EXM4_ORYSI;tr|E9KIQ7|E9KIQ7_ORYSJ;sp|P0C314|CLPP_ORYSJ;sp|P0C313|CLPP_ORYSI;tr|Q8LM62|Q8LM62_ORYSJ;tr|Q2QW48|Q2QW48_ORYSJ;tr|C8TFD1|C8TFD1_ORYSI	tr|Q6E6T0|Q6E6T0_ORYSJ;tr|Q6Z505|Q6Z505_ORYSJ;tr|J7EXM4|J7EXM4_ORYSI;tr|E9KIQ7|E9KIQ7_ORYSJ;sp|P0C314|CLPP_ORYSJ;sp|P0C313|CLPP_ORYSI;tr|Q8LM62|Q8LM62_ORYSJ;tr|Q2QW48|Q2QW48_ORYSJ;tr|C8TFD1|C8TFD1_ORYSI	>tr|Q6E6T0|Q6E6T0_ORYSJ ATP-dependent Clp protease proteolytic subunit (Fragment) OS=Oryza sativa subsp. japonica PE=3 SV=1;>tr|Q6Z505|Q6Z505_ORYSJ ATP-dependent Clp protease proteolytic subunit OS=Oryza sativa subsp. japonica GN=OSJNBa0036E18.32 PE=3 SV=1	9	0	1	1	1	0	1	0	1	1	1	0	1	24.9	23.974	209	0	35.987	0	8.1	4.3	6.2	0	5.7	0	5319.6	0	8745.9	0	0	0	664.95	0	1093.2	0	0
tr|J7EXM7|J7EXM7_ORYSI;sp|P12123|CYB6_ORYSJ;sp|P0C316|CYB6_ORYSI;sp|P12123-2|CYB6_ORYSJ;tr|H5ZXD9|H5ZXD9_ORYSI;tr|H5ZXB2|H5ZXB2_ORYSI;tr|H2KWZ3|H2KWZ3_ORYSJ	tr|J7EXM7|J7EXM7_ORYSI;sp|P12123|CYB6_ORYSJ;sp|P0C316|CYB6_ORYSI;sp|P12123-2|CYB6_ORYSJ;tr|H5ZXD9|H5ZXD9_ORYSI;tr|H5ZXB2|H5ZXB2_ORYSI	>tr|J7EXM7|J7EXM7_ORYSI Cytochrome b6 OS=Oryza sativa subsp. indica GN=petB PE=3 SV=1;>sp|P12123|CYB6_ORYSJ Cytochrome b6 OS=Oryza sativa subsp. japonica GN=petB PE=3 SV=1;>sp|P0C316|CYB6_ORYSI Cytochrome b6 OS=Oryza sativa subsp. indica GN=petB PE=3 SV=1;	7	5	4	4	5	3	4	5	4	4	5	3	4	29.8	24.182	215	0	96.65	26	26	25.1	26	19.5	25.1	211100	241030	182620	517720	162460	230160	23455	26781	20291	57524	18052	25573
tr|J3RG88|J3RG88_ORYSI;tr|E9KIS6|E9KIS6_ORYSJ;sp|P0C328|NU5C_ORYSJ;sp|P0C327|NU5C_ORYSI;tr|B9GDH3|B9GDH3_ORYSJ	tr|J3RG88|J3RG88_ORYSI;tr|E9KIS6|E9KIS6_ORYSJ;sp|P0C328|NU5C_ORYSJ;sp|P0C327|NU5C_ORYSI	>tr|J3RG88|J3RG88_ORYSI NADH dehydrogenase subunit 5 OS=Oryza sativa subsp. indica GN=ndhF PE=4 SV=1;>tr|E9KIS6|E9KIS6_ORYSJ NADH-plastoquinone oxidoreductase subunit 5 OS=Oryza sativa subsp. japonica GN=ndhF PE=4 SV=1;>sp|P0C328|NU5C_ORYSJ NAD(P)H-quinone	5	1	1	1	3	1	1	1	1	1	3	1	1	4.2	82.567	734	0	8.2231	1.5	1.5	1.5	4.2	1.5	1.5	2614.5	3552.7	5020.8	12375	3134.6	1706	130.73	177.63	251.04	618.75	156.73	85.302
tr|J3RG86|J3RG86_ORYSI;sp|P0C337|NDHH_ORYSJ;sp|P0C336|NDHH_ORYSI;tr|E9KIT5|E9KIT5_ORYSJ;tr|C5MRJ8|C5MRJ8_ORYSJ;tr|C5MRJ4|C5MRJ4_ORYSI;tr|Q7G6A6|Q7G6A6_ORYSJ;tr|D0EKL8|D0EKL8_ORYSI;tr|D0EKL7|D0EKL7_ORYSJ;tr|J7EXN4|J7EXN4_ORYSI;tr|E9KIS5|E9KIS5_ORYSJ	tr|J3RG86|J3RG86_ORYSI;sp|P0C337|NDHH_ORYSJ;sp|P0C336|NDHH_ORYSI;tr|E9KIT5|E9KIT5_ORYSJ;tr|C5MRJ8|C5MRJ8_ORYSJ;tr|C5MRJ4|C5MRJ4_ORYSI	>tr|J3RG86|J3RG86_ORYSI NAD(P)H-quinone oxidoreductase subunit H, chloroplastic OS=Oryza sativa subsp. indica GN=ndhH PE=3 SV=1;>sp|P0C337|NDHH_ORYSJ NAD(P)H-quinone oxidoreductase subunit H, chloroplastic OS=Oryza sativa subsp. japonica GN=ndhH PE=3 SV=1;	11	5	4	8	4	3	5	3	3	7	2	2	4	30.5	45.685	393	0	51.861	18.6	13.7	31	12	7.1	16	39697	26955	34258	26785	17626	41586	1726	1172	1489.5	1164.6	766.35	1808.1
tr|J3RQ62|J3RQ62_ORYSI;tr|E9KIT4|E9KIT4_ORYSJ;sp|P12124|NU1C_ORYSJ;sp|P0C345|NU1C_ORYSI	tr|J3RQ62|J3RQ62_ORYSI;tr|E9KIT4|E9KIT4_ORYSJ;sp|P12124|NU1C_ORYSJ;sp|P0C345|NU1C_ORYSI	>tr|J3RQ62|J3RQ62_ORYSI NAD(P)H-quinone oxidoreductase subunit 1, chloroplastic OS=Oryza sativa subsp. indica GN=ndhA PE=3 SV=1;>tr|E9KIT4|E9KIT4_ORYSJ NAD(P)H-quinone oxidoreductase subunit 1, chloroplastic OS=Oryza sativa subsp. japonica GN=ndhA PE=3 SV=	4	2	1	1	1	1	1	1	0	0	0	0	0	3	40.355	362	0.003643	3.3538	8.6	5.5	5.5	5.5	5.5	5.5	3230.5	0	0	0	0	0	230.75	0	0	0	0	0
tr|Q8S7T4|Q8S7T4_ORYSJ;tr|Q1G1M8|Q1G1M8_ORYSJ;tr|J3RPW6|J3RPW6_ORYSI;sp|P0C358|PSAB_ORYSJ;sp|P0C357|PSAB_ORYSI;tr|E9KIP0|E9KIP0_ORYSJ;tr|Q8S6F7|Q8S6F7_ORYSJ;tr|Q5N997|Q5N997_ORYSJ;tr|Q109C9|Q109C9_ORYSJ	tr|Q8S7T4|Q8S7T4_ORYSJ;tr|Q1G1M8|Q1G1M8_ORYSJ;tr|J3RPW6|J3RPW6_ORYSI;sp|P0C358|PSAB_ORYSJ;sp|P0C357|PSAB_ORYSI;tr|E9KIP0|E9KIP0_ORYSJ;tr|Q8S6F7|Q8S6F7_ORYSJ;tr|Q5N997|Q5N997_ORYSJ	>tr|Q8S7T4|Q8S7T4_ORYSJ Photosystem I P700 chlorophyll A apoprotein A2 OS=Oryza sativa subsp. japonica GN=OSJNBb0005J14.17 PE=3 SV=1;>tr|Q1G1M8|Q1G1M8_ORYSJ Photosystem I P700 chlorophyll a apoprotein A2 OS=Oryza sativa subsp. japonica GN=psaB PE=3 SV=1;>t	9	11	12	11	13	17	15	11	12	11	13	17	15	31.7	82.587	734	0	323.31	21.5	23.4	18.5	24.9	28.2	25.3	416750	341310	206500	1123400	791300	572700	23153	18962	11472	62410	43961	31817
tr|J3RG68|J3RG68_ORYSI;tr|E9KIT0|E9KIT0_ORYSJ;sp|P0C361|PSAC_ORYSJ;sp|P0C360|PSAC_ORYSI	tr|J3RG68|J3RG68_ORYSI;tr|E9KIT0|E9KIT0_ORYSJ;sp|P0C361|PSAC_ORYSJ;sp|P0C360|PSAC_ORYSI	>tr|J3RG68|J3RG68_ORYSI Photosystem I iron-sulfur center OS=Oryza sativa subsp. indica GN=psaC PE=3 SV=1;>tr|E9KIT0|E9KIT0_ORYSJ Photosystem I iron-sulfur center OS=Oryza sativa subsp. japonica GN=psaC PE=3 SV=1;>sp|P0C361|PSAC_ORYSJ Photosystem I iron-sul	4	2	1	2	2	0	2	2	1	2	2	0	2	35.8	8.8993	81	0	29.183	35.8	16	35.8	35.8	0	35.8	4308.3	1162.9	2927.2	3585.5	0	9153	718.06	193.81	487.86	597.59	0	1525.5
tr|Q69VC8|Q69VC8_ORYSJ;tr|D0EKM5|D0EKM5_ORYSJ;tr|D0EKM1|D0EKM1_ORYSI;sp|P0C364|PSBB_ORYSJ;sp|P0C363|PSBB_ORYSI;tr|E9KIQ8|E9KIQ8_ORYSJ;tr|Q0DB66|Q0DB66_ORYSJ;tr|Q6K455|Q6K455_ORYSJ;tr|Q7G6A4|Q7G6A4_ORYSJ;tr|Q2QW47|Q2QW47_ORYSJ	tr|Q69VC8|Q69VC8_ORYSJ;tr|D0EKM5|D0EKM5_ORYSJ;tr|D0EKM1|D0EKM1_ORYSI;sp|P0C364|PSBB_ORYSJ;sp|P0C363|PSBB_ORYSI;tr|E9KIQ8|E9KIQ8_ORYSJ;tr|Q0DB66|Q0DB66_ORYSJ;tr|Q6K455|Q6K455_ORYSJ;tr|Q7G6A4|Q7G6A4_ORYSJ	>tr|Q69VC8|Q69VC8_ORYSJ Photosystem II CP47 reaction center protein OS=Oryza sativa subsp. japonica GN=P0417D05.52 PE=3 SV=1;>tr|D0EKM5|D0EKM5_ORYSJ Photosystem II CP47 reaction center protein OS=Oryza sativa subsp. japonica GN=psbB PE=3 SV=1;>tr|D0EKM1|D0	10	23	22	20	21	20	20	4	5	3	4	4	3	12	56.233	508	0	323.31	33.3	33.7	32.1	32.5	32.7	32.1	7909600	6234800	3824900	9176800	4900800	4530300	564970	445340	273210	655480	350050	323590
tr|J3RPW4|J3RPW4_ORYSI;tr|E9KIM9|E9KIM9_ORYSJ;sp|P0C367|PSBC_ORYSJ;sp|P0C366|PSBC_ORYSI;tr|Q8S6G5|Q8S6G5_ORYSJ;tr|Q6Z1U5|Q6Z1U5_ORYSJ	tr|J3RPW4|J3RPW4_ORYSI;tr|E9KIM9|E9KIM9_ORYSJ;sp|P0C367|PSBC_ORYSJ;sp|P0C366|PSBC_ORYSI;tr|Q8S6G5|Q8S6G5_ORYSJ;tr|Q6Z1U5|Q6Z1U5_ORYSJ	>tr|J3RPW4|J3RPW4_ORYSI Photosystem II CP43 reaction center protein OS=Oryza sativa subsp. indica GN=psbC PE=3 SV=1;>tr|E9KIM9|E9KIM9_ORYSJ Photosystem II CP43 reaction center protein OS=Oryza sativa subsp. japonica GN=psbC PE=3 SV=1;>sp|P0C367|PSBC_ORYSJ	6	18	16	16	18	16	13	15	13	13	15	13	10	30.7	52.075	473	0	323.31	35.7	31.7	31.5	35.7	35.7	31.5	2179600	1505300	700990	3329000	1887500	2035100	155690	107520	50071	237790	134820	145360
tr|Q7F2L7|Q7F2L7_ORYSJ;tr|J7EYN7|J7EYN7_ORYSI;sp|P0C370|PSBE_ORYSJ;sp|P0C369|PSBE_ORYSI;tr|E9KIQ4|E9KIQ4_ORYSJ	tr|Q7F2L7|Q7F2L7_ORYSJ;tr|J7EYN7|J7EYN7_ORYSI;sp|P0C370|PSBE_ORYSJ;sp|P0C369|PSBE_ORYSI;tr|E9KIQ4|E9KIQ4_ORYSJ	>tr|Q7F2L7|Q7F2L7_ORYSJ Cytochrome b559 subunit alpha OS=Oryza sativa subsp. japonica GN=B1065E10.6 PE=3 SV=1;>tr|J7EYN7|J7EYN7_ORYSI Cytochrome b559 subunit alpha OS=Oryza sativa subsp. indica GN=psbE PE=3 SV=1;>sp|P0C370|PSBE_ORYSJ Cytochrome b559 subuni	5	2	2	2	2	2	2	2	2	2	2	2	2	37.3	9.4445	83	0	156.67	37.3	37.3	37.3	37.3	37.3	37.3	51397	43560	45603	37884	28710	40468	10279	8712	9120.5	7576.9	5741.9	8093.6
tr|Q6Z1V7|Q6Z1V7_ORYSJ;tr|J3RPW0|J3RPW0_ORYSI;tr|E9KIT3|E9KIT3_ORYSJ;sp|P0C386|NDHI_ORYSJ;sp|P0C385|NDHI_ORYSI	tr|Q6Z1V7|Q6Z1V7_ORYSJ;tr|J3RPW0|J3RPW0_ORYSI;tr|E9KIT3|E9KIT3_ORYSJ;sp|P0C386|NDHI_ORYSJ;sp|P0C385|NDHI_ORYSI	>tr|Q6Z1V7|Q6Z1V7_ORYSJ NAD(P)H-quinone oxidoreductase subunit I, chloroplastic OS=Oryza sativa subsp. japonica GN=OSJNBa0022A24.35 PE=3 SV=1;>tr|J3RPW0|J3RPW0_ORYSI NAD(P)H-quinone oxidoreductase subunit I, chloroplastic OS=Oryza sativa subsp. indica GN=n	5	1	1	1	1	1	1	1	1	1	1	1	1	15	21.181	180	0	18.675	6.7	6.7	6.7	8.3	8.3	8.3	3945.5	1753.7	0	0	5759.7	8432.3	493.19	219.22	0	0	719.96	1054
tr|Q7G3F1|Q7G3F1_ORYSJ;tr|Q7F2L6|Q7F2L6_ORYSJ;tr|J3R7T8|J3R7T8_ORYSI;sp|P0C389|CYF_ORYSJ;sp|P0C388|CYF_ORYSI;tr|E9KIQ1|E9KIQ1_ORYSJ;tr|Q6Z1V3|Q6Z1V3_ORYSJ;tr|Q6Z501|Q6Z501_ORYSJ;tr|Q5JJR7|Q5JJR7_ORYSJ;tr|Q0JH62|Q0JH62_ORYSJ	tr|Q7G3F1|Q7G3F1_ORYSJ;tr|Q7F2L6|Q7F2L6_ORYSJ;tr|J3R7T8|J3R7T8_ORYSI;sp|P0C389|CYF_ORYSJ;sp|P0C388|CYF_ORYSI;tr|E9KIQ1|E9KIQ1_ORYSJ;tr|Q6Z1V3|Q6Z1V3_ORYSJ;tr|Q6Z501|Q6Z501_ORYSJ	>tr|Q7G3F1|Q7G3F1_ORYSJ Apocytochrome f, putative OS=Oryza sativa subsp. japonica GN=LOC_Os10g21290 PE=3 SV=1;>tr|Q7F2L6|Q7F2L6_ORYSJ Chloroplast cytochrome f OS=Oryza sativa subsp. japonica GN=B1065E10.10 PE=3 SV=1;>tr|J3R7T8|J3R7T8_ORYSI Cytochrome f OS=	10	11	10	11	12	13	12	11	10	11	12	13	12	49.2	33.816	307	0	280.08	42.7	36.2	38.1	39.7	46.6	43	342740	234610	266390	228100	156030	137150	19041	13034	14800	12672	8668.1	7619.6
tr|Q6Z506|Q6Z506_ORYSJ;tr|J7EZD7|J7EZD7_ORYSI;sp|P0C422|PSBH_ORYSJ;sp|P0C421|PSBH_ORYSI;tr|E9KIR0|E9KIR0_ORYSJ	tr|Q6Z506|Q6Z506_ORYSJ;tr|J7EZD7|J7EZD7_ORYSI;sp|P0C422|PSBH_ORYSJ;sp|P0C421|PSBH_ORYSI;tr|E9KIR0|E9KIR0_ORYSJ	>tr|Q6Z506|Q6Z506_ORYSJ Photosystem II 10kDa phosphoprotein, chloroplast OS=Oryza sativa subsp. japonica GN=OSJNBa0036E18.30 PE=3 SV=1;>tr|J7EZD7|J7EZD7_ORYSI Photosystem II reaction center protein H OS=Oryza sativa subsp. indica GN=psbH PE=3 SV=1;>sp|P0C4	5	0	0	1	1	1	0	0	0	1	1	1	0	38.4	7.8861	73	0	16.9	0	0	19.2	19.2	19.2	0	0	0	7379.1	0	6156	0	0	0	3689.6	0	3078	0
tr|Q8S6H1|Q8S6H1_ORYSJ;tr|Q0JEM7|Q0JEM7_ORYSJ;tr|J7EYL8|J7EYL8_ORYSI;sp|P0C434|PSBA_ORYSJ;sp|P0C433|PSBA_ORYSI;tr|Q7XRS8|Q7XRS8_ORYSJ;tr|C5MRM9|C5MRM9_ORYSJ;tr|C5MRL4|C5MRL4_ORYSI;tr|Q9AV32|Q9AV32_ORYSJ;tr|Q0PMC4|Q0PMC4_ORYSI;tr|Q7XCI7|Q7XCI7_ORYSJ	tr|Q8S6H1|Q8S6H1_ORYSJ;tr|Q0JEM7|Q0JEM7_ORYSJ;tr|J7EYL8|J7EYL8_ORYSI;sp|P0C434|PSBA_ORYSJ;sp|P0C433|PSBA_ORYSI;tr|Q7XRS8|Q7XRS8_ORYSJ	>tr|Q8S6H1|Q8S6H1_ORYSJ Photosystem II protein D1 OS=Oryza sativa subsp. japonica GN=OSJNBb0075K12.15 PE=3 SV=1;>tr|Q0JEM7|Q0JEM7_ORYSJ Photosystem II protein D1 OS=Oryza sativa subsp. japonica GN=psbA PE=3 SV=1;>tr|J7EYL8|J7EYL8_ORYSI Photosystem II prote	11	8	9	7	8	9	8	8	9	7	8	9	8	28	38.99	353	0	323.31	25.8	28	22.7	26.1	28	25.8	1451000	1127100	1275400	1738900	1075600	1148500	145100	112710	127540	173890	107560	114850
tr|Q7F4T1|Q7F4T1_ORYSJ;tr|Q6Z1U4|Q6Z1U4_ORYSJ;tr|J7EYM0|J7EYM0_ORYSI;sp|P0C437|PSBD_ORYSJ;sp|P0C436|PSBD_ORYSI;tr|E9KIM8|E9KIM8_ORYSJ;tr|Q108X8|Q108X8_ORYSJ;tr|Q7XM78|Q7XM78_ORYSJ;tr|Q339H5|Q339H5_ORYSJ	tr|Q7F4T1|Q7F4T1_ORYSJ;tr|Q6Z1U4|Q6Z1U4_ORYSJ;tr|J7EYM0|J7EYM0_ORYSI;sp|P0C437|PSBD_ORYSJ;sp|P0C436|PSBD_ORYSI;tr|E9KIM8|E9KIM8_ORYSJ;tr|Q108X8|Q108X8_ORYSJ;tr|Q7XM78|Q7XM78_ORYSJ;tr|Q339H5|Q339H5_ORYSJ	>tr|Q7F4T1|Q7F4T1_ORYSJ Photosystem II D2 protein OS=Oryza sativa subsp. japonica GN=P0557A01.60 PE=3 SV=1;>tr|Q6Z1U4|Q6Z1U4_ORYSJ Photosystem II D2 protein OS=Oryza sativa subsp. japonica GN=OSJNBa0022A24.62 PE=3 SV=1;>tr|J7EYM0|J7EYM0_ORYSI Photosystem I	9	7	7	6	7	6	6	1	1	1	1	1	1	6.2	39.573	353	0	108.02	28.9	28.9	24.1	24.4	24.1	24.1	489310	429610	123090	1055200	175760	632410	48931	42961	12309	105520	17576	63241
tr|Q8LID9|Q8LID9_ORYSJ;tr|Q7F4T2|Q7F4T2_ORYSJ;tr|Q69NK5|Q69NK5_ORYSJ;tr|J7EYP7|J7EYP7_ORYSI;sp|P0C440|RK14_ORYSJ;sp|P0C439|RK14_ORYSI;tr|Q2QW46|Q2QW46_ORYSJ;tr|Q6AUK3|Q6AUK3_ORYSJ	tr|Q8LID9|Q8LID9_ORYSJ;tr|Q7F4T2|Q7F4T2_ORYSJ;tr|Q69NK5|Q69NK5_ORYSJ;tr|J7EYP7|J7EYP7_ORYSI;sp|P0C440|RK14_ORYSJ;sp|P0C439|RK14_ORYSI;tr|Q2QW46|Q2QW46_ORYSJ;tr|Q6AUK3|Q6AUK3_ORYSJ	>tr|Q8LID9|Q8LID9_ORYSJ Chloroplast 50S ribosomal protein L14 OS=Oryza sativa subsp. japonica GN=OJ1343_D04.104 PE=3 SV=1;>tr|Q7F4T2|Q7F4T2_ORYSJ Chloroplast ribosomal protein L14 OS=Oryza sativa subsp. japonica GN=P0557A01.18 PE=3 SV=1;>tr|Q69NK5|Q69NK5_O	8	1	2	1	3	2	2	1	2	1	3	2	2	30.9	13.537	123	0	15.924	8.1	17.9	9.8	26	17.9	17.9	3540.2	7038.5	0	14880	3710.2	8538.4	442.52	879.81	0	1860	463.77	1067.3
tr|E9KIR7|E9KIR7_ORYSJ;sp|P0C443|RK16_ORYSJ;tr|J7F222|J7F222_ORYSI;sp|P0C442|RK16_ORYSI	tr|E9KIR7|E9KIR7_ORYSJ;sp|P0C443|RK16_ORYSJ;tr|J7F222|J7F222_ORYSI;sp|P0C442|RK16_ORYSI	>tr|E9KIR7|E9KIR7_ORYSJ 50S ribosomal protein L16, chloroplastic OS=Oryza sativa subsp. japonica GN=rpl16 PE=3 SV=1;>sp|P0C443|RK16_ORYSJ 50S ribosomal protein L16, chloroplastic OS=Oryza sativa subsp. japonica GN=rpl16 PE=3 SV=1;>tr|J7F222|J7F222_ORYSI 50	4	3	1	0	1	0	0	3	1	0	1	0	0	30.8	13.493	120	0	6.092	30.8	7.5	0	11.7	0	0	14477	287.78	0	0	0	0	2895.4	57.556	0	0	0	0
tr|B8B5K9|B8B5K9_ORYSI;tr|B9G372|B9G372_ORYSJ;tr|B8AC56|B8AC56_ORYSI;sp|P0C446|RK22_ORYSJ;sp|P0C445|RK22_ORYSI	tr|B8B5K9|B8B5K9_ORYSI;tr|B9G372|B9G372_ORYSJ;tr|B8AC56|B8AC56_ORYSI;sp|P0C446|RK22_ORYSJ;sp|P0C445|RK22_ORYSI	>tr|B8B5K9|B8B5K9_ORYSI Putative uncharacterized protein OS=Oryza sativa subsp. indica GN=OsI_27222 PE=3 SV=1;>tr|B9G372|B9G372_ORYSJ 50S ribosomal protein L22, chloroplastic OS=Oryza sativa subsp. japonica GN=rpl22 PE=3 SV=1;>tr|B8AC56|B8AC56_ORYSI 50S ri	5	1	0	1	1	1	1	1	0	1	1	1	1	12.6	12.13	103	0	29.56	12.6	0	12.6	12.6	12.6	12.6	1344.4	0	1688.1	1586.4	1180	1339.1	268.88	0	337.63	317.28	236	267.81
tr|Q8S6H3|Q8S6H3_ORYSJ;tr|E9KIS2|E9KIS2_ORYSJ;tr|B8ABV8|B8ABV8_ORYSI;sp|P0C451|RK23_ORYSJ;sp|P0C450|RK23_ORYSI;tr|J7F224|J7F224_ORYSI	tr|Q8S6H3|Q8S6H3_ORYSJ;tr|E9KIS2|E9KIS2_ORYSJ;tr|B8ABV8|B8ABV8_ORYSI;sp|P0C451|RK23_ORYSJ;sp|P0C450|RK23_ORYSI;tr|J7F224|J7F224_ORYSI	>tr|Q8S6H3|Q8S6H3_ORYSJ Putative ribosomal protein L23 from chromosome 10 chloroplast insertion OS=Oryza sativa subsp. japonica GN=OSJNBb0075K12.13 PE=3 SV=1;>tr|E9KIS2|E9KIS2_ORYSJ 50S ribosomal protein L23, chloroplastic OS=Oryza sativa subsp. japonica G	6	0	0	0	2	1	0	0	0	0	2	1	0	31.2	10.776	93	0	30.372	0	0	0	31.2	17.2	0	0	0	0	10918	0	0	0	0	0	1819.7	0	0
tr|J3R7U9|J3R7U9_ORYSI;tr|E9KIR3|E9KIR3_ORYSJ;sp|P0C464|RR11_ORYSJ;sp|P0C463|RR11_ORYSI;tr|Q7X6E0|Q7X6E0_ORYSJ;tr|Q7G6A7|Q7G6A7_ORYSJ	tr|J3R7U9|J3R7U9_ORYSI;tr|E9KIR3|E9KIR3_ORYSJ;sp|P0C464|RR11_ORYSJ;sp|P0C463|RR11_ORYSI;tr|Q7X6E0|Q7X6E0_ORYSJ;tr|Q7G6A7|Q7G6A7_ORYSJ	>tr|J3R7U9|J3R7U9_ORYSI 30S ribosomal protein S11, chloroplastic OS=Oryza sativa subsp. indica GN=rps11 PE=3 SV=1;>tr|E9KIR3|E9KIR3_ORYSJ 30S ribosomal protein S11, chloroplastic OS=Oryza sativa subsp. japonica GN=rps11 PE=3 SV=1;>sp|P0C464|RR11_ORYSJ 30S	6	0	0	1	0	0	0	0	0	1	0	0	0	9.1	15.624	143	0.0074366	2.98	0	0	9.1	0	0	0	0	0	14135	0	0	0	0	0	2827.1	0	0	0
tr|J7EYP0|J7EYP0_ORYSI;tr|E9KIQ6|E9KIQ6_ORYSJ;sp|P0C477|RR18_ORYSJ;sp|P0C476|RR18_ORYSI	tr|J7EYP0|J7EYP0_ORYSI;tr|E9KIQ6|E9KIQ6_ORYSJ;sp|P0C477|RR18_ORYSJ;sp|P0C476|RR18_ORYSI	>tr|J7EYP0|J7EYP0_ORYSI 30S ribosomal protein S18, chloroplastic OS=Oryza sativa subsp. indica GN=rps18 PE=3 SV=1;>tr|E9KIQ6|E9KIQ6_ORYSJ 30S ribosomal protein S18, chloroplastic OS=Oryza sativa subsp. japonica GN=rps18 PE=3 SV=1;>sp|P0C477|RR18_ORYSJ 30S	4	2	2	1	1	1	0	2	2	1	1	1	0	14.1	19.656	163	0	5.7125	14.1	14.1	9.8	4.3	4.3	0	11031	7077.6	0	1045.4	1514.1	0	1575.9	1011.1	0	149.34	216.3	0
tr|Q8S6G1|Q8S6G1_ORYSJ;tr|Q7G7F3|Q7G7F3_ORYSJ;tr|Q5N985|Q5N985_ORYSJ;tr|J7F210|J7F210_ORYSI;sp|P0C482|RR2_ORYSJ;sp|P0C481|RR2_ORYSI;tr|E9KIN4|E9KIN4_ORYSJ	tr|Q8S6G1|Q8S6G1_ORYSJ;tr|Q7G7F3|Q7G7F3_ORYSJ;tr|Q5N985|Q5N985_ORYSJ;tr|J7F210|J7F210_ORYSI;sp|P0C482|RR2_ORYSJ;sp|P0C481|RR2_ORYSI;tr|E9KIN4|E9KIN4_ORYSJ	>tr|Q8S6G1|Q8S6G1_ORYSJ Putative ribosomal protein S2 from chromosome 10 chloroplast insertion OS=Oryza sativa subsp. japonica GN=OSJNBb0075K12.28 PE=3 SV=1;>tr|Q7G7F3|Q7G7F3_ORYSJ Chloroplast ribosomal protein S2 OS=Oryza sativa subsp. japonica GN=OSJNBa0	7	6	4	4	3	4	3	6	4	4	3	4	3	28.4	26.937	236	0	34.486	25.4	22	17.8	14	14.8	14	26772	20599	11417	16960	23447	11965	2433.8	1872.6	1037.9	1541.8	2131.6	1087.7
tr|E9KIR8|E9KIR8_ORYSJ;tr|B8B5K8|B8B5K8_ORYSI;sp|P0C485|RR3_ORYSJ;sp|P0C484|RR3_ORYSI;tr|Q6Z510|Q6Z510_ORYSJ	tr|E9KIR8|E9KIR8_ORYSJ;tr|B8B5K8|B8B5K8_ORYSI;sp|P0C485|RR3_ORYSJ;sp|P0C484|RR3_ORYSI;tr|Q6Z510|Q6Z510_ORYSJ	>tr|E9KIR8|E9KIR8_ORYSJ 30S ribosomal protein S3, chloroplastic OS=Oryza sativa subsp. japonica GN=rps3 PE=3 SV=1;>tr|B8B5K8|B8B5K8_ORYSI 30S ribosomal protein S3, chloroplastic OS=Oryza sativa subsp. indica GN=rps3 PE=3 SV=1;>sp|P0C485|RR3_ORYSJ 30S ribos	5	5	4	4	4	3	3	5	4	4	4	3	3	27.2	27.518	239	0	264.41	18.8	18.8	18.8	15.5	15.1	10.5	32139	15112	12138	24536	8953.7	14675	2295.6	1079.5	867.02	1752.6	639.55	1048.2
tr|J7EYN0|J7EYN0_ORYSI;tr|E9KIP2|E9KIP2_ORYSJ;sp|P0C488|RR4_ORYSJ;sp|P0C487|RR4_ORYSI	tr|J7EYN0|J7EYN0_ORYSI;tr|E9KIP2|E9KIP2_ORYSJ;sp|P0C488|RR4_ORYSJ;sp|P0C487|RR4_ORYSI	>tr|J7EYN0|J7EYN0_ORYSI 30S ribosomal protein S4, chloroplastic OS=Oryza sativa subsp. indica GN=rps4 PE=3 SV=1;>tr|E9KIP2|E9KIP2_ORYSJ 30S ribosomal protein S4, chloroplastic OS=Oryza sativa subsp. japonica GN=rps4 PE=3 SV=1;>sp|P0C488|RR4_ORYSJ 30S ribos	4	2	1	1	0	0	0	2	1	1	0	0	0	11.9	23.422	201	0.0010199	4.5651	11.9	5	7	0	0	0	570.4	946.32	2580	0	0	0	51.855	86.029	234.54	0	0	0
tr|E9KIS3|E9KIS3_ORYSJ;tr|Q8S6H6|Q8S6H6_ORYSJ;tr|Q6Z1W0|Q6Z1W0_ORYSJ;tr|Q6YTM6|Q6YTM6_ORYSJ;tr|J3RQ63|J3RQ63_ORYSI;tr|C7J1G7|C7J1G7_ORYSJ;sp|P0C491|RR7_ORYSJ;sp|P0C490|RR7_ORYSI	tr|E9KIS3|E9KIS3_ORYSJ;tr|Q8S6H6|Q8S6H6_ORYSJ;tr|Q6Z1W0|Q6Z1W0_ORYSJ;tr|Q6YTM6|Q6YTM6_ORYSJ;tr|J3RQ63|J3RQ63_ORYSI;tr|C7J1G7|C7J1G7_ORYSJ;sp|P0C491|RR7_ORYSJ;sp|P0C490|RR7_ORYSI	>tr|E9KIS3|E9KIS3_ORYSJ Ribosomal protein S7 OS=Oryza sativa subsp. japonica GN=rps7 PE=4 SV=1;>tr|Q8S6H6|Q8S6H6_ORYSJ Ribosomal protein S7 OS=Oryza sativa subsp. japonica GN=OSJNBb0075K12.10 PE=3 SV=1;>tr|Q6Z1W0|Q6Z1W0_ORYSJ Ribosomal protein S7 OS=Oryza	8	1	1	1	2	0	1	1	1	1	2	0	1	12.9	14.842	132	0	8.9406	6.8	6.8	6.8	12.9	0	6.8	15871	10350	0	0	0	2914.3	2267.3	1478.5	0	0	0	416.34
tr|Q8LIE0|Q8LIE0_ORYSJ;tr|Q69NK4|Q69NK4_ORYSJ;tr|Q5N990|Q5N990_ORYSJ;tr|J3RG82|J3RG82_ORYSI;tr|E9KIR6|E9KIR6_ORYSJ;sp|P0C494|RR8_ORYSJ;sp|P0C493|RR8_ORYSI	tr|Q8LIE0|Q8LIE0_ORYSJ;tr|Q69NK4|Q69NK4_ORYSJ;tr|Q5N990|Q5N990_ORYSJ;tr|J3RG82|J3RG82_ORYSI;tr|E9KIR6|E9KIR6_ORYSJ;sp|P0C494|RR8_ORYSJ;sp|P0C493|RR8_ORYSI	>tr|Q8LIE0|Q8LIE0_ORYSJ Chloroplast 50S ribosomal protein S8 OS=Oryza sativa subsp. japonica GN=OJ1343_D04.103 PE=3 SV=1;>tr|Q69NK4|Q69NK4_ORYSJ Putative ribosomal protein S8 OS=Oryza sativa subsp. japonica GN=OJ1001_G09.24 PE=3 SV=1;>tr|Q5N990|Q5N990_ORYS	7	1	2	1	1	1	1	1	2	1	1	1	1	18.4	15.652	136	0	5.2378	8.8	18.4	8.8	8.8	8.8	8.8	3615.8	13413	6953.8	3141.2	4349	3300	516.55	1916.2	993.4	448.75	621.29	471.43
tr|Q7XR20|Q7XR20_ORYSJ;tr|J3R7W5|J3R7W5_ORYSI;sp|P0C497|RK2_ORYSJ;sp|P0C496|RK2_ORYSI;tr|J3RJX1|J3RJX1_ORYSI;tr|C7J7G4|C7J7G4_ORYSJ;tr|E9KIS1|E9KIS1_ORYSJ;tr|B8AL44|B8AL44_ORYSI;tr|Q6YTM4|Q6YTM4_ORYSJ;tr|B8AQY5|B8AQY5_ORYSI;tr|H5ZX94|H5ZX94_ORYSI;tr|B8BI36|B8BI36_ORYSI	tr|Q7XR20|Q7XR20_ORYSJ;tr|J3R7W5|J3R7W5_ORYSI;sp|P0C497|RK2_ORYSJ;sp|P0C496|RK2_ORYSI;tr|J3RJX1|J3RJX1_ORYSI;tr|C7J7G4|C7J7G4_ORYSJ;tr|E9KIS1|E9KIS1_ORYSJ	>tr|Q7XR20|Q7XR20_ORYSJ OSJNBb0022F23.10 protein OS=Oryza sativa subsp. japonica GN=OSJNBb0022F23.10 PE=3 SV=2;>tr|J3R7W5|J3R7W5_ORYSI 50S ribosomal protein L2, chloroplastic OS=Oryza sativa subsp. indica GN=rpl2 PE=3 SV=1;>sp|P0C497|RK2_ORYSJ 50S ribosoma	12	7	5	5	6	2	5	7	5	5	6	2	5	37	30.02	273	0	66.146	27.1	19.8	24.5	27.1	11.4	19.4	48310	38905	32804	23331	9437.9	22678	3716.2	2992.7	2523.4	1794.7	725.99	1744.5
tr|B8AP84|B8AP84_ORYSI;tr|J3RPY0|J3RPY0_ORYSI;sp|P0C509|RPOC2_ORYSJ;sp|P0C508|RPOC2_ORYSI;tr|C7J1G9|C7J1G9_ORYSJ;tr|H5ZX85|H5ZX85_ORYSI;tr|H5ZXC9|H5ZXC9_ORYSI	tr|B8AP84|B8AP84_ORYSI;tr|J3RPY0|J3RPY0_ORYSI;sp|P0C509|RPOC2_ORYSJ;sp|P0C508|RPOC2_ORYSI;tr|C7J1G9|C7J1G9_ORYSJ	>tr|B8AP84|B8AP84_ORYSI Putative uncharacterized protein OS=Oryza sativa subsp. indica GN=OsI_14470 PE=4 SV=1;>tr|J3RPY0|J3RPY0_ORYSI DNA-directed RNA polymerase subunit beta OS=Oryza sativa subsp. indica GN=rpoC2 PE=3 SV=1;>sp|P0C509|RPOC2_ORYSJ DNA-dir	7	1	1	1	1	0	0	1	1	1	1	0	0	4.4	113.31	976	0.0010428	4.8081	1.7	1.7	1.1	1.7	0	0	2790.4	3825.2	0	3514	0	0	60.66	83.156	0	76.391	0	0
tr|J7F213|J7F213_ORYSI;sp|P0C512|RBL_ORYSJ;sp|P0C511|RBL_ORYSI;tr|E9KIP7|E9KIP7_ORYSJ;tr|Q8S6F2|Q8S6F2_ORYSJ;tr|A0A088BVM4|A0A088BVM4_ORYSJ;tr|A0A088BVM0|A0A088BVM0_ORYSI;tr|C7IXC7|C7IXC7_ORYSJ;tr|C7J7V7|C7J7V7_ORYSJ;tr|C7J8J3|C7J8J3_ORYSJ;tr|Q2R389|Q2R389_ORYSJ	tr|J7F213|J7F213_ORYSI;sp|P0C512|RBL_ORYSJ;sp|P0C511|RBL_ORYSI;tr|E9KIP7|E9KIP7_ORYSJ;tr|Q8S6F2|Q8S6F2_ORYSJ;tr|A0A088BVM4|A0A088BVM4_ORYSJ;tr|A0A088BVM0|A0A088BVM0_ORYSI	>tr|J7F213|J7F213_ORYSI Ribulose bisphosphate carboxylase large chain OS=Oryza sativa subsp. indica GN=rbcL PE=3 SV=1;>sp|P0C512|RBL_ORYSJ Ribulose bisphosphate carboxylase large chain OS=Oryza sativa subsp. japonica GN=rbcL PE=1 SV=1;>sp|P0C511|RBL_ORYSI	11	58	55	47	52	51	50	1	1	1	1	1	1	3.6	52.881	477	0	323.31	73.2	70.4	68.8	70	71.3	70.6	33614000	27322000	21126000	24977000	21556000	23614000	1527900	1241900	960290	1135300	979800	1073400
tr|Q0JIL9|Q0JIL9_ORYSJ;tr|Q7F4S9|Q7F4S9_ORYSJ;tr|J3RG77|J3RG77_ORYSI;sp|P0C515|YCF4_ORYSJ;sp|P0C514|YCF4_ORYSI;tr|E9KIP9|E9KIP9_ORYSJ;tr|Q6Z1V1|Q6Z1V1_ORYSJ;tr|Q5JJR8|Q5JJR8_ORYSJ	tr|Q0JIL9|Q0JIL9_ORYSJ;tr|Q7F4S9|Q7F4S9_ORYSJ;tr|J3RG77|J3RG77_ORYSI;sp|P0C515|YCF4_ORYSJ;sp|P0C514|YCF4_ORYSI;tr|E9KIP9|E9KIP9_ORYSJ	>tr|Q0JIL9|Q0JIL9_ORYSJ Os01g0792400 protein (Fragment) OS=Oryza sativa subsp. japonica GN=Os01g0792400 PE=4 SV=1;>tr|Q7F4S9|Q7F4S9_ORYSJ Chloroplast photosystem I assembly protein ycf4 OS=Oryza sativa subsp. japonica GN=P0557A01.70 PE=3 SV=1;>tr|J3RG77|J3	8	1	2	2	2	1	1	1	2	2	2	1	1	18.1	11.417	94	0	8.6857	9.6	17	17	17	9.6	9.6	14589	12909	14259	8384.2	13413	7878.2	2917.8	2581.7	2851.9	1676.8	2682.5	1575.6
sp|P0C522|ATPAM_ORYSJ;sp|P0C521|ATPAM_ORYSI;tr|D3DF43|D3DF43_ORYSI;tr|Q67TM4|Q67TM4_ORYSJ;tr|B9ETG1|B9ETG1_ORYSJ;tr|Q2QSM1|Q2QSM1_ORYSJ;tr|Q35316|Q35316_ORYSJ;tr|Q2F981|Q2F981_ORYSI;tr|H5ZXF6|H5ZXF6_ORYSI	sp|P0C522|ATPAM_ORYSJ;sp|P0C521|ATPAM_ORYSI;tr|D3DF43|D3DF43_ORYSI;tr|Q67TM4|Q67TM4_ORYSJ	>sp|P0C522|ATPAM_ORYSJ ATP synthase subunit alpha, mitochondrial OS=Oryza sativa subsp. japonica GN=ATPA PE=1 SV=1;>sp|P0C521|ATPAM_ORYSI ATP synthase subunit alpha, mitochondrial OS=Oryza sativa subsp. indica GN=ATPA PE=3 SV=1;>tr|D3DF43|D3DF43_ORYSI ATP	9	15	17	16	16	18	15	13	14	14	15	15	12	39.1	55.373	509	0	323.31	35.2	37.9	38.9	35.8	36.9	34.8	940270	854930	872520	997640	789210	851100	34825	31664	32316	36950	29230	31522
tr|A2ZZX3|A2ZZX3_ORYSJ;sp|P0C542|ACT7_ORYSI;sp|P0C540|ACT7_ORYSJ;tr|A2WXB0|A2WXB0_ORYSI;tr|Q5N9D7|Q5N9D7_ORYSJ	tr|A2ZZX3|A2ZZX3_ORYSJ;sp|P0C542|ACT7_ORYSI;sp|P0C540|ACT7_ORYSJ;tr|A2WXB0|A2WXB0_ORYSI	>tr|A2ZZX3|A2ZZX3_ORYSJ Uncharacterized protein OS=Oryza sativa subsp. japonica GN=OsJ_04196 PE=3 SV=1;>sp|P0C542|ACT7_ORYSI Actin-7 OS=Oryza sativa subsp. indica GN=ACT7 PE=3 SV=1;>sp|P0C540|ACT7_ORYSJ Actin-7 OS=Oryza sativa subsp. japonica GN=ACT7 PE=3	5	6	4	4	5	7	5	1	0	0	1	1	0	8	41.614	376	0	10.484	21.8	12.8	10.9	20.7	24.7	15.7	29537	0	0	46624	22075	0	1406.5	0	0	2220.2	1051.2	0
tr|B8AGH7|B8AGH7_ORYSI;tr|B7EAG0|B7EAG0_ORYSJ;tr|A3REN3|A3REN3_ORYSI;sp|Q0E4K1|CATA1_ORYSJ;sp|P0C549|CATA1_ORYSI;tr|Q7GD96|Q7GD96_ORYSI;tr|Q6Z7B1|Q6Z7B1_ORYSJ	tr|B8AGH7|B8AGH7_ORYSI;tr|B7EAG0|B7EAG0_ORYSJ;tr|A3REN3|A3REN3_ORYSI;sp|Q0E4K1|CATA1_ORYSJ;sp|P0C549|CATA1_ORYSI	>tr|B8AGH7|B8AGH7_ORYSI Catalase OS=Oryza sativa subsp. indica GN=OsI_05576 PE=3 SV=1;>tr|B7EAG0|B7EAG0_ORYSJ Catalase OS=Oryza sativa subsp. japonica PE=2 SV=1;>tr|A3REN3|A3REN3_ORYSI Catalase OS=Oryza sativa subsp. indica GN=CatA PE=2 SV=2;>sp|Q0E4K1|CAT	7	15	17	13	19	19	15	13	14	10	16	16	12	57.1	56.697	492	0	323.31	46.7	51.2	40.2	56.3	56.3	48	1488500	1341700	1164600	1675000	1175900	1133400	59538	53666	46584	67001	47035	45337
tr|B7E468|B7E468_ORYSJ;sp|P0C5D5|PRXQ_ORYSJ;sp|P0C5D4|PRXQ_ORYSI;tr|B9FRZ1|B9FRZ1_ORYSJ	tr|B7E468|B7E468_ORYSJ;sp|P0C5D5|PRXQ_ORYSJ;sp|P0C5D4|PRXQ_ORYSI	>tr|B7E468|B7E468_ORYSJ cDNA clone:006-206-E10, full insert sequence OS=Oryza sativa subsp. japonica PE=2 SV=1;>sp|P0C5D5|PRXQ_ORYSJ Peroxiredoxin Q, chloroplastic OS=Oryza sativa subsp. japonica GN=Os06g0196300 PE=1 SV=1;>sp|P0C5D4|PRXQ_ORYSI Putative per	4	8	7	8	7	9	8	8	7	8	7	9	8	33.6	23.737	217	0	179.1	33.6	33.6	33.6	32.7	33.6	32.7	83409	99610	143930	169150	173580	169670	6416.1	7662.3	11071	13012	13352	13052
tr|I3RVL9|I3RVL9_ORYSJ;tr|B7EE96|B7EE96_ORYSJ;sp|Q5VRG3|PSA4B_ORYSJ;sp|P0C8Y9|PSA4B_ORYSI;tr|I3RVM0|I3RVM0_ORYSJ;tr|I3RVL8|I3RVL8_ORYSJ;tr|I3RVL7|I3RVL7_ORYSJ;tr|I3RVL6|I3RVL6_ORYSJ;tr|I3RVL5|I3RVL5_ORYSJ;tr|I3RVL4|I3RVL4_ORYSJ;tr|I3RVL1|I3RVL1_ORYSJ;tr|I3RVK9|I3RVK9_ORYSI;tr|I3RVK8|I3RVK8_ORYSI;tr|I3RVK7|I3RVK7_ORYSI;tr|I3RVL0|I3RVL0_ORYSJ;sp|P0C1G8|PSA4A_ORYSJ;sp|A2Y9X7|PSA4A_ORYSI	tr|I3RVL9|I3RVL9_ORYSJ;tr|B7EE96|B7EE96_ORYSJ;sp|Q5VRG3|PSA4B_ORYSJ;sp|P0C8Y9|PSA4B_ORYSI;tr|I3RVM0|I3RVM0_ORYSJ;tr|I3RVL8|I3RVL8_ORYSJ;tr|I3RVL7|I3RVL7_ORYSJ;tr|I3RVL6|I3RVL6_ORYSJ;tr|I3RVL5|I3RVL5_ORYSJ;tr|I3RVL4|I3RVL4_ORYSJ;tr|I3RVL1|I3RVL1_ORYSJ;tr|I3RVK9|I3RVK9_ORYSI;tr|I3RVK8|I3RVK8_ORYSI;tr|I3RVK7|I3RVK7_ORYSI;tr|I3RVL0|I3RVL0_ORYSJ;sp|P0C1G8|PSA4A_ORYSJ;sp|A2Y9X7|PSA4A_ORYSI	>tr|I3RVL9|I3RVL9_ORYSJ Proteasome subunit alpha type (Fragment) OS=Oryza sativa subsp. japonica PE=3 SV=1;>tr|B7EE96|B7EE96_ORYSJ Proteasome subunit alpha type OS=Oryza sativa subsp. japonica GN=OsJ_20263 PE=2 SV=1;>sp|Q5VRG3|PSA4B_ORYSJ Proteasome subuni	17	2	1	1	1	2	1	2	1	1	1	2	1	15.9	24.771	227	0	11.082	15.9	6.2	6.2	6.2	15.9	6.2	7019	0	1706.4	5841.7	7944.5	4267.3	701.9	0	170.64	584.17	794.45	426.73
sp|P0C8Z0|Y8359_ORYSI;sp|Q6YYB0|Y8359_ORYSJ	sp|P0C8Z0|Y8359_ORYSI;sp|Q6YYB0|Y8359_ORYSJ	>sp|P0C8Z0|Y8359_ORYSI Uncharacterized protein OsI_027940 OS=Oryza sativa subsp. indica GN=OsI_027940 PE=1 SV=2;>sp|Q6YYB0|Y8359_ORYSJ Uncharacterized protein Os08g0359500 OS=Oryza sativa subsp. japonica GN=Os08g0359500 PE=2 SV=1	2	2	2	1	2	1	1	2	2	1	2	1	1	18.6	22.579	210	0	31.665	12.4	11.9	6.2	11.9	6.2	6.2	5648.4	12887	4931.7	14294	5451.3	9315.8	1129.7	2577.5	986.34	2858.8	1090.3	1863.2
tr|Q0J2G2|Q0J2G2_ORYSJ;tr|B8BEP6|B8BEP6_ORYSI;sp|P12330|CB21_ORYSJ;tr|B9G329|B9G329_ORYSJ;tr|A6N1P9|A6N1P9_ORYSI	tr|Q0J2G2|Q0J2G2_ORYSJ;tr|B8BEP6|B8BEP6_ORYSI;sp|P12330|CB21_ORYSJ;tr|B9G329|B9G329_ORYSJ	>tr|Q0J2G2|Q0J2G2_ORYSJ Os09g0346500 protein OS=Oryza sativa subsp. japonica GN=Os09g0346500 PE=2 SV=1;>tr|B8BEP6|B8BEP6_ORYSI Putative uncharacterized protein OS=Oryza sativa subsp. indica GN=OsI_30987 PE=4 SV=1;>sp|P12330|CB21_ORYSJ Chlorophyll a-b bindi	5	12	11	12	12	11	11	5	4	5	5	4	4	21.5	28.014	265	0	313.66	61.9	61.9	61.9	61.9	61.1	61.1	2511100	2333100	2096900	2873000	2152200	1901800	313880	291640	262120	359130	269030	237730
tr|Q0JLH1|Q0JLH1_ORYSJ;tr|A2WS81|A2WS81_ORYSI;sp|P12331|CB22_ORYSJ;tr|B9EXX3|B9EXX3_ORYSJ;tr|Q5ZBV7|Q5ZBV7_ORYSJ	tr|Q0JLH1|Q0JLH1_ORYSJ;tr|A2WS81|A2WS81_ORYSI;sp|P12331|CB22_ORYSJ	>tr|Q0JLH1|Q0JLH1_ORYSJ Os01g0600900 protein OS=Oryza sativa subsp. japonica GN=Os01g0600900 PE=2 SV=1;>tr|A2WS81|A2WS81_ORYSI Putative uncharacterized protein OS=Oryza sativa subsp. indica GN=OsI_02717 PE=4 SV=1;>sp|P12331|CB22_ORYSJ Chlorophyll a-b bindi	5	11	10	9	9	10	10	4	3	2	2	3	3	21.5	27.552	261	0	60.551	62.5	60.2	61.7	59.4	61.7	61.7	1362700	778300	304430	749820	436570	251760	194660	111190	43490	107120	62367	35966
tr|B8AVN6|B8AVN6_ORYSI;sp|P14655|GLNA2_ORYSJ;tr|B7E8Y8|B7E8Y8_ORYSJ;sp|P14655-2|GLNA2_ORYSJ	tr|B8AVN6|B8AVN6_ORYSI;sp|P14655|GLNA2_ORYSJ	>tr|B8AVN6|B8AVN6_ORYSI Glutamine synthetase OS=Oryza sativa subsp. indica GN=OsI_17756 PE=3 SV=1;>sp|P14655|GLNA2_ORYSJ Glutamine synthetase, chloroplastic OS=Oryza sativa subsp. japonica GN=GLN2 PE=1 SV=1	4	15	12	13	15	16	13	14	11	12	14	16	12	47.9	46.642	428	0	323.31	48.4	32.5	39	41.8	40.4	47.9	1083300	756870	796880	805420	702610	712010	60183	42048	44271	44746	39034	39556
tr|Q0DXS9|Q0DXS9_ORYSJ;sp|P14656|GLN11_ORYSJ;tr|B8AI28|B8AI28_ORYSI;tr|S5CLH9|S5CLH9_ORYSJ;tr|S5CI20|S5CI20_ORYSI	tr|Q0DXS9|Q0DXS9_ORYSJ;sp|P14656|GLN11_ORYSJ;tr|B8AI28|B8AI28_ORYSI	>tr|Q0DXS9|Q0DXS9_ORYSJ Glutamine synthetase OS=Oryza sativa subsp. japonica GN=Os02g0735200 PE=2 SV=1;>sp|P14656|GLN11_ORYSJ Glutamine synthetase cytosolic isozyme 1-1 OS=Oryza sativa subsp. japonica GN=GLN1-1 PE=1 SV=1;>tr|B8AI28|B8AI28_ORYSI Glutamine s	5	5	6	4	7	3	6	4	5	3	6	3	5	35.7	39.201	356	0	268.91	23	30.1	19.1	37.9	15.7	29.5	31183	55697	50872	104970	80191	79410	2078.9	3713.1	3391.5	6997.8	5346.1	5294
tr|Q0DZE3|Q0DZE3_ORYSJ;sp|P14717|PAL1_ORYSJ;tr|B8AFQ6|B8AFQ6_ORYSI;tr|A6N176|A6N176_ORYSI;tr|A6MZA2|A6MZA2_ORYSI;tr|A6MZK0|A6MZK0_ORYSI;tr|A6N0P8|A6N0P8_ORYSI	tr|Q0DZE3|Q0DZE3_ORYSJ;sp|P14717|PAL1_ORYSJ;tr|B8AFQ6|B8AFQ6_ORYSI	>tr|Q0DZE3|Q0DZE3_ORYSJ Phenylalanine ammonia-lyase OS=Oryza sativa subsp. japonica GN=Os02g0626100 PE=2 SV=1;>sp|P14717|PAL1_ORYSJ Phenylalanine ammonia-lyase OS=Oryza sativa subsp. japonica GN=PAL PE=1 SV=2;>tr|B8AFQ6|B8AFQ6_ORYSI Putative uncharacterize	7	24	21	18	29	29	27	18	16	14	22	22	20	41.2	75.497	701	0	323.31	43.1	36.7	29.2	52.5	48.1	42.5	690580	581000	468610	1095800	672480	657030	18173	15289	12332	28836	17697	17290
tr|A3BS75|A3BS75_ORYSJ;tr|A2YU91|A2YU91_ORYSI;sp|P15280|GLGS_ORYSJ;tr|D4AIA3|D4AIA3_ORYSI;tr|B7EVB8|B7EVB8_ORYSJ;sp|P15280-2|GLGS_ORYSJ;tr|B8XEF2|B8XEF2_ORYSI;tr|B8XEE9|B8XEE9_ORYSI;tr|B8XEE2|B8XEE2_ORYSJ;tr|B8XEE1|B8XEE1_ORYSI;tr|B8XED9|B8XED9_ORYSI;tr|B8XED7|B8XED7_ORYSI;tr|B8XEE5|B8XEE5_ORYSJ;tr|B8XEF0|B8XEF0_ORYSI;tr|A7IZE5|A7IZE5_ORYSI;tr|A7IZE4|A7IZE4_ORYSI	tr|A3BS75|A3BS75_ORYSJ;tr|A2YU91|A2YU91_ORYSI;sp|P15280|GLGS_ORYSJ;tr|D4AIA3|D4AIA3_ORYSI;tr|B7EVB8|B7EVB8_ORYSJ;sp|P15280-2|GLGS_ORYSJ;tr|B8XEF2|B8XEF2_ORYSI;tr|B8XEE9|B8XEE9_ORYSI;tr|B8XEE2|B8XEE2_ORYSJ;tr|B8XEE1|B8XEE1_ORYSI;tr|B8XED9|B8XED9_ORYSI;tr|B8XED7|B8XED7_ORYSI;tr|B8XEE5|B8XEE5_ORYSJ;tr|B8XEF0|B8XEF0_ORYSI	>tr|A3BS75|A3BS75_ORYSJ Glucose-1-phosphate adenylyltransferase OS=Oryza sativa subsp. japonica GN=OsJ_26991 PE=2 SV=1;>tr|A2YU91|A2YU91_ORYSI Glucose-1-phosphate adenylyltransferase OS=Oryza sativa subsp. indica GN=OsI_28901 PE=3 SV=1;>sp|P15280|GLGS_ORYS	16	4	3	3	2	6	3	3	2	2	1	4	3	20.2	56.103	514	0	73.478	12.8	7.8	9.1	6.2	18.3	7	39541	36387	17818	1525.5	40052	16276	1363.5	1254.7	614.4	52.603	1381.1	561.25
tr|Q0DWN6|Q0DWN6_ORYSJ;tr|A2XAR1|A2XAR1_ORYSI;sp|P17070|PCNA_ORYSJ	tr|Q0DWN6|Q0DWN6_ORYSJ;tr|A2XAR1|A2XAR1_ORYSI;sp|P17070|PCNA_ORYSJ	>tr|Q0DWN6|Q0DWN6_ORYSJ Proliferating cell nuclear antigen OS=Oryza sativa subsp. japonica GN=Os02g0805200 PE=2 SV=1;>tr|A2XAR1|A2XAR1_ORYSI Proliferating cell nuclear antigen OS=Oryza sativa subsp. indica GN=OsI_09344 PE=3 SV=1;>sp|P17070|PCNA_ORYSJ Proli	3	2	1	2	1	2	1	2	1	2	1	2	1	18.6	29.271	263	0	41.463	13.7	5.7	13.7	8	13.7	5.7	13565	1760.3	14021	0	27224	4366.7	904.3	117.35	934.76	0	1814.9	291.11
tr|B7SDE6|B7SDE6_ORYSJ;sp|P17784|ALF_ORYSJ;tr|Q0DIB5|Q0DIB5_ORYSJ;tr|B8AY35|B8AY35_ORYSI;tr|Q40676|Q40676_ORYSJ;tr|Q10A30|Q10A30_ORYSJ;tr|A6N1U4|A6N1U4_ORYSI;tr|A6MZG7|A6MZG7_ORYSI	tr|B7SDE6|B7SDE6_ORYSJ;sp|P17784|ALF_ORYSJ;tr|Q0DIB5|Q0DIB5_ORYSJ;tr|B8AY35|B8AY35_ORYSI	>tr|B7SDE6|B7SDE6_ORYSJ Fructose-bisphosphate aldolase OS=Oryza sativa subsp. japonica PE=2 SV=1;>sp|P17784|ALF_ORYSJ Fructose-bisphosphate aldolase cytoplasmic isozyme OS=Oryza sativa subsp. japonica GN=FBA PE=1 SV=2;>tr|Q0DIB5|Q0DIB5_ORYSJ Fructose-bisph	8	16	16	14	19	17	18	8	8	7	8	8	8	24.6	38.863	358	0	323.31	55	46.4	39.1	57.3	49.4	54.5	390190	301980	285120	505620	324800	421610	18580	14380	13577	24077	15467	20077
tr|A2YZB4|A2YZB4_ORYSI;tr|Q8S7J3|Q8S7J3_ORYSJ;tr|Q338Z5|Q338Z5_ORYSJ;tr|B8BGJ2|B8BGJ2_ORYSI;tr|B9G2J9|B9G2J9_ORYSJ;sp|P25766|RLGP1_ORYSJ	tr|A2YZB4|A2YZB4_ORYSI;tr|Q8S7J3|Q8S7J3_ORYSJ;tr|Q338Z5|Q338Z5_ORYSJ;tr|B8BGJ2|B8BGJ2_ORYSI;tr|B9G2J9|B9G2J9_ORYSJ;sp|P25766|RLGP1_ORYSJ	>tr|A2YZB4|A2YZB4_ORYSI Putative uncharacterized protein OS=Oryza sativa subsp. indica GN=OsI_30691 PE=4 SV=1;>tr|Q8S7J3|Q8S7J3_ORYSJ Putative Ras-related protein Rab OS=Oryza sativa subsp. japonica GN=OSJNBa0095C06.15 PE=3 SV=1;>tr|Q338Z5|Q338Z5_ORYSJ Os1	6	1	1	0	1	0	1	1	1	0	1	0	1	24.7	9.3826	85	0.0028369	3.71	11.8	11.8	0	11.8	0	11.8	5496.2	7550.1	0	582.91	0	6584.1	916.03	1258.4	0	97.152	0	1097.4
tr|A6N1K8|A6N1K8_ORYSI;tr|B7EK56|B7EK56_ORYSJ;tr|Q076Q8|Q076Q8_ORYSJ;tr|B8AVK3|B8AVK3_ORYSI;sp|P25776|ORYA_ORYSJ;tr|B9FCV2|B9FCV2_ORYSJ	tr|A6N1K8|A6N1K8_ORYSI;tr|B7EK56|B7EK56_ORYSJ;tr|Q076Q8|Q076Q8_ORYSJ;tr|B8AVK3|B8AVK3_ORYSI;sp|P25776|ORYA_ORYSJ;tr|B9FCV2|B9FCV2_ORYSJ	>tr|A6N1K8|A6N1K8_ORYSI Cysteine proteinase rd21a (Fragment) OS=Oryza sativa subsp. indica PE=2 SV=1;>tr|B7EK56|B7EK56_ORYSJ cDNA clone:J013002H09, full insert sequence OS=Oryza sativa subsp. japonica PE=2 SV=1;>tr|Q076Q8|Q076Q8_ORYSJ Oryzain alpha OS=Oryz	6	3	4	3	4	3	4	3	4	3	4	3	4	25.3	24.972	229	0	112.41	21.4	25.3	18.3	25.3	21.4	25.3	85436	92702	74212	43135	104140	96951	12205	13243	10602	6162.1	14878	13850
tr|Q0J962|Q0J962_ORYSJ;tr|A2XYT1|A2XYT1_ORYSI;sp|P25777|ORYB_ORYSJ;tr|A3AYH0|A3AYH0_ORYSJ	tr|Q0J962|Q0J962_ORYSJ;tr|A2XYT1|A2XYT1_ORYSI;sp|P25777|ORYB_ORYSJ;tr|A3AYH0|A3AYH0_ORYSJ	>tr|Q0J962|Q0J962_ORYSJ Os04g0670200 protein OS=Oryza sativa subsp. japonica GN=Os04g0670200 PE=2 SV=2;>tr|A2XYT1|A2XYT1_ORYSI Putative uncharacterized protein OS=Oryza sativa subsp. indica GN=OsI_17862 PE=3 SV=1;>sp|P25777|ORYB_ORYSJ Oryzain beta chain OS	4	3	2	2	3	2	3	3	2	2	3	2	3	9.7	49.798	466	0	45.854	9.7	6.2	6.2	9.7	6.2	9.7	5594.5	7063	4891.2	16909	21831	21122	266.41	336.33	232.91	805.19	1039.6	1005.8
tr|B9G3V3|B9G3V3_ORYSJ;tr|Q0J1G2|Q0J1G2_ORYSJ;sp|P25778|ORYC_ORYSJ;tr|B8BCF6|B8BCF6_ORYSI;tr|A6N1F3|A6N1F3_ORYSI	tr|B9G3V3|B9G3V3_ORYSJ;tr|Q0J1G2|Q0J1G2_ORYSJ;sp|P25778|ORYC_ORYSJ;tr|B8BCF6|B8BCF6_ORYSI;tr|A6N1F3|A6N1F3_ORYSI	>tr|B9G3V3|B9G3V3_ORYSJ Putative uncharacterized protein OS=Oryza sativa subsp. japonica GN=OsJ_29533 PE=3 SV=1;>tr|Q0J1G2|Q0J1G2_ORYSJ Os09g0442300 protein OS=Oryza sativa subsp. japonica GN=Os09g0442300 PE=2 SV=1;>sp|P25778|ORYC_ORYSJ Oryzain gamma chain	5	0	0	0	2	0	0	0	0	0	2	0	0	20.4	33.319	314	0	68.109	0	0	0	10.8	0	0	0	0	0	9810.3	0	0	0	0	0	754.64	0	0
tr|Q0PVB0|Q0PVB0_ORYSJ;tr|A2YMX5|A2YMX5_ORYSI;sp|P28752|TBA1_ORYSJ;tr|A6MZU0|A6MZU0_ORYSI;tr|Q8GTC7|Q8GTC7_ORYSI	tr|Q0PVB0|Q0PVB0_ORYSJ;tr|A2YMX5|A2YMX5_ORYSI;sp|P28752|TBA1_ORYSJ;tr|A6MZU0|A6MZU0_ORYSI	>tr|Q0PVB0|Q0PVB0_ORYSJ Alpha-tubulin OS=Oryza sativa subsp. japonica GN=TubA PE=2 SV=1;>tr|A2YMX5|A2YMX5_ORYSI Putative uncharacterized protein OS=Oryza sativa subsp. indica GN=OsI_26583 PE=3 SV=1;>sp|P28752|TBA1_ORYSJ Tubulin alpha-1 chain OS=Oryza sativ	5	9	10	11	12	11	10	3	3	4	5	4	3	18.2	49.654	450	0	313.32	26.2	29.3	29.8	31.3	31.1	28.9	477730	476320	469180	877720	517230	377530	23886	23816	23459	43886	25862	18877
tr|Q0D3U5|Q0D3U5_ORYSJ;sp|P28757|SODC2_ORYSJ;tr|B9FUR1|B9FUR1_ORYSJ;tr|B8B5M4|B8B5M4_ORYSI	tr|Q0D3U5|Q0D3U5_ORYSJ;sp|P28757|SODC2_ORYSJ;tr|B9FUR1|B9FUR1_ORYSJ;tr|B8B5M4|B8B5M4_ORYSI	>tr|Q0D3U5|Q0D3U5_ORYSJ Superoxide dismutase [Cu-Zn] OS=Oryza sativa subsp. japonica GN=Os07g0665200 PE=2 SV=1;>sp|P28757|SODC2_ORYSJ Superoxide dismutase [Cu-Zn] 2 OS=Oryza sativa subsp. japonica GN=SODCC2 PE=1 SV=2;>tr|B9FUR1|B9FUR1_ORYSJ Superoxide dism	4	3	1	2	4	4	4	0	0	0	1	1	1	7.9	15.081	152	0	24.2	19.7	6.6	13.2	27.6	27.6	27.6	7814.2	0	2358.2	17252	21573	26344	976.77	0	294.77	2156.5	2696.7	3292.9
tr|Q0D3W6|Q0D3W6_ORYSJ;tr|A2YPM1|A2YPM1_ORYSI;sp|P29545|EF1B_ORYSJ;tr|A3BN41|A3BN41_ORYSJ	tr|Q0D3W6|Q0D3W6_ORYSJ;tr|A2YPM1|A2YPM1_ORYSI;sp|P29545|EF1B_ORYSJ;tr|A3BN41|A3BN41_ORYSJ	>tr|Q0D3W6|Q0D3W6_ORYSJ Os07g0662500 protein OS=Oryza sativa subsp. japonica GN=Os07g0662500 PE=2 SV=1;>tr|A2YPM1|A2YPM1_ORYSI Elongation factor beta-1 OS=Oryza sativa subsp. indica GN=OsI_27215 PE=2 SV=1;>sp|P29545|EF1B_ORYSJ Elongation factor 1-beta OS=O	4	4	2	6	8	6	6	4	2	6	8	6	6	61.2	23.799	224	0	183.6	34.4	12.5	45.5	61.2	45.1	41.5	43399	21006	35638	116110	138680	83438	3616.6	1750.5	2969.8	9675.8	11557	6953.2
tr|A2YA91|A2YA91_ORYSI;sp|P30298|SUS2_ORYSJ;tr|A2YA89|A2YA89_ORYSI	tr|A2YA91|A2YA91_ORYSI;sp|P30298|SUS2_ORYSJ	>tr|A2YA91|A2YA91_ORYSI Putative uncharacterized protein OS=Oryza sativa subsp. indica GN=OsI_22003 PE=4 SV=1;>sp|P30298|SUS2_ORYSJ Sucrose synthase 2 OS=Oryza sativa subsp. japonica GN=SUS2 PE=1 SV=2	3	33	27	27	38	34	34	27	22	22	32	28	28	49.4	91.624	804	0	323.31	43.8	39.6	39.6	52.5	46.1	49.3	1119700	567830	678910	1594100	879120	839670	27992	14196	16973	39853	21978	20992
tr|B9GEE5|B9GEE5_ORYSJ;tr|Q0ILR5|Q0ILR5_ORYSJ;sp|P31110|TLP_ORYSJ	tr|B9GEE5|B9GEE5_ORYSJ;tr|Q0ILR5|Q0ILR5_ORYSJ;sp|P31110|TLP_ORYSJ	>tr|B9GEE5|B9GEE5_ORYSJ Putative uncharacterized protein OS=Oryza sativa subsp. japonica GN=OsJ_36953 PE=4 SV=1;>tr|Q0ILR5|Q0ILR5_ORYSJ Os12g0628600 protein OS=Oryza sativa subsp. japonica GN=Os12g0628600 PE=2 SV=1;>sp|P31110|TLP_ORYSJ Thaumatin-like prote	3	1	1	1	1	1	1	1	1	1	1	1	1	9.4	17.518	170	0	15.382	9.4	9.4	9.4	9.4	9.4	9.4	7735.7	7734.9	4095.2	7705.6	4202.8	5611.5	1547.1	1547	819.04	1541.1	840.55	1122.3
tr|Q851P5|Q851P5_ORYSJ;tr|B9FVV5|B9FVV5_ORYSJ;tr|A6MZB5|A6MZB5_ORYSI;tr|A2YIV1|A2YIV1_ORYSI;sp|P31674|RS15_ORYSJ;tr|A2XMY4|A2XMY4_ORYSI;tr|B9F6H3|B9F6H3_ORYSJ;tr|Q0D852|Q0D852_ORYSJ	tr|Q851P5|Q851P5_ORYSJ;tr|B9FVV5|B9FVV5_ORYSJ;tr|A6MZB5|A6MZB5_ORYSI;tr|A2YIV1|A2YIV1_ORYSI;sp|P31674|RS15_ORYSJ;tr|A2XMY4|A2XMY4_ORYSI;tr|B9F6H3|B9F6H3_ORYSJ;tr|Q0D852|Q0D852_ORYSJ	>tr|Q851P5|Q851P5_ORYSJ 40S ribosomal protein S15, putative, expressed OS=Oryza sativa subsp. japonica GN=OSJNBa0052F07.28 PE=2 SV=1;>tr|B9FVV5|B9FVV5_ORYSJ Putative uncharacterized protein OS=Oryza sativa subsp. japonica GN=OsJ_23352 PE=3 SV=1;>tr|A6MZB5|	8	1	0	0	1	0	2	1	0	0	1	0	2	26.6	17.328	154	0	36.771	14.3	0	0	12.3	0	26.6	0	0	0	22956	0	6856.7	0	0	0	3279.5	0	979.53
tr|Q0DY33|Q0DY33_ORYSJ;tr|B8AHM8|B8AHM8_ORYSI;sp|P31691|ADT_ORYSJ;tr|A6N038|A6N038_ORYSI	tr|Q0DY33|Q0DY33_ORYSJ;tr|B8AHM8|B8AHM8_ORYSI;sp|P31691|ADT_ORYSJ	>tr|Q0DY33|Q0DY33_ORYSJ ATP/ADP translocator OS=Oryza sativa subsp. japonica GN=Os02g0718900 PE=2 SV=1;>tr|B8AHM8|B8AHM8_ORYSI Putative uncharacterized protein OS=Oryza sativa subsp. indica GN=OsI_08713 PE=3 SV=1;>sp|P31691|ADT_ORYSJ ADP,ATP carrier protei	4	14	15	14	17	17	14	7	7	7	10	10	8	32.7	41.51	382	0	296.52	30.6	33	34.3	35.9	41.1	38.7	473870	205860	343050	405480	273870	276690	23693	10293	17152	20274	13693	13834
tr|A2XHR1|A2XHR1_ORYSI;sp|P31924|SUS1_ORYSJ;tr|A6MZV1|A6MZV1_ORYSI;tr|A6N185|A6N185_ORYSI	tr|A2XHR1|A2XHR1_ORYSI;sp|P31924|SUS1_ORYSJ	>tr|A2XHR1|A2XHR1_ORYSI Putative uncharacterized protein OS=Oryza sativa subsp. indica GN=OsI_11950 PE=4 SV=1;>sp|P31924|SUS1_ORYSJ Sucrose synthase 1 OS=Oryza sativa subsp. japonica GN=SUS1 PE=1 SV=1	4	50	47	43	48	42	49	27	26	22	26	21	26	41.8	92.923	816	0	323.31	57.8	58.8	56.1	59.7	54.7	59.7	4613600	2403300	2854400	4733700	2059800	2393000	115340	60081	71359	118340	51495	59824
tr|Q0IR97|Q0IR97_ORYSJ;sp|P35681|TCTP_ORYSJ;tr|B8BLP4|B8BLP4_ORYSI	tr|Q0IR97|Q0IR97_ORYSJ;sp|P35681|TCTP_ORYSJ;tr|B8BLP4|B8BLP4_ORYSI	>tr|Q0IR97|Q0IR97_ORYSJ 21 kDa protein OS=Oryza sativa subsp. japonica GN=Os11g0660500 PE=2 SV=1;>sp|P35681|TCTP_ORYSJ Translationally-controlled tumor protein homolog OS=Oryza sativa subsp. japonica GN=TCTP PE=1 SV=1;>tr|B8BLP4|B8BLP4_ORYSI Putative uncha	3	2	2	2	2	1	1	2	2	2	2	1	1	22.6	18.946	168	0	16.977	13.1	13.1	13.1	13.1	5.4	5.4	7647.8	22110	17293	19309	35841	13838	955.98	2763.7	2161.7	2413.7	4480.2	1729.8
tr|B7EPR0|B7EPR0_ORYSJ;sp|P35683|IF4A1_ORYSJ;tr|B7EMF9|B7EMF9_ORYSJ;tr|A2X0V4|A2X0V4_ORYSI;sp|Q6Z2Z4|IF4A3_ORYSJ;tr|A2YGP5|A2YGP5_ORYSI	tr|B7EPR0|B7EPR0_ORYSJ;sp|P35683|IF4A1_ORYSJ;tr|B7EMF9|B7EMF9_ORYSJ;tr|A2X0V4|A2X0V4_ORYSI;sp|Q6Z2Z4|IF4A3_ORYSJ;tr|A2YGP5|A2YGP5_ORYSI	>tr|B7EPR0|B7EPR0_ORYSJ cDNA clone:001-114-H08, full insert sequence OS=Oryza sativa subsp. japonica PE=2 SV=1;>sp|P35683|IF4A1_ORYSJ Eukaryotic initiation factor 4A-1 OS=Oryza sativa subsp. japonica GN=Os06g0701100 PE=2 SV=2;>tr|B7EMF9|B7EMF9_ORYSJ Eucary	6	12	9	14	14	15	14	11	8	13	12	13	12	43.2	47.087	414	0	323.31	29.5	20.5	34.5	34.5	36.5	34.5	526050	350220	371630	603600	517640	441770	22872	15227	16158	26244	22506	19208
tr|A6N0C0|A6N0C0_ORYSI;tr|B9G0B4|B9G0B4_ORYSJ;tr|Q0J0I3|Q0J0I3_ORYSJ;tr|A2Z2X9|A2Z2X9_ORYSI;sp|P35685|RL7A_ORYSJ;tr|A2WYJ3|A2WYJ3_ORYSI;tr|Q5JJP5|Q5JJP5_ORYSJ;tr|B9EVY8|B9EVY8_ORYSJ	tr|A6N0C0|A6N0C0_ORYSI;tr|B9G0B4|B9G0B4_ORYSJ;tr|Q0J0I3|Q0J0I3_ORYSJ;tr|A2Z2X9|A2Z2X9_ORYSI;sp|P35685|RL7A_ORYSJ;tr|A2WYJ3|A2WYJ3_ORYSI;tr|Q5JJP5|Q5JJP5_ORYSJ;tr|B9EVY8|B9EVY8_ORYSJ	>tr|A6N0C0|A6N0C0_ORYSI 60S ribosomal protein l7a (Fragment) OS=Oryza sativa subsp. indica PE=2 SV=1;>tr|B9G0B4|B9G0B4_ORYSJ Putative uncharacterized protein OS=Oryza sativa subsp. japonica GN=OsJ_26890 PE=4 SV=1;>tr|Q0J0I3|Q0J0I3_ORYSJ Os08g0326400 protei	8	5	5	4	4	4	4	5	5	4	4	4	4	29.6	26.599	233	0	138.19	24.5	24.9	21	24.9	21	24.9	80285	85285	48057	56555	41161	55713	8028.5	8528.5	4805.7	5655.5	4116.1	5571.3
tr|Q0DEU6|Q0DEU6_ORYSJ;tr|A2Y8Y0|A2Y8Y0_ORYSI;sp|P35686|RS20_ORYSJ	tr|Q0DEU6|Q0DEU6_ORYSJ;tr|A2Y8Y0|A2Y8Y0_ORYSI;sp|P35686|RS20_ORYSJ	>tr|Q0DEU6|Q0DEU6_ORYSJ Os06g0134000 protein OS=Oryza sativa subsp. japonica GN=Os06g0134000 PE=2 SV=1;>tr|A2Y8Y0|A2Y8Y0_ORYSI Putative uncharacterized protein OS=Oryza sativa subsp. indica GN=OsI_21509 PE=3 SV=1;>sp|P35686|RS20_ORYSJ 40S ribosomal protein	3	1	1	2	2	2	2	1	1	2	2	2	2	18.8	14.046	128	0	16.611	9.4	9.4	18.8	18.8	18.8	18.8	6196.1	6051.4	0	4759.4	15894	13620	885.16	864.48	0	679.92	2270.5	1945.7
tr|Q10LK2|Q10LK2_ORYSJ;tr|Q7Y199|Q7Y199_ORYSJ;tr|Q10LK3|Q10LK3_ORYSJ;sp|P35687|RS21_ORYSJ;tr|Q60DM0|Q60DM0_ORYSJ;tr|B9F8E9|B9F8E9_ORYSJ;tr|B8APE8|B8APE8_ORYSI;tr|B9FA68|B9FA68_ORYSJ;tr|B8AP26|B8AP26_ORYSI	tr|Q10LK2|Q10LK2_ORYSJ;tr|Q7Y199|Q7Y199_ORYSJ;tr|Q10LK3|Q10LK3_ORYSJ;sp|P35687|RS21_ORYSJ;tr|Q60DM0|Q60DM0_ORYSJ;tr|B9F8E9|B9F8E9_ORYSJ;tr|B8APE8|B8APE8_ORYSI;tr|B9FA68|B9FA68_ORYSJ;tr|B8AP26|B8AP26_ORYSI	>tr|Q10LK2|Q10LK2_ORYSJ 40S ribosomal protein S21 OS=Oryza sativa subsp. japonica GN=LOC_Os03g22460 PE=3 SV=1;>tr|Q7Y199|Q7Y199_ORYSJ 40S ribosomal protein S21 OS=Oryza sativa subsp. japonica GN=OSJNBa0039O18.25 PE=3 SV=1;>tr|Q10LK3|Q10LK3_ORYSJ 40S riboso	9	0	0	0	1	1	1	0	0	0	1	1	1	67.1	7.7809	70	0	23.097	0	0	0	30	15.7	30	0	0	0	2953.1	2526.9	9771.6	0	0	0	738.28	631.73	2442.9
tr|Q10CU1|Q10CU1_ORYSJ;tr|A2XMI9|A2XMI9_ORYSI;sp|P37832|TBB7_ORYSJ;tr|A3ANA0|A3ANA0_ORYSJ	tr|Q10CU1|Q10CU1_ORYSJ;tr|A2XMI9|A2XMI9_ORYSI;sp|P37832|TBB7_ORYSJ;tr|A3ANA0|A3ANA0_ORYSJ	>tr|Q10CU1|Q10CU1_ORYSJ Os03g0780600 protein OS=Oryza sativa subsp. japonica GN=Os03g0780600 PE=2 SV=1;>tr|A2XMI9|A2XMI9_ORYSI Putative uncharacterized protein OS=Oryza sativa subsp. indica GN=OsI_13743 PE=3 SV=1;>sp|P37832|TBB7_ORYSJ Tubulin beta-7 chain	4	19	16	19	20	21	21	2	1	2	2	1	2	6.1	49.822	444	0	40.333	47.5	40.1	48.4	56.5	51.8	56.5	2014.5	6691.3	3009.2	15301	3526.2	11299	95.929	318.63	143.3	728.6	167.91	538.04
tr|A2WVA6|A2WVA6_ORYSI;tr|A1YQJ2|A1YQJ2_ORYSJ;sp|P37833|AATC_ORYSJ;tr|Q0JJ47|Q0JJ47_ORYSJ	tr|A2WVA6|A2WVA6_ORYSI;tr|A1YQJ2|A1YQJ2_ORYSJ;sp|P37833|AATC_ORYSJ;tr|Q0JJ47|Q0JJ47_ORYSJ	>tr|A2WVA6|A2WVA6_ORYSI Aspartate aminotransferase OS=Oryza sativa subsp. indica GN=OsI_03821 PE=3 SV=1;>tr|A1YQJ2|A1YQJ2_ORYSJ Aspartate aminotransferase OS=Oryza sativa subsp. japonica GN=OsJ_03530 PE=2 SV=1;>sp|P37833|AATC_ORYSJ Aspartate aminotransfera	4	6	4	4	6	6	5	6	4	4	6	6	5	28.5	44.507	407	0	69.079	21.9	11.8	13	18.7	21.6	15.2	53223	33024	23623	55042	25001	37956	2314	1435.8	1027.1	2393.1	1087	1650.3
tr|Q0DH04|Q0DH04_ORYSJ;tr|A2Y667|A2Y667_ORYSI;sp|P37834|PER1_ORYSJ	tr|Q0DH04|Q0DH04_ORYSJ;tr|A2Y667|A2Y667_ORYSI;sp|P37834|PER1_ORYSJ	>tr|Q0DH04|Q0DH04_ORYSJ Peroxidase OS=Oryza sativa subsp. japonica GN=Os05g0499300 PE=2 SV=1;>tr|A2Y667|A2Y667_ORYSI Peroxidase OS=Oryza sativa subsp. indica GN=OsI_20490 PE=3 SV=1;>sp|P37834|PER1_ORYSJ Peroxidase 1 OS=Oryza sativa subsp. japonica GN=PRX74	3	0	1	0	1	1	1	0	1	0	1	1	1	12.6	35.308	326	0	7.0481	0	4.9	0	4.6	4.6	4.6	0	6792.1	0	4333.6	3957.7	3186.3	0	357.48	0	228.09	208.3	167.7
tr|B8BP32|B8BP32_ORYSI;sp|P37890|CBP1_ORYSJ;tr|B9GCM2|B9GCM2_ORYSJ	tr|B8BP32|B8BP32_ORYSI;sp|P37890|CBP1_ORYSJ;tr|B9GCM2|B9GCM2_ORYSJ	>tr|B8BP32|B8BP32_ORYSI Carboxypeptidase OS=Oryza sativa subsp. indica GN=OsI_37959 PE=3 SV=1;>sp|P37890|CBP1_ORYSJ Serine carboxypeptidase 1 OS=Oryza sativa subsp. japonica GN=CBP1 PE=2 SV=1;>tr|B9GCM2|B9GCM2_ORYSJ Carboxypeptidase OS=Oryza sativa subsp.	3	1	1	0	2	1	1	1	1	0	2	1	1	6.5	55.521	507	0	47.053	2.8	2.8	0	6.5	2.8	2.8	165.72	558.97	0	811.46	422.66	717.14	7.5329	25.408	0	36.884	19.212	32.597
tr|C7J1M4|C7J1M4_ORYSJ;tr|Q0E3E8|Q0E3E8_ORYSJ;tr|A2X1K6|A2X1K6_ORYSI;sp|P38385|SC61G_ORYSJ	tr|C7J1M4|C7J1M4_ORYSJ;tr|Q0E3E8|Q0E3E8_ORYSJ;tr|A2X1K6|A2X1K6_ORYSI;sp|P38385|SC61G_ORYSJ	>tr|C7J1M4|C7J1M4_ORYSJ Os04g0290466 protein OS=Oryza sativa subsp. japonica GN=Os04g0290466 PE=4 SV=1;>tr|Q0E3E8|Q0E3E8_ORYSJ Os02g0178400 protein OS=Oryza sativa subsp. japonica GN=Os02g0178400 PE=2 SV=1;>tr|A2X1K6|A2X1K6_ORYSI Protein transport protein	4	0	1	0	1	0	0	0	1	0	1	0	0	38.1	4.8345	42	0.0009828	4.1507	0	38.1	0	38.1	0	0	0	907.94	0	14852	0	0	0	302.65	0	4950.5	0	0
tr|Q0J4K2|Q0J4K2_ORYSJ;sp|P38419|LOXC1_ORYSJ;tr|B8BCA6|B8BCA6_ORYSI;tr|B3VA22|B3VA22_ORYSI;tr|C0L6L2|C0L6L2_ORYSI	tr|Q0J4K2|Q0J4K2_ORYSJ;sp|P38419|LOXC1_ORYSJ;tr|B8BCA6|B8BCA6_ORYSI;tr|B3VA22|B3VA22_ORYSI	>tr|Q0J4K2|Q0J4K2_ORYSJ Lipoxygenase OS=Oryza sativa subsp. japonica GN=Os08g0508800 PE=2 SV=1;>sp|P38419|LOXC1_ORYSJ Lipoxygenase 7, chloroplastic OS=Oryza sativa subsp. japonica GN=CM-LOX1 PE=2 SV=2;>tr|B8BCA6|B8BCA6_ORYSI Lipoxygenase OS=Oryza sativa su	5	8	9	14	10	8	11	2	2	4	2	2	1	10.4	102.82	924	0	148.72	9.8	11.1	17.2	14.9	9.6	13.6	94820	88420	98575	28047	36591	30702	2155	2009.5	2240.3	637.42	831.61	697.77
tr|Q0JLX8|Q0JLX8_ORYSJ;tr|A2WRD4|A2WRD4_ORYSI;sp|P40392|RIC1_ORYSJ;tr|A6N1N5|A6N1N5_ORYSI;tr|A6MZU7|A6MZU7_ORYSI;tr|B8AS56|B8AS56_ORYSI	tr|Q0JLX8|Q0JLX8_ORYSJ;tr|A2WRD4|A2WRD4_ORYSI;sp|P40392|RIC1_ORYSJ;tr|A6N1N5|A6N1N5_ORYSI;tr|A6MZU7|A6MZU7_ORYSI	>tr|Q0JLX8|Q0JLX8_ORYSJ Os01g0558600 protein OS=Oryza sativa subsp. japonica GN=Os01g0558600 PE=2 SV=1;>tr|A2WRD4|A2WRD4_ORYSI Putative uncharacterized protein OS=Oryza sativa subsp. indica GN=OsI_02420 PE=3 SV=1;>sp|P40392|RIC1_ORYSJ Ras-related protein R	6	2	3	2	3	3	3	2	2	1	2	2	2	19.3	22.476	202	0	13.132	12.9	18.3	13.4	18.3	18.3	18.3	8482.8	30106	27918	54490	32504	31501	498.99	1770.9	1642.2	3205.3	1912	1853
tr|Q0DBM2|Q0DBM2_ORYSJ;tr|A2YDY6|A2YDY6_ORYSI;sp|P40393|RIC2_ORYSJ;tr|B9FM10|B9FM10_ORYSJ;tr|Q6K2P6|Q6K2P6_ORYSJ;tr|A2YZX0|A2YZX0_ORYSI;tr|Q6AUF8|Q6AUF8_ORYSJ;tr|Q75M17|Q75M17_ORYSJ;tr|Q75II9|Q75II9_ORYSJ;tr|A2Y6J2|A2Y6J2_ORYSI;tr|A2XZG2|A2XZG2_ORYSI;tr|A2WTL4|A2WTL4_ORYSI;tr|A2Y7H5|A2Y7H5_ORYSI;tr|Q852B4|Q852B4_ORYSJ;tr|B8AMT0|B8AMT0_ORYSI;tr|Q941S7|Q941S7_ORYSJ;tr|A2WX00|A2WX00_ORYSI;tr|Q94J09|…	tr|Q0DBM2|Q0DBM2_ORYSJ;tr|A2YDY6|A2YDY6_ORYSI;sp|P40393|RIC2_ORYSJ;tr|B9FM10|B9FM10_ORYSJ;tr|Q6K2P6|Q6K2P6_ORYSJ;tr|A2YZX0|A2YZX0_ORYSI;tr|Q6AUF8|Q6AUF8_ORYSJ;tr|Q75M17|Q75M17_ORYSJ;tr|Q75II9|Q75II9_ORYSJ;tr|A2Y6J2|A2Y6J2_ORYSI;tr|A2XZG2|A2XZG2_ORYSI	>tr|Q0DBM2|Q0DBM2_ORYSJ Os06g0551400 protein OS=Oryza sativa subsp. japonica GN=Os06g0551400 PE=2 SV=1;>tr|A2YDY6|A2YDY6_ORYSI Putative uncharacterized protein OS=Oryza sativa subsp. indica GN=OsI_23327 PE=3 SV=1;>sp|P40393|RIC2_ORYSJ Ras-related protein R	21	2	3	2	3	1	4	1	2	1	2	0	3	17.5	23.923	217	0	24.436	9.7	14.7	9.7	14.7	4.6	22.1	14047	9722.1	4495.5	12444	3763.3	12742	1003.3	694.43	321.11	888.83	268.8	910.12
tr|Q0DR25|Q0DR25_ORYSJ;tr|Q5KQL5|Q5KQL5_ORYSJ;tr|Q5KQL4|Q5KQL4_ORYSJ;tr|Q10JD4|Q10JD4_ORYSJ;tr|A6MZL9|A6MZL9_ORYSI;tr|A2XI59|A2XI59_ORYSI;sp|P40978|RS19_ORYSJ;tr|Q10JD1|Q10JD1_ORYSJ;tr|Q5KQL3|Q5KQL3_ORYSJ	tr|Q0DR25|Q0DR25_ORYSJ;tr|Q5KQL5|Q5KQL5_ORYSJ;tr|Q5KQL4|Q5KQL4_ORYSJ;tr|Q10JD4|Q10JD4_ORYSJ;tr|A6MZL9|A6MZL9_ORYSI;tr|A2XI59|A2XI59_ORYSI;sp|P40978|RS19_ORYSJ;tr|Q10JD1|Q10JD1_ORYSJ	>tr|Q0DR25|Q0DR25_ORYSJ Os03g0424800 protein (Fragment) OS=Oryza sativa subsp. japonica GN=Os03g0424800 PE=4 SV=1;>tr|Q5KQL5|Q5KQL5_ORYSJ Putative ribosomal protein S19 OS=Oryza sativa subsp. japonica GN=Os03g31090 PE=4 SV=1;>tr|Q5KQL4|Q5KQL4_ORYSJ Putativ	9	2	1	1	2	2	2	2	1	1	2	2	2	31.9	10.447	91	0	12.677	31.9	16.5	15.4	28.6	28.6	28.6	26289	13882	3684.9	15343	20681	34010	4381.4	2313.7	614.15	2557.2	3446.9	5668.4
tr|Q0J878|Q0J878_ORYSJ;sp|P41095|RLA0_ORYSJ;tr|Q2RAW0|Q2RAW0_ORYSJ;tr|Q2QY46|Q2QY46_ORYSJ;tr|A2ZHU8|A2ZHU8_ORYSI;tr|A2ZB54|A2ZB54_ORYSI;tr|B8BAG5|B8BAG5_ORYSI;tr|A3BPC1|A3BPC1_ORYSJ;tr|A6N1T9|A6N1T9_ORYSI;tr|C7JA05|C7JA05_ORYSJ;tr|C7J8Y5|C7J8Y5_ORYSJ	tr|Q0J878|Q0J878_ORYSJ;sp|P41095|RLA0_ORYSJ;tr|Q2RAW0|Q2RAW0_ORYSJ;tr|Q2QY46|Q2QY46_ORYSJ;tr|A2ZHU8|A2ZHU8_ORYSI;tr|A2ZB54|A2ZB54_ORYSI;tr|B8BAG5|B8BAG5_ORYSI;tr|A3BPC1|A3BPC1_ORYSJ;tr|A6N1T9|A6N1T9_ORYSI	>tr|Q0J878|Q0J878_ORYSJ Os08g0130500 protein OS=Oryza sativa subsp. japonica GN=Os08g0130500 PE=2 SV=1;>sp|P41095|RLA0_ORYSJ 60S acidic ribosomal protein P0 OS=Oryza sativa subsp. japonica GN=Os08g0130500 PE=1 SV=3;>tr|Q2RAW0|Q2RAW0_ORYSJ 60S acidic riboso	11	7	8	7	7	9	10	7	8	7	7	9	10	38.2	34.377	319	0	302.73	20.1	35.1	28.2	32	27.6	37.6	270310	281300	203350	213250	200700	248590	27031	28130	20335	21325	20070	24859
tr|Q0DF89|Q0DF89_ORYSJ;sp|P41344|FENR1_ORYSJ	tr|Q0DF89|Q0DF89_ORYSJ;sp|P41344|FENR1_ORYSJ	>tr|Q0DF89|Q0DF89_ORYSJ Os06g0107700 protein OS=Oryza sativa subsp. japonica GN=Os06g0107700 PE=2 SV=1;>sp|P41344|FENR1_ORYSJ Ferredoxin--NADP reductase, leaf isozyme, chloroplastic OS=Oryza sativa subsp. japonica GN=Os06g0107700 PE=2 SV=1	2	12	12	12	14	13	14	1	1	1	1	1	1	3	40.008	362	0	323.31	43.1	42.8	38.1	43.9	47	48.6	298860	279950	140110	327420	317380	308440	14943	13997	7005.7	16371	15869	15422
tr|B8AXV2|B8AXV2_ORYSI;tr|Q0DKX3|Q0DKX3_ORYSJ;sp|P42211|ASPRX_ORYSJ;tr|B9FMC0|B9FMC0_ORYSJ	tr|B8AXV2|B8AXV2_ORYSI;tr|Q0DKX3|Q0DKX3_ORYSJ;sp|P42211|ASPRX_ORYSJ;tr|B9FMC0|B9FMC0_ORYSJ	>tr|B8AXV2|B8AXV2_ORYSI Putative uncharacterized protein OS=Oryza sativa subsp. indica GN=OsI_18377 PE=3 SV=1;>tr|Q0DKX3|Q0DKX3_ORYSJ Os05g0137400 protein OS=Oryza sativa subsp. japonica GN=Os05g0137400 PE=2 SV=1;>sp|P42211|ASPRX_ORYSJ Aspartic proteinase	4	2	1	2	1	2	3	2	1	2	1	2	3	13.4	42.373	389	0	10.898	6.7	2.8	5.4	2.8	6.9	9.5	13112	9524.1	11953	16212	20183	10666	655.61	476.2	597.66	810.62	1009.1	533.32
tr|U5KNJ7|U5KNJ7_ORYSJ;tr|B8AKL0|B8AKL0_ORYSI;sp|P42862|G6PIA_ORYSJ	tr|U5KNJ7|U5KNJ7_ORYSJ;tr|B8AKL0|B8AKL0_ORYSI;sp|P42862|G6PIA_ORYSJ	>tr|U5KNJ7|U5KNJ7_ORYSJ Glucose-6-phosphate isomerase OS=Oryza sativa subsp. japonica PE=2 SV=1;>tr|B8AKL0|B8AKL0_ORYSI Glucose-6-phosphate isomerase OS=Oryza sativa subsp. indica GN=OsI_13718 PE=3 SV=1;>sp|P42862|G6PIA_ORYSJ Glucose-6-phosphate isomerase,	3	8	7	9	11	9	11	1	1	1	1	1	2	8.3	62.495	567	0	110.98	19	17.5	18.9	25.9	18.9	22.9	90495	75145	46868	93689	62286	71640	2919.2	2424	1511.9	3022.2	2009.2	2311
tr|Q0DD43|Q0DD43_ORYSJ;sp|P42863|G6PIB_ORYSJ;tr|B8B0B0|B8B0B0_ORYSI	tr|Q0DD43|Q0DD43_ORYSJ;sp|P42863|G6PIB_ORYSJ;tr|B8B0B0|B8B0B0_ORYSI	>tr|Q0DD43|Q0DD43_ORYSJ Glucose-6-phosphate isomerase OS=Oryza sativa subsp. japonica GN=Os06g0256500 PE=2 SV=1;>sp|P42863|G6PIB_ORYSJ Glucose-6-phosphate isomerase, cytosolic B OS=Oryza sativa subsp. japonica GN=Os06g0256500 PE=2 SV=2;>tr|B8B0B0|B8B0B0_OR	3	7	6	8	11	8	10	0	0	0	1	0	1	1.9	62.368	567	0.0089021	2.7736	15.7	14.1	15.5	24.5	15.5	19.6	0	0	0	370.49	0	483.44	0	0	0	11.951	0	15.595
tr|Q0JIE9|Q0JIE9_ORYSJ;sp|P45960|TBB4_ORYSJ;tr|B8AAY0|B8AAY0_ORYSI	tr|Q0JIE9|Q0JIE9_ORYSJ;sp|P45960|TBB4_ORYSJ;tr|B8AAY0|B8AAY0_ORYSI	>tr|Q0JIE9|Q0JIE9_ORYSJ Os01g0805900 protein OS=Oryza sativa subsp. japonica GN=Os01g0805900 PE=2 SV=1;>sp|P45960|TBB4_ORYSJ Tubulin beta-4 chain OS=Oryza sativa subsp. japonica GN=TUBB4 PE=2 SV=1;>tr|B8AAY0|B8AAY0_ORYSI Putative uncharacterized protein OS	3	20	18	18	20	20	20	1	1	1	1	1	1	2.5	50.289	447	0	178.55	54.8	47.9	45.4	57.9	51.5	53.5	185260	85624	84965	134430	77433	73709	8821.7	4077.4	4045.9	6401.5	3687.3	3510
tr|Q0E3L8|Q0E3L8_ORYSJ;tr|A2X1B6|A2X1B6_ORYSI;sp|P46265|TBB5_ORYSJ	tr|Q0E3L8|Q0E3L8_ORYSJ;tr|A2X1B6|A2X1B6_ORYSI;sp|P46265|TBB5_ORYSJ	>tr|Q0E3L8|Q0E3L8_ORYSJ Os02g0167300 protein OS=Oryza sativa subsp. japonica GN=Os02g0167300 PE=2 SV=1;>tr|A2X1B6|A2X1B6_ORYSI Putative uncharacterized protein OS=Oryza sativa subsp. indica GN=OsI_05997 PE=3 SV=1;>sp|P46265|TBB5_ORYSJ Tubulin beta-5 chain	3	18	16	18	20	21	21	0	0	0	0	0	0	0	50.105	447	0	69.22	44.7	38.7	44.5	56.2	54.4	56.4	0	16776	13559	24451	23672	19434	0	798.85	645.65	1164.3	1127.3	925.42
sp|P46465-2|PRS6A_ORYSJ;tr|A2Y9V7|A2Y9V7_ORYSI;tr|A3ACE6|A3ACE6_ORYSJ;tr|A2XAQ0|A2XAQ0_ORYSI;tr|Q5SNC0|Q5SNC0_ORYSJ;tr|Q0DWP6|Q0DWP6_ORYSJ;sp|P46465|PRS6A_ORYSJ;tr|Q8W3M9|Q8W3M9_ORYSJ;tr|A3B8V5|A3B8V5_ORYSJ	sp|P46465-2|PRS6A_ORYSJ;tr|A2Y9V7|A2Y9V7_ORYSI;tr|A3ACE6|A3ACE6_ORYSJ;tr|A2XAQ0|A2XAQ0_ORYSI;tr|Q5SNC0|Q5SNC0_ORYSJ;tr|Q0DWP6|Q0DWP6_ORYSJ;sp|P46465|PRS6A_ORYSJ;tr|Q8W3M9|Q8W3M9_ORYSJ;tr|A3B8V5|A3B8V5_ORYSJ	>sp|P46465-2|PRS6A_ORYSJ Isoform 2 of 26S protease regulatory subunit 6A homolog OS=Oryza sativa subsp. japonica GN=TBP1;>tr|A2Y9V7|A2Y9V7_ORYSI Putative uncharacterized protein OS=Oryza sativa subsp. indica GN=OsI_21861 PE=3 SV=1;>tr|A3ACE6|A3ACE6_ORYSJ P	9	3	1	3	3	1	2	3	1	3	3	1	2	29.4	29.572	265	0	58.885	18.9	4.9	18.5	20	4.9	12.5	14432	2478.7	11087	23437	2811.2	13111	801.78	137.7	615.93	1302.1	156.18	728.41
tr|B9FV08|B9FV08_ORYSJ;tr|Q0D3E0|Q0D3E0_ORYSJ;tr|A2XWM3|A2XWM3_ORYSI;sp|P46466|PRS4_ORYSJ;tr|Q8W422|Q8W422_ORYSJ;tr|B9F7V2|B9F7V2_ORYSJ;tr|B8AM18|B8AM18_ORYSI	tr|B9FV08|B9FV08_ORYSJ;tr|Q0D3E0|Q0D3E0_ORYSJ;tr|A2XWM3|A2XWM3_ORYSI;sp|P46466|PRS4_ORYSJ;tr|Q8W422|Q8W422_ORYSJ;tr|B9F7V2|B9F7V2_ORYSJ;tr|B8AM18|B8AM18_ORYSI	>tr|B9FV08|B9FV08_ORYSJ Putative uncharacterized protein OS=Oryza sativa subsp. japonica GN=OsJ_25676 PE=3 SV=1;>tr|Q0D3E0|Q0D3E0_ORYSJ Os07g0691800 protein OS=Oryza sativa subsp. japonica GN=Os07g0691800 PE=2 SV=1;>tr|A2XWM3|A2XWM3_ORYSI Putative uncharac	7	2	1	2	4	2	3	2	1	2	4	2	3	26.7	40.914	367	0	33.141	6.5	3.3	6.5	14.2	7.4	12.3	18611	8721.3	13686	22350	14336	19544	886.23	415.3	651.71	1064.3	682.64	930.67
tr|Q0JQP8|Q0JQP8_ORYSJ;tr|E0X6V4|E0X6V4_ORYSJ;tr|B8AD93|B8AD93_ORYSI;sp|P48494|TPIS_ORYSJ;tr|A6N0S2|A6N0S2_ORYSI;tr|A6MZQ1|A6MZQ1_ORYSI	tr|Q0JQP8|Q0JQP8_ORYSJ;tr|E0X6V4|E0X6V4_ORYSJ;tr|B8AD93|B8AD93_ORYSI;sp|P48494|TPIS_ORYSJ;tr|A6N0S2|A6N0S2_ORYSI;tr|A6MZQ1|A6MZQ1_ORYSI	>tr|Q0JQP8|Q0JQP8_ORYSJ Triosephosphate isomerase OS=Oryza sativa subsp. japonica GN=Os01g0147900 PE=2 SV=1;>tr|E0X6V4|E0X6V4_ORYSJ Triosephosphate isomerase OS=Oryza sativa subsp. japonica PE=2 SV=1;>tr|B8AD93|B8AD93_ORYSI Triosephosphate isomerase OS=Ory	6	11	11	11	10	11	11	10	10	10	9	10	10	58.9	27.063	253	0	323.31	56.5	56.5	56.5	61.7	61.7	61.7	367080	235280	279670	330050	267850	255770	24472	15685	18645	22003	17857	17051
tr|Q0JFN9|Q0JFN9_ORYSJ;tr|A4Q8X0|A4Q8X0_ORYSI;sp|P48599|IF4E1_ORYSJ	tr|Q0JFN9|Q0JFN9_ORYSJ;tr|A4Q8X0|A4Q8X0_ORYSI;sp|P48599|IF4E1_ORYSJ	>tr|Q0JFN9|Q0JFN9_ORYSJ Os01g0970400 protein OS=Oryza sativa subsp. japonica GN=eIF4E PE=2 SV=1;>tr|A4Q8X0|A4Q8X0_ORYSI Putative eIF4E OS=Oryza sativa subsp. indica GN=eIF4E PE=2 SV=1;>sp|P48599|IF4E1_ORYSJ Eukaryotic translation initiation factor 4E-1 OS=	3	1	1	2	2	2	1	1	1	2	2	2	1	10.6	25.465	227	0	7.1237	4.8	4.8	10.6	10.6	10.6	4.8	3158	2656	4794.1	7268.9	2993.6	3110.4	350.89	295.11	532.67	807.65	332.63	345.6
tr|B8BHD6|B8BHD6_ORYSI;tr|B7F9L1|B7F9L1_ORYSJ;sp|P48600|IF4E2_ORYSJ	tr|B8BHD6|B8BHD6_ORYSI;tr|B7F9L1|B7F9L1_ORYSJ;sp|P48600|IF4E2_ORYSJ	>tr|B8BHD6|B8BHD6_ORYSI Uncharacterized protein OS=Oryza sativa subsp. indica GN=OsI_33962 PE=3 SV=1;>tr|B7F9L1|B7F9L1_ORYSJ cDNA, clone: J090014M13, full insert sequence OS=Oryza sativa subsp. japonica GN=OsJ_31838 PE=2 SV=1;>sp|P48600|IF4E2_ORYSJ Eukaryo	3	2	1	1	1	2	2	2	1	1	1	2	2	12.1	23.227	206	0	6.6788	12.1	6.8	5.3	6.8	12.1	12.1	10686	972.05	0	503.96	0	3428.6	1068.6	97.205	0	50.396	0	342.86
sp|P48642|GSHRC_ORYSJ;tr|A2XAX5|A2XAX5_ORYSI	sp|P48642|GSHRC_ORYSJ;tr|A2XAX5|A2XAX5_ORYSI	>sp|P48642|GSHRC_ORYSJ Glutathione reductase, cytosolic OS=Oryza sativa subsp. japonica GN=GRC2 PE=2 SV=2;>tr|A2XAX5|A2XAX5_ORYSI Putative uncharacterized protein OS=Oryza sativa subsp. indica GN=OsI_09408 PE=3 SV=1	2	2	1	2	6	4	4	2	1	2	6	4	4	24.6	53.506	496	0	73.676	7.1	4	5.6	21.6	8.7	9.1	0	4263.9	8589.1	26898	6444.4	16776	0	170.56	343.56	1075.9	257.78	671.04
tr|A2WTW6|A2WTW6_ORYSI;sp|P49027|GBLPA_ORYSJ;tr|A6N123|A6N123_ORYSI	tr|A2WTW6|A2WTW6_ORYSI;sp|P49027|GBLPA_ORYSJ	>tr|A2WTW6|A2WTW6_ORYSI Putative uncharacterized protein OS=Oryza sativa subsp. indica GN=OsI_03315 PE=4 SV=1;>sp|P49027|GBLPA_ORYSJ Guanine nucleotide-binding protein subunit beta-like protein A OS=Oryza sativa subsp. japonica GN=RACK1A PE=1 SV=1	3	9	9	7	8	7	8	9	9	7	8	7	8	47.3	36.231	334	0	272.54	38.6	33.5	29.6	30.2	31.7	34.1	209250	135350	126780	183320	162360	165910	11625	7519.6	7043.5	10185	9020.2	9217.2
tr|Q0DLC5|Q0DLC5_ORYSJ;tr|A2XZJ1|A2XZJ1_ORYSI;sp|P49100|CYB5_ORYSJ	tr|Q0DLC5|Q0DLC5_ORYSJ;tr|A2XZJ1|A2XZJ1_ORYSI;sp|P49100|CYB5_ORYSJ	>tr|Q0DLC5|Q0DLC5_ORYSJ Os05g0108800 protein OS=Oryza sativa subsp. japonica GN=Os05g0108800 PE=2 SV=1;>tr|A2XZJ1|A2XZJ1_ORYSI Putative uncharacterized protein OS=Oryza sativa subsp. indica GN=OsI_18149 PE=3 SV=1;>sp|P49100|CYB5_ORYSJ Cytochrome b5 OS=Oryz	3	0	0	0	1	1	0	0	0	0	1	1	0	38.7	15.282	137	0	39.549	0	0	0	24.8	24.8	0	0	0	0	11720	12280	0	0	0	0	1465	1535	0
tr|A6N0S1|A6N0S1_ORYSI;tr|Q0E158|Q0E158_ORYSJ;tr|B8AHZ6|B8AHZ6_ORYSI;sp|P49199|RS8_ORYSJ;tr|A2XS59|A2XS59_ORYSI;tr|A6MZJ7|A6MZJ7_ORYSI	tr|A6N0S1|A6N0S1_ORYSI;tr|Q0E158|Q0E158_ORYSJ;tr|B8AHZ6|B8AHZ6_ORYSI;sp|P49199|RS8_ORYSJ;tr|A2XS59|A2XS59_ORYSI	>tr|A6N0S1|A6N0S1_ORYSI 40S ribosomal protein S8 (Fragment) OS=Oryza sativa subsp. indica PE=2 SV=1;>tr|Q0E158|Q0E158_ORYSJ 40S ribosomal protein S8 OS=Oryza sativa subsp. japonica GN=Os02g0489400 PE=2 SV=1;>tr|B8AHZ6|B8AHZ6_ORYSI 40S ribosomal protein S8	6	10	9	8	8	8	7	1	1	1	1	1	1	8.3	18.85	168	0	82.343	60.7	60.7	51.2	53	47.6	45.8	27744	27147	27339	36105	31389	23154	3082.6	3016.3	3037.7	4011.6	3487.7	2572.7
tr|Q0J0R8|Q0J0R8_ORYSJ;tr|A2Z2J3|A2Z2J3_ORYSI;sp|P49210|RL9_ORYSJ;tr|Q6ZFJ5|Q6ZFJ5_ORYSJ;tr|B8AGV9|B8AGV9_ORYSI;tr|Q0E4R7|Q0E4R7_ORYSJ;tr|A6N0K9|A6N0K9_ORYSI	tr|Q0J0R8|Q0J0R8_ORYSJ;tr|A2Z2J3|A2Z2J3_ORYSI;sp|P49210|RL9_ORYSJ;tr|Q6ZFJ5|Q6ZFJ5_ORYSJ;tr|B8AGV9|B8AGV9_ORYSI;tr|Q0E4R7|Q0E4R7_ORYSJ	>tr|Q0J0R8|Q0J0R8_ORYSJ Os09g0485900 protein OS=Oryza sativa subsp. japonica GN=Os09g0485900 PE=4 SV=1;>tr|A2Z2J3|A2Z2J3_ORYSI 60S ribosomal protein l9 OS=Oryza sativa subsp. indica GN=OsI_31831 PE=2 SV=1;>sp|P49210|RL9_ORYSJ 60S ribosomal protein L9 OS=Or	7	8	8	6	6	7	7	8	8	6	6	7	7	54.7	21.349	190	0	205.84	43.2	43.2	41.1	35.8	41.1	41.1	193240	146160	124580	171600	92767	127870	17567	13287	11325	15600	8433.3	11625
tr|A6MZQ0|A6MZQ0_ORYSI;tr|Q0JI56|Q0JI56_ORYSJ;tr|B8ABD0|B8ABD0_ORYSI;sp|P49216|RS26_ORYSJ;tr|Q0DHB9|Q0DHB9_ORYSJ;tr|A2Y5R4|A2Y5R4_ORYSI;tr|Q75GN6|Q75GN6_ORYSJ	tr|A6MZQ0|A6MZQ0_ORYSI;tr|Q0JI56|Q0JI56_ORYSJ;tr|B8ABD0|B8ABD0_ORYSI;sp|P49216|RS26_ORYSJ;tr|Q0DHB9|Q0DHB9_ORYSJ;tr|A2Y5R4|A2Y5R4_ORYSI;tr|Q75GN6|Q75GN6_ORYSJ	>tr|A6MZQ0|A6MZQ0_ORYSI 40S ribosomal protein S26 (Fragment) OS=Oryza sativa subsp. indica PE=2 SV=1;>tr|Q0JI56|Q0JI56_ORYSJ Os01g0823300 protein OS=Oryza sativa subsp. japonica GN=Os01g0823300 PE=4 SV=1;>tr|B8ABD0|B8ABD0_ORYSI Putative uncharacterized pro	7	1	2	1	1	1	0	1	2	1	1	1	0	24.2	10.916	99	0.0010225	4.5865	9.1	24.2	9.1	9.1	9.1	0	9031.1	8291.7	10309	5655.9	2608.8	0	2257.8	2072.9	2577.2	1414	652.19	0
tr|Q10QD8|Q10QD8_ORYSJ;tr|A2XDL4|A2XDL4_ORYSI;sp|P49397|RS3A_ORYSJ;tr|A6N1F4|A6N1F4_ORYSI	tr|Q10QD8|Q10QD8_ORYSJ;tr|A2XDL4|A2XDL4_ORYSI;sp|P49397|RS3A_ORYSJ	>tr|Q10QD8|Q10QD8_ORYSJ 40S ribosomal protein S3a OS=Oryza sativa subsp. japonica GN=Os03g0200500 PE=2 SV=1;>tr|A2XDL4|A2XDL4_ORYSI 40S ribosomal protein S3a OS=Oryza sativa subsp. indica GN=OsI_10409 PE=3 SV=1;>sp|P49397|RS3A_ORYSJ 40S ribosomal protein S	4	9	7	7	11	9	7	1	0	1	4	4	3	19.1	29.727	262	0	323.31	38.5	27.5	28.2	46.6	43.1	32.1	257650	218490	205450	187830	126010	146790	17177	14566	13697	12522	8400.7	9785.7
tr|Q0E4Q0|Q0E4Q0_ORYSJ;tr|A2WZV1|A2WZV1_ORYSI;sp|P49398|RS4_ORYSJ	tr|Q0E4Q0|Q0E4Q0_ORYSJ;tr|A2WZV1|A2WZV1_ORYSI;sp|P49398|RS4_ORYSJ	>tr|Q0E4Q0|Q0E4Q0_ORYSJ 40S ribosomal protein S4 OS=Oryza sativa subsp. japonica GN=Os02g0105900 PE=2 SV=1;>tr|A2WZV1|A2WZV1_ORYSI 40S ribosomal protein S4 OS=Oryza sativa subsp. indica GN=OsI_05494 PE=3 SV=1;>sp|P49398|RS4_ORYSJ 40S ribosomal protein S4 O	3	10	8	9	12	9	10	0	0	0	0	0	0	0	29.865	265	0	323.31	42.3	31.3	35.8	50.2	35.8	41.9	193670	118540	173060	247200	174330	153810	12105	7408.7	10816	15450	10896	9613.4
sp|P50156-2|TIP11_ORYSJ;tr|A4ZYN4|A4ZYN4_ORYSJ;tr|A2XCH7|A2XCH7_ORYSI;sp|P50156|TIP11_ORYSJ	sp|P50156-2|TIP11_ORYSJ;tr|A4ZYN4|A4ZYN4_ORYSJ;tr|A2XCH7|A2XCH7_ORYSI;sp|P50156|TIP11_ORYSJ	>sp|P50156-2|TIP11_ORYSJ Isoform 2 of Probable aquaporin TIP1-1 OS=Oryza sativa subsp. japonica GN=TIP1-1;>tr|A4ZYN4|A4ZYN4_ORYSJ Water channel protein OS=Oryza sativa subsp. japonica GN=AQP PE=2 SV=1;>tr|A2XCH7|A2XCH7_ORYSI Putative uncharacterized protei	4	2	1	1	2	1	2	2	1	1	2	1	2	10.2	20.126	196	0	45.078	10.2	8.7	8.7	10.2	8.7	10.2	54718	24423	40478	93658	50796	53577	13679	6105.7	10119	23415	12699	13394
tr|B7F573|B7F573_ORYSJ;tr|A6MZJ4|A6MZJ4_ORYSI;tr|A2WPB5|A2WPB5_ORYSI;sp|Q9ARZ9|R27AA_ORYSJ;sp|P51431|R27AB_ORYSJ;tr|A0PGH5|A0PGH5_ORYSI;tr|A6N0Z3|A6N0Z3_ORYSI;tr|Q10PH1|Q10PH1_ORYSJ;tr|B8BEN6|B8BEN6_ORYSI;sp|P0CH35|RL40B_ORYSJ;sp|P0CH34|RL40A_ORYSJ;tr|Q0D6E1|Q0D6E1_ORYSJ;tr|A3BJV9|A3BJV9_ORYSJ;tr|A2YLE5|A2YLE5_ORYSI;tr|Q67V00|Q67V00_ORYSJ;tr|Q0J0U1|Q0J0U1_ORYSJ;tr|B8BCU8|B8BCU8_ORYSI;tr|A2Z1X7|A2…	tr|B7F573|B7F573_ORYSJ;tr|A6MZJ4|A6MZJ4_ORYSI;tr|A2WPB5|A2WPB5_ORYSI;sp|Q9ARZ9|R27AA_ORYSJ;sp|P51431|R27AB_ORYSJ;tr|A0PGH5|A0PGH5_ORYSI;tr|A6N0Z3|A6N0Z3_ORYSI;tr|Q10PH1|Q10PH1_ORYSJ;tr|B8BEN6|B8BEN6_ORYSI;sp|P0CH35|RL40B_ORYSJ;sp|P0CH34|RL40A_ORYSJ;tr|Q0D6E1|Q0D6E1_ORYSJ;tr|A3BJV9|A3BJV9_ORYSJ;tr|A2YLE5|A2YLE5_ORYSI;tr|Q67V00|Q67V00_ORYSJ;tr|Q0J0U1|Q0J0U1_ORYSJ;tr|B8BCU8|B8BCU8_ORYSI;tr|A2Z1X7|A2…	>tr|B7F573|B7F573_ORYSJ Os05g0160200 protein OS=Oryza sativa subsp. japonica GN=Os05g0160200 PE=2 SV=1;>tr|A6MZJ4|A6MZJ4_ORYSI 40S ribosomal protein S27a OS=Oryza sativa subsp. indica PE=2 SV=1;>tr|A2WPB5|A2WPB5_ORYSI Putative uncharacterized protein OS=Or	64	5	3	3	4	5	4	5	3	3	4	5	4	28.4	17.682	155	0	155.37	27.1	21.9	21.9	27.1	27.1	27.1	229420	241480	169970	217730	104620	87601	28678	30185	21246	27216	13077	10950
tr|Q0JIB5|Q0JIB5_ORYSJ;tr|Q0DH67|Q0DH67_ORYSJ;tr|B8AB93|B8AB93_ORYSI;tr|A2Y5Z6|A2Y5Z6_ORYSI;sp|Q06396|ARF1_ORYSJ;sp|P51823|ARF2_ORYSJ	tr|Q0JIB5|Q0JIB5_ORYSJ;tr|Q0DH67|Q0DH67_ORYSJ;tr|B8AB93|B8AB93_ORYSI;tr|A2Y5Z6|A2Y5Z6_ORYSI;sp|Q06396|ARF1_ORYSJ;sp|P51823|ARF2_ORYSJ	>tr|Q0JIB5|Q0JIB5_ORYSJ Os01g0813400 protein OS=Oryza sativa subsp. japonica GN=Os01g0813400 PE=2 SV=1;>tr|Q0DH67|Q0DH67_ORYSJ Os05g0489600 protein OS=Oryza sativa subsp. japonica GN=Os05g0489600 PE=2 SV=1;>tr|B8AB93|B8AB93_ORYSI Putative uncharacterized p	6	6	2	3	4	3	4	1	1	1	1	1	1	11	20.681	181	0	149.85	37	17.1	27.1	34.8	27.1	27.1	36597	37860	32750	73317	55371	33326	3659.7	3786	3275	7331.7	5537.1	3332.6
tr|Q0E466|Q0E466_ORYSJ;tr|B8AHG2|B8AHG2_ORYSI;sp|P52428|PSA1_ORYSJ	tr|Q0E466|Q0E466_ORYSJ;tr|B8AHG2|B8AHG2_ORYSI;sp|P52428|PSA1_ORYSJ	>tr|Q0E466|Q0E466_ORYSJ Proteasome subunit alpha type OS=Oryza sativa subsp. japonica GN=Os02g0133800 PE=2 SV=1;>tr|B8AHG2|B8AHG2_ORYSI Proteasome subunit alpha type OS=Oryza sativa subsp. indica GN=OsI_05746 PE=3 SV=1;>sp|P52428|PSA1_ORYSJ Proteasome subu	3	3	3	2	4	2	3	3	3	2	4	2	3	39.3	29.63	270	0	64.345	17.8	17.8	13	22.2	10.7	17.8	22751	11363	23727	28729	9208.5	21564	1516.7	757.51	1581.8	1915.3	613.9	1437.6
sp|P52712|CBPX_ORYSJ;tr|Q0D6H5|Q0D6H5_ORYSJ;tr|Q0E4K7|Q0E4K7_ORYSJ;tr|A2X026|A2X026_ORYSI;sp|P37891|CBP3_ORYSJ;tr|A2YL94|A2YL94_ORYSI	sp|P52712|CBPX_ORYSJ;tr|Q0D6H5|Q0D6H5_ORYSJ;tr|Q0E4K7|Q0E4K7_ORYSJ;tr|A2X026|A2X026_ORYSI;sp|P37891|CBP3_ORYSJ;tr|A2YL94|A2YL94_ORYSI	>sp|P52712|CBPX_ORYSJ Serine carboxypeptidase-like OS=Oryza sativa subsp. japonica GN=CBP31 PE=2 SV=2;>tr|Q0D6H5|Q0D6H5_ORYSJ Carboxypeptidase OS=Oryza sativa subsp. japonica GN=Os07g0479300 PE=3 SV=1;>tr|Q0E4K7|Q0E4K7_ORYSJ Carboxypeptidase OS=Oryza sativ	6	1	0	0	1	1	1	1	0	0	1	1	1	5.6	47.789	429	0.0045372	3.3103	1.9	0	0	1.9	1.9	1.9	2836.3	0	0	5495.1	0	4799.3	141.82	0	0	274.76	0	239.96
tr|A3BKB7|A3BKB7_ORYSJ;tr|Q1M2P8|Q1M2P8_ORYSJ;tr|Q0D634|Q0D634_ORYSJ;tr|A2YLU1|A2YLU1_ORYSI;sp|P53683|CDPK2_ORYSJ;tr|E1AVU1|E1AVU1_ORYSJ	tr|A3BKB7|A3BKB7_ORYSJ;tr|Q1M2P8|Q1M2P8_ORYSJ;tr|Q0D634|Q0D634_ORYSJ;tr|A2YLU1|A2YLU1_ORYSI;sp|P53683|CDPK2_ORYSJ;tr|E1AVU1|E1AVU1_ORYSJ	>tr|A3BKB7|A3BKB7_ORYSJ Putative uncharacterized protein OS=Oryza sativa subsp. japonica GN=OsJ_24444 PE=4 SV=1;>tr|Q1M2P8|Q1M2P8_ORYSJ Calcium dependent protein kinase 3 OS=Oryza sativa subsp. japonica GN=CDPK3 PE=2 SV=1;>tr|Q0D634|Q0D634_ORYSJ Os07g05151	6	1	0	0	0	1	1	1	0	0	0	1	1	10.4	51.282	454	0	9.6917	3.5	0	0	0	3.5	3.5	17769	0	0	0	5880.9	0	710.76	0	0	0	235.24	0
tr|A3AVF9|A3AVF9_ORYSJ;tr|A2XVD7|A2XVD7_ORYSI;sp|P55142|GRXC6_ORYSJ	tr|A3AVF9|A3AVF9_ORYSJ;tr|A2XVD7|A2XVD7_ORYSI;sp|P55142|GRXC6_ORYSJ	>tr|A3AVF9|A3AVF9_ORYSJ Putative uncharacterized protein OS=Oryza sativa subsp. japonica GN=OsJ_15409 PE=4 SV=1;>tr|A2XVD7|A2XVD7_ORYSI Putative uncharacterized protein OS=Oryza sativa subsp. indica GN=OsI_16580 PE=4 SV=1;>sp|P55142|GRXC6_ORYSJ Glutaredoxi	3	0	0	1	1	0	1	0	0	1	1	0	1	8.9	11.774	112	0.0077787	2.8967	0	0	8.9	8.9	0	8.9	0	0	3738.4	11420	0	0	0	0	534.06	1631.4	0	0
tr|A2WYE1|A2WYE1_ORYSI;sp|P55857|SUMO1_ORYSJ	tr|A2WYE1|A2WYE1_ORYSI;sp|P55857|SUMO1_ORYSJ	>tr|A2WYE1|A2WYE1_ORYSI Small ubiquitin-related modifier OS=Oryza sativa subsp. indica GN=OsI_04943 PE=2 SV=1;>sp|P55857|SUMO1_ORYSJ Small ubiquitin-related modifier 1 OS=Oryza sativa subsp. japonica GN=SUMO1 PE=1 SV=1	2	0	0	0	0	0	1	0	0	0	0	0	1	23	10.928	100	0.0010417	4.7976	0	0	0	0	0	23	0	0	0	0	0	1428.5	0	0	0	0	0	238.08
tr|B9FZT1|B9FZT1_ORYSJ;sp|Q0J709|UP12_ORYSJ;sp|P83643|UP12_ORYSI;tr|C7J5L6|C7J5L6_ORYSJ;tr|A2YST7|A2YST7_ORYSI	tr|B9FZT1|B9FZT1_ORYSJ;sp|Q0J709|UP12_ORYSJ;sp|P83643|UP12_ORYSI	>tr|B9FZT1|B9FZT1_ORYSJ Putative uncharacterized protein OS=Oryza sativa subsp. japonica GN=OsJ_26556 PE=4 SV=1;>sp|Q0J709|UP12_ORYSJ ACT domain-containing protein DS12, chloroplastic OS=Oryza sativa subsp. japonica GN=Os08g0242700 PE=3 SV=2;>sp|P83643|UP1	5	3	2	1	1	4	1	3	2	1	1	4	1	18.9	30.011	280	0	16.882	14.6	8.2	6.8	6.8	18.9	3.9	27726	6968.3	13997	22108	22759	7037	1848.4	464.55	933.13	1473.9	1517.3	469.13
tr|A3BKU8|A3BKU8_ORYSJ;tr|B7EFZ9|B7EFZ9_ORYSJ;sp|Q0D5P8|PSBQ_ORYSJ;sp|P83646|PSBQ_ORYSI	tr|A3BKU8|A3BKU8_ORYSJ;tr|B7EFZ9|B7EFZ9_ORYSJ;sp|Q0D5P8|PSBQ_ORYSJ;sp|P83646|PSBQ_ORYSI	>tr|A3BKU8|A3BKU8_ORYSJ Putative uncharacterized protein OS=Oryza sativa subsp. japonica GN=OsJ_24632 PE=4 SV=1;>tr|B7EFZ9|B7EFZ9_ORYSJ cDNA clone:J023004I02, full insert sequence OS=Oryza sativa subsp. japonica PE=2 SV=1;>sp|Q0D5P8|PSBQ_ORYSJ Oxygen-evolv	4	6	4	6	8	12	9	6	4	6	8	12	9	53.5	22.594	213	0	323.31	41.8	23.9	32.4	42.3	53.5	46.9	80977	108000	107720	562070	585420	454420	8097.7	10800	10772	56207	58542	45442
tr|B7E355|B7E355_ORYSJ;sp|Q5VMJ3|PROFX_ORYSJ;sp|P83647|PROFX_ORYSI	tr|B7E355|B7E355_ORYSJ;sp|Q5VMJ3|PROFX_ORYSJ;sp|P83647|PROFX_ORYSI	>tr|B7E355|B7E355_ORYSJ Profilin OS=Oryza sativa subsp. japonica PE=2 SV=1;>sp|Q5VMJ3|PROFX_ORYSJ Profilin LP04 OS=Oryza sativa subsp. japonica GN=Os06g0152100 PE=2 SV=1;>sp|P83647|PROFX_ORYSI Profilin LP04 OS=Oryza sativa subsp. indica GN=OsI_020954 PE=1	3	1	0	0	1	1	1	1	0	0	1	1	1	9.9	14.133	131	0	8.0164	9.9	0	0	9.9	9.9	9.9	0	0	0	17904	18316	14552	0	0	0	2984	3052.7	2425.4
tr|A3BVS6|A3BVS6_ORYSJ;tr|A2YY59|A2YY59_ORYSI;tr|Q0J3N7|Q0J3N7_ORYSJ;sp|P93407|SODCP_ORYSJ	tr|A3BVS6|A3BVS6_ORYSJ;tr|A2YY59|A2YY59_ORYSI;tr|Q0J3N7|Q0J3N7_ORYSJ;sp|P93407|SODCP_ORYSJ	>tr|A3BVS6|A3BVS6_ORYSJ Superoxide dismutase [Cu-Zn] OS=Oryza sativa subsp. japonica GN=OsJ_28291 PE=3 SV=1;>tr|A2YY59|A2YY59_ORYSI Superoxide dismutase [Cu-Zn] OS=Oryza sativa subsp. indica GN=OsI_30285 PE=3 SV=1;>tr|Q0J3N7|Q0J3N7_ORYSJ Superoxide dismuta	4	0	0	1	2	2	3	0	0	1	2	2	3	30.5	20.521	203	0	101.8	0	0	11.3	13.8	19.2	25.1	0	0	2467.6	56080	83002	42550	0	0	274.18	6231.1	9222.5	4727.8
sp|P93422|SYHC_ORYSJ;tr|B9FHE1|B9FHE1_ORYSJ;tr|A2Y0G8|A2Y0G8_ORYSI	sp|P93422|SYHC_ORYSJ;tr|B9FHE1|B9FHE1_ORYSJ;tr|A2Y0G8|A2Y0G8_ORYSI	>sp|P93422|SYHC_ORYSJ Histidine--tRNA ligase, cytoplasmic OS=Oryza sativa subsp. japonica GN=Os05g0150900 PE=2 SV=2;>tr|B9FHE1|B9FHE1_ORYSJ Putative uncharacterized protein OS=Oryza sativa subsp. japonica GN=OsJ_17145 PE=3 SV=1;>tr|A2Y0G8|A2Y0G8_ORYSI Puta	3	9	6	8	9	8	8	9	6	8	9	8	8	27.8	85.547	788	0	109.05	16.1	10.5	14.6	15.2	12.8	12.8	48196	25413	44676	39037	12045	25999	1025.5	540.71	950.56	830.57	256.28	553.17
tr|B8BIM0|B8BIM0_ORYSI;sp|P93431|RCA_ORYSJ;tr|H2KW98|H2KW98_ORYSJ;tr|G8CTM8|G8CTM8_ORYSJ;sp|P93431-2|RCA_ORYSJ;tr|H2KWJ8|H2KWJ8_ORYSJ;tr|H2KVX3|H2KVX3_ORYSJ;tr|A6N1P5|A6N1P5_ORYSI;tr|Q53MC3|Q53MC3_ORYSJ	tr|B8BIM0|B8BIM0_ORYSI;sp|P93431|RCA_ORYSJ;tr|H2KW98|H2KW98_ORYSJ;tr|G8CTM8|G8CTM8_ORYSJ;sp|P93431-2|RCA_ORYSJ;tr|H2KWJ8|H2KWJ8_ORYSJ;tr|H2KVX3|H2KVX3_ORYSJ;tr|A6N1P5|A6N1P5_ORYSI	>tr|B8BIM0|B8BIM0_ORYSI Putative uncharacterized protein OS=Oryza sativa subsp. indica GN=OsI_37096 PE=4 SV=1;>sp|P93431|RCA_ORYSJ Ribulose bisphosphate carboxylase/oxygenase activase, chloroplastic OS=Oryza sativa subsp. japonica GN=RCA PE=1 SV=2;>tr|H2KW	9	25	26	25	27	25	23	21	22	20	22	21	19	62.9	51.454	466	0	323.31	58.2	59.7	60.1	64.4	57.9	50.9	4180200	3442200	2924700	3200800	2236700	2342300	181750	149660	127160	139170	97247	101840
sp|P93438|METK2_ORYSJ;tr|B9EW46|B9EW46_ORYSJ	sp|P93438|METK2_ORYSJ;tr|B9EW46|B9EW46_ORYSJ	>sp|P93438|METK2_ORYSJ S-adenosylmethionine synthase 2 OS=Oryza sativa subsp. japonica GN=SAM2 PE=2 SV=1;>tr|B9EW46|B9EW46_ORYSJ Uncharacterized protein OS=Oryza sativa subsp. japonica GN=OsJ_01540 PE=3 SV=1	2	11	9	7	11	11	9	2	2	2	3	3	2	8.9	42.9	394	0	84.212	40.4	23.1	28.2	41.6	38.1	24.9	30154	19805	24989	50006	29779	14068	1587	1042.4	1315.2	2631.9	1567.3	740.41
sp|P93844|PLDA2_ORYSJ;tr|B8B4D2|B8B4D2_ORYSI	sp|P93844|PLDA2_ORYSJ;tr|B8B4D2|B8B4D2_ORYSI	>sp|P93844|PLDA2_ORYSJ Phospholipase D alpha 2 OS=Oryza sativa subsp. japonica GN=PLD2 PE=2 SV=2;>tr|B8B4D2|B8B4D2_ORYSI Phospholipase D OS=Oryza sativa subsp. indica GN=OsI_23625 PE=3 SV=1	2	6	5	2	6	4	4	1	2	2	3	1	1	8.9	91.318	817	0	16.138	6.6	7.8	3.9	9.5	4.8	4.9	2136	7584.3	9900.2	35324	7996.3	6433.5	45.446	161.37	210.64	751.58	170.13	136.88
tr|B7EAH2|B7EAH2_ORYSJ;sp|Q01401-2|GLGB_ORYSJ;tr|A3BFK1|A3BFK1_ORYSJ;tr|A1YQH8|A1YQH8_ORYSJ;tr|Q0D9D0|Q0D9D0_ORYSJ;tr|D0TZI4|D0TZI4_ORYSI;tr|A0A076FSW4|A0A076FSW4_ORYSJ;sp|Q01401|GLGB_ORYSJ;tr|B8B2L2|B8B2L2_ORYSI;tr|A0PIT1|A0PIT1_ORYSI;tr|A0PIS4|A0PIS4_ORYSJ;tr|E2GHS7|E2GHS7_ORYSI;tr|E2GHS6|E2GHS6_ORYSI;tr|E2GHS5|E2GHS5_ORYSI;tr|E2GHS4|E2GHS4_ORYSJ;tr|E2GHS3|E2GHS3_ORYSJ;tr|E2GHS2|E2GHS2_ORYSI	tr|B7EAH2|B7EAH2_ORYSJ;sp|Q01401-2|GLGB_ORYSJ;tr|A3BFK1|A3BFK1_ORYSJ;tr|A1YQH8|A1YQH8_ORYSJ;tr|Q0D9D0|Q0D9D0_ORYSJ;tr|D0TZI4|D0TZI4_ORYSI;tr|A0A076FSW4|A0A076FSW4_ORYSJ;sp|Q01401|GLGB_ORYSJ;tr|B8B2L2|B8B2L2_ORYSI	>tr|B7EAH2|B7EAH2_ORYSJ Starch branching enzyme 1 OS=Oryza sativa subsp. japonica GN=SBE1 PE=2 SV=1;>sp|Q01401-2|GLGB_ORYSJ Isoform 2 of 1,4-alpha-glucan-branching enzyme, chloroplastic/amyloplastic OS=Oryza sativa subsp. japonica GN=SBE1;>tr|A3BFK1|A3BFK1	17	1	2	0	7	6	5	1	2	0	7	6	5	23.8	86.634	755	0	189.27	2	3.7	0	15.2	12.3	11.7	4091	12541	0	96537	53163	57893	104.9	321.55	0	2475.3	1363.1	1484.4
sp|Q7XN11|GATP1_ORYSJ;sp|Q01K11|GATP1_ORYSI;sp|Q6ZH29|GATP4_ORYSJ	sp|Q7XN11|GATP1_ORYSJ;sp|Q01K11|GATP1_ORYSI	>sp|Q7XN11|GATP1_ORYSJ Gamma-aminobutyrate transaminase 1, mitochondrial OS=Oryza sativa subsp. japonica GN=OSL2 PE=1 SV=2;>sp|Q01K11|GATP1_ORYSI Gamma-aminobutyrate transaminase 1, mitochondrial OS=Oryza sativa subsp. indica GN=OsI_17385 PE=3 SV=1	3	3	1	3	3	3	7	2	1	2	2	2	4	15.3	56.474	516	0	41.205	7	2.7	7	8.3	5.4	16.3	14357	6340.6	0	15643	0	19215	552.2	243.87	0	601.67	0	739.03
tr|Q0JRG1|Q0JRG1_ORYSJ;tr|A2WJN0|A2WJN0_ORYSI;sp|Q03200|LIRP1_ORYSJ	tr|Q0JRG1|Q0JRG1_ORYSJ;tr|A2WJN0|A2WJN0_ORYSI;sp|Q03200|LIRP1_ORYSJ	>tr|Q0JRG1|Q0JRG1_ORYSJ Os01g0102900 protein OS=Oryza sativa subsp. japonica GN=Os01g0102900 PE=2 SV=1;>tr|A2WJN0|A2WJN0_ORYSI Putative uncharacterized protein OS=Oryza sativa subsp. indica GN=OsI_00026 PE=4 SV=1;>sp|Q03200|LIRP1_ORYSJ Light-regulated prot	3	1	1	1	1	1	1	1	1	1	1	1	1	8.6	13.317	128	0.0010251	4.6092	8.6	8.6	8.6	8.6	8.6	8.6	1181.3	420.03	934.23	742.27	686.59	1099.1	236.26	84.007	186.85	148.45	137.32	219.82
tr|D6PVA8|D6PVA8_ORYSI;tr|B7E411|B7E411_ORYSJ;tr|A3C6Q9|A3C6Q9_ORYSJ;tr|A2Z9M2|A2Z9M2_ORYSI;sp|Q06398|GSTU6_ORYSJ	tr|D6PVA8|D6PVA8_ORYSI;tr|B7E411|B7E411_ORYSJ;tr|A3C6Q9|A3C6Q9_ORYSJ;tr|A2Z9M2|A2Z9M2_ORYSI;sp|Q06398|GSTU6_ORYSJ	>tr|D6PVA8|D6PVA8_ORYSI Putative glutathione S-transferase OS=Oryza sativa subsp. indica PE=2 SV=1;>tr|B7E411|B7E411_ORYSJ cDNA clone:006-203-F02, full insert sequence OS=Oryza sativa subsp. japonica PE=2 SV=1;>tr|A3C6Q9|A3C6Q9_ORYSJ Putative uncharacteriz	5	1	2	0	0	1	1	1	1	0	0	0	1	20.8	25.582	236	0	66.487	9.7	13.6	0	0	3.8	9.7	1670.9	7946.3	0	0	0	0	128.53	611.25	0	0	0	0
tr|A2XL95|A2XL95_ORYSI;sp|Q06967|14336_ORYSJ	tr|A2XL95|A2XL95_ORYSI;sp|Q06967|14336_ORYSJ	>tr|A2XL95|A2XL95_ORYSI Putative uncharacterized protein OS=Oryza sativa subsp. indica GN=OsI_13240 PE=3 SV=1;>sp|Q06967|14336_ORYSJ 14-3-3-like protein GF14-F OS=Oryza sativa subsp. japonica GN=GF14F PE=1 SV=2	2	12	11	15	17	16	14	8	5	10	10	10	8	48.8	29.177	260	0	323.31	48.1	44.6	64.6	63.5	63.5	60.8	210850	190270	203850	309790	274790	276570	12403	11192	11991	18223	16164	16269
tr|Q0J0U8|Q0J0U8_ORYSJ;sp|Q07078|HSP83_ORYSJ;tr|B8BCT8|B8BCT8_ORYSI;tr|B8BCT9|B8BCT9_ORYSI;tr|B8BBE9|B8BBE9_ORYSI;tr|B9G476|B9G476_ORYSJ;tr|Q0J027|Q0J027_ORYSJ;tr|B8BDV7|B8BDV7_ORYSI	tr|Q0J0U8|Q0J0U8_ORYSJ;sp|Q07078|HSP83_ORYSJ	>tr|Q0J0U8|Q0J0U8_ORYSJ Heat shock protein OS=Oryza sativa subsp. japonica GN=Os09g0482400 PE=1 SV=1;>sp|Q07078|HSP83_ORYSJ Heat shock protein 81-3 OS=Oryza sativa subsp. japonica GN=HSP81-3 PE=2 SV=2	8	30	29	31	36	36	29	1	1	2	4	4	3	2.4	80.183	699	0	323.31	48.6	41.3	45.9	45.1	45.1	42.6	1629300	1279400	1220400	1847800	1205400	1189800	47919	37629	35894	54346	35453	34995
tr|A2ZJA6|A2ZJA6_ORYSI;sp|Q08479|KAD3_ORYSJ	tr|A2ZJA6|A2ZJA6_ORYSI;sp|Q08479|KAD3_ORYSJ	>tr|A2ZJA6|A2ZJA6_ORYSI Putative uncharacterized protein OS=Oryza sativa subsp. indica GN=OsI_37905 PE=3 SV=1;>sp|Q08479|KAD3_ORYSJ Adenylate kinase 3 OS=Oryza sativa subsp. japonica GN=ADK-A PE=2 SV=1	2	1	2	1	2	1	2	1	2	1	2	1	2	29.9	26.406	241	0	11.975	8.7	16.6	5.8	16.6	7.9	16.6	3124.6	4521.4	0	9202.9	6100.6	6443.1	195.29	282.59	0	575.18	381.29	402.69
tr|A2ZDQ6|A2ZDQ6_ORYSI;sp|Q08480|KAD4_ORYSJ	tr|A2ZDQ6|A2ZDQ6_ORYSI;sp|Q08480|KAD4_ORYSJ	>tr|A2ZDQ6|A2ZDQ6_ORYSI Putative uncharacterized protein OS=Oryza sativa subsp. indica GN=OsI_35920 PE=3 SV=1;>sp|Q08480|KAD4_ORYSJ Adenylate kinase 4 OS=Oryza sativa subsp. japonica GN=ADK-B PE=2 SV=1	2	2	4	1	5	2	4	2	4	1	5	2	4	31.3	26.675	243	0	129.02	14.4	30.9	8.2	31.3	14	31.3	26618	15069	9761	26981	35288	30574	1774.6	1004.6	650.74	1798.7	2352.6	2038.2
tr|B8B7R2|B8B7R2_ORYSI;sp|Q0D576|HPT2_ORYSJ	tr|B8B7R2|B8B7R2_ORYSI;sp|Q0D576|HPT2_ORYSJ	>tr|B8B7R2|B8B7R2_ORYSI Putative uncharacterized protein OS=Oryza sativa subsp. indica GN=OsI_26593 PE=4 SV=1;>sp|Q0D576|HPT2_ORYSJ Probable homogentisate phytyltransferase 2, chloroplastic OS=Oryza sativa subsp. japonica GN=HPT2 PE=3 SV=2	2	1	0	1	1	1	1	1	0	1	1	1	1	3.2	41.449	379	0.0081405	2.8337	3.2	0	3.2	3.2	3.2	3.2	0	0	5103.4	0	0	0	0	0	318.96	0	0	0
sp|Q0D9R7-2|ARFS_ORYSJ;tr|B8B257|B8B257_ORYSI;tr|B9FQR9|B9FQR9_ORYSJ;sp|Q0D9R7|ARFS_ORYSJ	sp|Q0D9R7-2|ARFS_ORYSJ;tr|B8B257|B8B257_ORYSI;tr|B9FQR9|B9FQR9_ORYSJ;sp|Q0D9R7|ARFS_ORYSJ	>sp|Q0D9R7-2|ARFS_ORYSJ Isoform 2 of Auxin response factor 19 OS=Oryza sativa subsp. japonica GN=ARF19;>tr|B8B257|B8B257_ORYSI Auxin response factor OS=Oryza sativa subsp. indica GN=OsI_24368 PE=3 SV=1;>tr|B9FQR9|B9FQR9_ORYSJ Auxin response factor OS=Oryza	4	0	0	0	0	1	0	0	0	0	0	1	0	1.9	110.43	991	0.0096517	2.6816	0	0	0	0	1.9	0	0	0	0	0	12686	0	0	0	0	0	384.42	0
tr|B9FLJ1|B9FLJ1_ORYSJ;sp|Q0DG35|GLT2_ORYSJ;tr|B8AWG6|B8AWG6_ORYSI	tr|B9FLJ1|B9FLJ1_ORYSJ;sp|Q0DG35|GLT2_ORYSJ;tr|B8AWG6|B8AWG6_ORYSI	>tr|B9FLJ1|B9FLJ1_ORYSJ Putative uncharacterized protein OS=Oryza sativa subsp. japonica GN=OsJ_19492 PE=4 SV=1;>sp|Q0DG35|GLT2_ORYSJ Glutamate synthase 2 [NADH], chloroplastic OS=Oryza sativa subsp. japonica GN=Os05g0555600 PE=2 SV=2;>tr|B8AWG6|B8AWG6_ORY	3	4	4	1	5	4	9	2	3	1	3	4	6	6.3	231.27	2103	0	43.872	2.8	2.9	0.7	2.9	2.6	5.1	26810	19889	2765.8	15953	7813.9	25196	241.53	179.18	24.917	143.72	70.395	226.99
tr|B9FKL2|B9FKL2_ORYSJ;sp|Q0DHL4|FTSH8_ORYSJ;tr|B8AYZ7|B8AYZ7_ORYSI;tr|B7EQ63|B7EQ63_ORYSJ;tr|A2WWW5|A2WWW5_ORYSI;sp|Q8S2A7|FTSH3_ORYSJ	tr|B9FKL2|B9FKL2_ORYSJ;sp|Q0DHL4|FTSH8_ORYSJ;tr|B8AYZ7|B8AYZ7_ORYSI;tr|B7EQ63|B7EQ63_ORYSJ;tr|A2WWW5|A2WWW5_ORYSI;sp|Q8S2A7|FTSH3_ORYSJ	>tr|B9FKL2|B9FKL2_ORYSJ Putative uncharacterized protein OS=Oryza sativa subsp. japonica GN=OsJ_18802 PE=3 SV=1;>sp|Q0DHL4|FTSH8_ORYSJ ATP-dependent zinc metalloprotease FTSH 8, mitochondrial OS=Oryza sativa subsp. japonica GN=FTSH8 PE=3 SV=1;>tr|B8AYZ7|B8	6	0	1	1	0	0	0	0	1	1	0	0	0	4.4	87.114	792	0	12.701	0	1.1	1.1	0	0	0	0	1074.9	0	0	0	0	0	26.216	0	0	0	0
tr|B8AWB3|B8AWB3_ORYSI;sp|Q0DJC5|OST1A_ORYSJ	tr|B8AWB3|B8AWB3_ORYSI;sp|Q0DJC5|OST1A_ORYSJ	>tr|B8AWB3|B8AWB3_ORYSI Dolichyl-diphosphooligosaccharide--protein glycosyltransferase subunit 1 OS=Oryza sativa subsp. indica GN=OsI_19365 PE=3 SV=1;>sp|Q0DJC5|OST1A_ORYSJ Dolichyl-diphosphooligosaccharide--protein glycosyltransferase subunit 1A OS=Oryza	2	2	1	1	2	1	1	2	1	1	2	1	1	6.7	69.521	615	0	9.2618	6.7	2.6	2.6	6.7	2.6	2.6	14664	10912	7005.1	15708	6117.9	8726.3	431.29	320.94	206.03	462.01	179.94	256.66
tr|B7EBF8|B7EBF8_ORYSJ;sp|Q0DM51-2|RH3_ORYSJ;sp|Q0DM51-3|RH3_ORYSJ;sp|Q0DM51|RH3_ORYSJ;tr|B8AMQ6|B8AMQ6_ORYSI;tr|B9F737|B9F737_ORYSJ	tr|B7EBF8|B7EBF8_ORYSJ;sp|Q0DM51-2|RH3_ORYSJ;sp|Q0DM51-3|RH3_ORYSJ;sp|Q0DM51|RH3_ORYSJ;tr|B8AMQ6|B8AMQ6_ORYSI;tr|B9F737|B9F737_ORYSJ	>tr|B7EBF8|B7EBF8_ORYSJ cDNA clone:J013043E01, full insert sequence OS=Oryza sativa subsp. japonica PE=2 SV=1;>sp|Q0DM51-2|RH3_ORYSJ Isoform 2 of DEAD-box ATP-dependent RNA helicase 3, chloroplastic OS=Oryza sativa subsp. japonica GN=Os03g0827700;>sp|Q0DM5	6	5	2	4	3	1	2	5	2	4	3	1	2	23.3	64.972	597	0	29.167	11.9	4	10.9	6.9	1.8	4	29754	5082.1	6813.5	11417	0	0	959.81	163.94	219.79	368.29	0	0
sp|Q0DWH1|ADHX_ORYSJ;sp|A2XAZ3|ADHX_ORYSI	sp|Q0DWH1|ADHX_ORYSJ;sp|A2XAZ3|ADHX_ORYSI	>sp|Q0DWH1|ADHX_ORYSJ Alcohol dehydrogenase class-3 OS=Oryza sativa subsp. japonica GN=Os02g0815500 PE=2 SV=1;>sp|A2XAZ3|ADHX_ORYSI Alcohol dehydrogenase class-3 OS=Oryza sativa subsp. indica GN=ADHIII PE=3 SV=1	2	3	3	2	4	3	4	3	3	2	4	3	4	23.9	40.822	381	0	32.93	8.4	8.7	5.2	13.4	8.9	16	23504	26502	12541	29482	28184	35916	1175.2	1325.1	627.03	1474.1	1409.2	1795.8
tr|B9F0D3|B9F0D3_ORYSJ;tr|D5L5Z0|D5L5Z0_ORYSJ;tr|D5L630|D5L630_ORYSJ;tr|D5L607|D5L607_ORYSJ;tr|D5L606|D5L606_ORYSI;tr|D5L603|D5L603_ORYSI;tr|D5L601|D5L601_ORYSI;sp|Q0E0P0|INV1_ORYSJ;tr|D5L5Y8|D5L5Y8_ORYSJ;tr|D5L636|D5L636_ORYSJ;tr|D5L633|D5L633_ORYSJ;tr|D5L5Z7|D5L5Z7_ORYSJ;tr|D5L5Z1|D5L5Z1_ORYSJ;tr|D5L621|D5L621_ORYSI;sp|A2X5P7|INV1_ORYSI;tr|D5L613|D5L613_ORYSI;tr|D5L620|D5L620_ORYSI;tr|D5L612|D5…	tr|B9F0D3|B9F0D3_ORYSJ;tr|D5L5Z0|D5L5Z0_ORYSJ;tr|D5L630|D5L630_ORYSJ;tr|D5L607|D5L607_ORYSJ;tr|D5L606|D5L606_ORYSI;tr|D5L603|D5L603_ORYSI;tr|D5L601|D5L601_ORYSI;sp|Q0E0P0|INV1_ORYSJ;tr|D5L5Y8|D5L5Y8_ORYSJ;tr|D5L636|D5L636_ORYSJ;tr|D5L633|D5L633_ORYSJ;tr|D5L5Z7|D5L5Z7_ORYSJ;tr|D5L5Z1|D5L5Z1_ORYSJ;tr|D5L621|D5L621_ORYSI;sp|A2X5P7|INV1_ORYSI;tr|D5L613|D5L613_ORYSI;tr|D5L620|D5L620_ORYSI;tr|D5L612|D5…	>tr|B9F0D3|B9F0D3_ORYSJ Putative uncharacterized protein OS=Oryza sativa subsp. japonica GN=OsJ_07014 PE=4 SV=1;>tr|D5L5Z0|D5L5Z0_ORYSJ CIN1 (Fragment) OS=Oryza sativa subsp. japonica GN=cin1 PE=4 SV=1;>tr|D5L630|D5L630_ORYSJ CIN1 OS=Oryza sativa subsp. ja	42	1	1	1	3	1	2	1	1	1	3	1	2	11.1	43.907	396	0	10.128	3.5	3.5	2	7.6	2	4.8	5689.3	6964	2679.9	5735.5	4391	7940.3	237.05	290.17	111.66	238.98	182.96	330.85
sp|Q0J6N4-3|KNOSD_ORYSJ;sp|Q94LW4-4|KNOSB_ORYSJ;sp|Q0E3C3-2|KNOS2_ORYSJ;tr|B9G051|B9G051_ORYSJ;tr|B8B9A9|B8B9A9_ORYSI;tr|B9FQ74|B9FQ74_ORYSJ;tr|A3A3U6|A3A3U6_ORYSJ;sp|Q0E3C3-3|KNOS2_ORYSJ;sp|Q94LW4-3|KNOSB_ORYSJ;tr|B7FAA7|B7FAA7_ORYSJ;sp|Q0E3C3|KNOS2_ORYSJ;sp|Q94LW4-2|KNOSB_ORYSJ;tr|B8B0R0|B8B0R0_ORYSI;tr|B7F8T4|B7F8T4_ORYSJ;sp|Q94LW4|KNOSB_ORYSJ;sp|Q0J6N4|KNOSD_ORYSJ;sp|Q0J6N4-2|KNOSD_ORYSJ	sp|Q0J6N4-3|KNOSD_ORYSJ;sp|Q94LW4-4|KNOSB_ORYSJ;sp|Q0E3C3-2|KNOS2_ORYSJ;tr|B9G051|B9G051_ORYSJ;tr|B8B9A9|B8B9A9_ORYSI;tr|B9FQ74|B9FQ74_ORYSJ;tr|A3A3U6|A3A3U6_ORYSJ;sp|Q0E3C3-3|KNOS2_ORYSJ;sp|Q94LW4-3|KNOSB_ORYSJ;tr|B7FAA7|B7FAA7_ORYSJ;sp|Q0E3C3|KNOS2_ORYSJ;sp|Q94LW4-2|KNOSB_ORYSJ;tr|B8B0R0|B8B0R0_ORYSI;tr|B7F8T4|B7F8T4_ORYSJ;sp|Q94LW4|KNOSB_ORYSJ;sp|Q0J6N4|KNOSD_ORYSJ;sp|Q0J6N4-2|KNOSD_ORYSJ	>sp|Q0J6N4-3|KNOSD_ORYSJ Isoform 3 of Homeobox protein knotted-1-like 13 OS=Oryza sativa subsp. japonica GN=OSH45;>sp|Q94LW4-4|KNOSB_ORYSJ Isoform 4 of Homeobox protein knotted-1-like 11 OS=Oryza sativa subsp. japonica GN=HOS59;>sp|Q0E3C3-2|KNOS2_ORYSJ Iso	17	1	1	1	1	0	1	1	1	1	1	0	1	5.8	19.567	171	0	6.7593	5.8	5.8	5.8	5.8	0	5.8	8393.1	0	3479	0	0	0	1398.9	0	579.83	0	0	0
tr|B9F3P2|B9F3P2_ORYSJ;sp|Q0E3C8|CLPB3_ORYSJ;tr|B8AIX1|B8AIX1_ORYSI	tr|B9F3P2|B9F3P2_ORYSJ;sp|Q0E3C8|CLPB3_ORYSJ;tr|B8AIX1|B8AIX1_ORYSI	>tr|B9F3P2|B9F3P2_ORYSJ Putative uncharacterized protein OS=Oryza sativa subsp. japonica GN=OsJ_05634 PE=3 SV=1;>sp|Q0E3C8|CLPB3_ORYSJ Chaperone protein ClpB3, mitochondrial OS=Oryza sativa subsp. japonica GN=CLPB3 PE=2 SV=3;>tr|B8AIX1|B8AIX1_ORYSI Putativ	3	2	3	2	1	1	1	1	2	1	0	0	0	4.7	102.08	917	0.00097704	4.0849	2	3.4	2.5	1.1	1.1	1.1	1262.8	12352	9298.1	0	0	0	24.285	237.53	178.81	0	0	0
sp|Q0INM3|BGA15_ORYSJ;tr|B9GCX2|B9GCX2_ORYSJ;tr|A2ZK00|A2ZK00_ORYSI	sp|Q0INM3|BGA15_ORYSJ;tr|B9GCX2|B9GCX2_ORYSJ	>sp|Q0INM3|BGA15_ORYSJ Beta-galactosidase 15 OS=Oryza sativa subsp. japonica GN=Os12g0429200 PE=2 SV=1;>tr|B9GCX2|B9GCX2_ORYSJ Beta-galactosidase OS=Oryza sativa subsp. japonica GN=OsJ_35927 PE=3 SV=1	3	1	1	1	2	1	1	1	1	1	1	1	1	3	101.01	919	0	10.571	1.2	1.2	1.8	2.5	1.2	1.2	4736.2	1377.3	0	7224.3	7872.5	7657.6	96.657	28.109	0	147.44	160.66	156.28
tr|A3C671|A3C671_ORYSJ;tr|A2Z916|A2Z916_ORYSI;sp|Q0IWL9|GRS11_ORYSJ	tr|A3C671|A3C671_ORYSJ;tr|A2Z916|A2Z916_ORYSI;sp|Q0IWL9|GRS11_ORYSJ	>tr|A3C671|A3C671_ORYSJ cDNA clone:001-030-H12, full insert sequence OS=Oryza sativa subsp. japonica GN=OsJ_32056 PE=2 SV=1;>tr|A2Z916|A2Z916_ORYSI Uncharacterized protein OS=Oryza sativa subsp. indica GN=OsI_34207 PE=4 SV=1;>sp|Q0IWL9|GRS11_ORYSJ Monothio	3	1	0	0	0	0	0	1	0	0	0	0	0	6.3	53.154	491	0.0010127	4.4359	3.1	0	0	0	0	0	4172.5	0	0	0	0	0	181.41	0	0	0	0	0
tr|B7E707|B7E707_ORYSJ;tr|A2Z2Z0|A2Z2Z0_ORYSI;sp|Q0J0H4|ODPB2_ORYSJ	tr|B7E707|B7E707_ORYSJ;tr|A2Z2Z0|A2Z2Z0_ORYSI;sp|Q0J0H4|ODPB2_ORYSJ	>tr|B7E707|B7E707_ORYSJ cDNA clone:001-040-H03, full insert sequence OS=Oryza sativa subsp. japonica PE=2 SV=1;>tr|A2Z2Z0|A2Z2Z0_ORYSI Putative uncharacterized protein OS=Oryza sativa subsp. indica GN=OsI_31986 PE=4 SV=1;>sp|Q0J0H4|ODPB2_ORYSJ Pyruvate deh	3	3	2	2	2	3	2	2	0	0	1	1	1	10.4	38.511	356	0	34.063	10.4	5.3	5.3	7	8.7	6.5	34591	18648	23250	42024	18902	21041	2660.9	1434.5	1788.4	3232.6	1454	1618.5
sp|Q0J2B5|APM1C_ORYSJ;tr|B9G365|B9G365_ORYSJ;tr|B8BET5|B8BET5_ORYSI;sp|Q6K4E7|APM1D_ORYSJ;tr|B8BET6|B8BET6_ORYSI;tr|B9G366|B9G366_ORYSJ;tr|B7EEY9|B7EEY9_ORYSJ	sp|Q0J2B5|APM1C_ORYSJ;tr|B9G365|B9G365_ORYSJ;tr|B8BET5|B8BET5_ORYSI;sp|Q6K4E7|APM1D_ORYSJ;tr|B8BET6|B8BET6_ORYSI	>sp|Q0J2B5|APM1C_ORYSJ Aminopeptidase M1-C OS=Oryza sativa subsp. japonica GN=Os09g0362500 PE=2 SV=2;>tr|B9G365|B9G365_ORYSJ Putative uncharacterized protein OS=Oryza sativa subsp. japonica GN=OsJ_29071 PE=4 SV=1;>tr|B8BET5|B8BET5_ORYSI Putative uncharacte	7	3	1	1	4	4	2	3	1	1	3	3	2	6	98.681	878	0	10.646	3.6	1.4	1.1	4.8	4.8	2.5	3872	1643.9	2117.6	10638	4583.7	3459.8	92.191	39.14	50.418	253.29	109.14	82.375
tr|B8BAI7|B8BAI7_ORYSI;sp|Q0J5V5|APM1B_ORYSJ;tr|B9G0S3|B9G0S3_ORYSJ	tr|B8BAI7|B8BAI7_ORYSI;sp|Q0J5V5|APM1B_ORYSJ;tr|B9G0S3|B9G0S3_ORYSJ	>tr|B8BAI7|B8BAI7_ORYSI Putative uncharacterized protein OS=Oryza sativa subsp. indica GN=OsI_29144 PE=4 SV=1;>sp|Q0J5V5|APM1B_ORYSJ Aminopeptidase M1-B OS=Oryza sativa subsp. japonica GN=Os08g0398700 PE=2 SV=1;>tr|B9G0S3|B9G0S3_ORYSJ Putative uncharacteri	3	9	6	6	15	11	12	9	6	6	14	10	12	26.5	97.902	875	0	119.1	11.4	8.1	8.2	21.7	15	17.9	36591	12811	20624	67073	49893	22635	795.45	278.49	448.34	1458.1	1084.6	492.07
sp|Q0J6P7|KAD5_ORYSJ;tr|B9G035|B9G035_ORYSJ;tr|B8B982|B8B982_ORYSI	sp|Q0J6P7|KAD5_ORYSJ;tr|B9G035|B9G035_ORYSJ;tr|B8B982|B8B982_ORYSI	>sp|Q0J6P7|KAD5_ORYSJ Probable adenylate kinase 5, chloroplastic OS=Oryza sativa subsp. japonica GN=Os08g0288200 PE=2 SV=2;>tr|B9G035|B9G035_ORYSJ Putative uncharacterized protein OS=Oryza sativa subsp. japonica GN=OsJ_26756 PE=3 SV=1;>tr|B8B982|B8B982_ORY	3	5	2	3	3	3	3	5	2	3	3	3	3	11.3	66.883	608	0	37.241	7.6	4.1	5.9	5.9	5.9	5.6	26051	7267.1	15593	21346	15316	12051	723.63	201.86	433.15	592.95	425.44	334.74
tr|A2Z7M1|A2Z7M1_ORYSI;sp|Q0J6T3|CADH5_ORYSJ;tr|A2YT96|A2YT96_ORYSI;sp|Q337Y2|CADH3_ORYSJ	tr|A2Z7M1|A2Z7M1_ORYSI;sp|Q0J6T3|CADH5_ORYSJ;tr|A2YT96|A2YT96_ORYSI;sp|Q337Y2|CADH3_ORYSJ	>tr|A2Z7M1|A2Z7M1_ORYSI Uncharacterized protein OS=Oryza sativa subsp. indica GN=OsI_33701 PE=3 SV=1;>sp|Q0J6T3|CADH5_ORYSJ Putative cinnamyl alcohol dehydrogenase 5 OS=Oryza sativa subsp. japonica GN=CAD5 PE=3 SV=2;>tr|A2YT96|A2YT96_ORYSI Putative unchara	4	1	0	0	1	1	1	1	0	0	1	1	1	4.8	34.736	330	0.0057829	3.1242	4.8	0	0	4.8	4.8	4.8	2114.7	0	0	3544	2735	3544.4	132.17	0	0	221.5	170.94	221.53
sp|Q0JF58|AGO4B_ORYSJ;tr|B8AUX7|B8AUX7_ORYSI;tr|B9EV67|B9EV67_ORYSJ;tr|B8ACN0|B8ACN0_ORYSI;sp|Q5NBN9|AGO15_ORYSJ	sp|Q0JF58|AGO4B_ORYSJ;tr|B8AUX7|B8AUX7_ORYSI	>sp|Q0JF58|AGO4B_ORYSJ Protein argonaute 4B OS=Oryza sativa subsp. japonica GN=AGO4B PE=2 SV=1;>tr|B8AUX7|B8AUX7_ORYSI Putative uncharacterized protein OS=Oryza sativa subsp. indica GN=OsI_14737 PE=4 SV=1	5	3	0	2	5	4	3	2	0	1	4	4	3	7.8	101.74	911	0	28.897	4.1	0	1.9	6.9	5.8	4.1	14417	0	2062.5	28713	20928	8627.8	288.34	0	41.25	574.25	418.57	172.56
sp|Q0JGZ6|SCRK1_ORYSJ;sp|A2WXV8|SCRK1_ORYSI;tr|B9EVB6|B9EVB6_ORYSJ;sp|Q0JGZ6-2|SCRK1_ORYSJ;tr|B8A7T8|B8A7T8_ORYSI	sp|Q0JGZ6|SCRK1_ORYSJ;sp|A2WXV8|SCRK1_ORYSI;tr|B9EVB6|B9EVB6_ORYSJ;sp|Q0JGZ6-2|SCRK1_ORYSJ;tr|B8A7T8|B8A7T8_ORYSI	>sp|Q0JGZ6|SCRK1_ORYSJ Fructokinase-1 OS=Oryza sativa subsp. japonica GN=FRK1 PE=1 SV=2;>sp|A2WXV8|SCRK1_ORYSI Fructokinase-1 OS=Oryza sativa subsp. indica GN=FRK1 PE=1 SV=1;>tr|B9EVB6|B9EVB6_ORYSJ Uncharacterized protein OS=Oryza sativa subsp. japonica GN	5	8	9	9	10	9	9	7	8	8	9	8	8	34.4	34.72	323	0	122.98	30.7	33.4	31.9	36.8	31	32.8	67838	17151	32129	79914	78841	80461	3768.8	952.84	1784.9	4439.7	4380.1	4470
tr|B9EYM2|B9EYM2_ORYSJ;tr|A2WTU1|A2WTU1_ORYSI;sp|Q0JKD0|GLT1_ORYSJ	tr|B9EYM2|B9EYM2_ORYSJ;tr|A2WTU1|A2WTU1_ORYSI;sp|Q0JKD0|GLT1_ORYSJ	>tr|B9EYM2|B9EYM2_ORYSJ Uncharacterized protein OS=Oryza sativa subsp. japonica GN=OsJ_03025 PE=4 SV=1;>tr|A2WTU1|A2WTU1_ORYSI Putative uncharacterized protein OS=Oryza sativa subsp. indica GN=OsI_03285 PE=4 SV=1;>sp|Q0JKD0|GLT1_ORYSJ Glutamate synthase 1	3	3	1	1	5	3	7	1	0	1	3	3	4	3.9	235.24	2152	0	12.003	2	0.9	0.5	2.8	1.5	3.9	13365	0	4096.8	8937.8	7822.9	17834	121.5	0	37.244	81.253	71.118	162.13
tr|B9EY35|B9EY35_ORYSJ;tr|B8ABX0|B8ABX0_ORYSI;sp|Q0JL73|RH26_ORYSJ;tr|B8ABW7|B8ABW7_ORYSI;sp|Q0DBU5|RH31_ORYSJ;tr|B8ABW9|B8ABW9_ORYSI;tr|B7EDN0|B7EDN0_ORYSJ;sp|Q5ZBH5|RH25_ORYSJ;tr|B9FTJ9|B9FTJ9_ORYSJ;tr|B8B362|B8B362_ORYSI	tr|B9EY35|B9EY35_ORYSJ;tr|B8ABX0|B8ABX0_ORYSI;sp|Q0JL73|RH26_ORYSJ;tr|B8ABW7|B8ABW7_ORYSI;sp|Q0DBU5|RH31_ORYSJ;tr|B8ABW9|B8ABW9_ORYSI;tr|B7EDN0|B7EDN0_ORYSJ;sp|Q5ZBH5|RH25_ORYSJ;tr|B9FTJ9|B9FTJ9_ORYSJ;tr|B8B362|B8B362_ORYSI	>tr|B9EY35|B9EY35_ORYSJ Uncharacterized protein OS=Oryza sativa subsp. japonica GN=OsJ_02629 PE=3 SV=1;>tr|B8ABX0|B8ABX0_ORYSI Putative uncharacterized protein OS=Oryza sativa subsp. indica GN=OsI_02885 PE=3 SV=1;>sp|Q0JL73|RH26_ORYSJ DEAD-box ATP-dependen	10	1	1	0	0	1	1	1	1	0	0	1	1	4.7	58.848	536	0	5.2578	2.2	2.2	0	0	2.4	2.4	2915.1	2561.9	0	0	2919.8	9153.6	116.6	102.48	0	0	116.79	366.15
tr|B8AA10|B8AA10_ORYSI;tr|B7F820|B7F820_ORYSJ;tr|B7EDH0|B7EDH0_ORYSJ;sp|Q5JK84|RH15_ORYSJ;sp|Q0JM17|RH56_ORYSJ;tr|B9EXG9|B9EXG9_ORYSJ;tr|B8AA09|B8AA09_ORYSI;sp|Q0JM17-2|RH56_ORYSJ;tr|B9EXG6|B9EXG6_ORYSJ;tr|B8AA08|B8AA08_ORYSI	tr|B8AA10|B8AA10_ORYSI;tr|B7F820|B7F820_ORYSJ;tr|B7EDH0|B7EDH0_ORYSJ;sp|Q5JK84|RH15_ORYSJ;sp|Q0JM17|RH56_ORYSJ;tr|B9EXG9|B9EXG9_ORYSJ;tr|B8AA09|B8AA09_ORYSI;sp|Q0JM17-2|RH56_ORYSJ;tr|B9EXG6|B9EXG6_ORYSJ	>tr|B8AA10|B8AA10_ORYSI Putative uncharacterized protein OS=Oryza sativa subsp. indica GN=OsI_02373 PE=4 SV=1;>tr|B7F820|B7F820_ORYSJ cDNA clone:J033114G10, full insert sequence OS=Oryza sativa subsp. japonica PE=2 SV=1;>tr|B7EDH0|B7EDH0_ORYSJ DExD box hel	10	6	3	5	7	4	6	6	3	5	7	4	6	24.1	48.566	432	0	72.431	15	7.6	13	17.6	7.9	13.2	101320	9451.8	36934	94964	53038	52651	5629	525.1	2051.9	5275.8	2946.5	2925
sp|Q0JMH0|HACL_ORYSJ;tr|B9EX46|B9EX46_ORYSJ;tr|B8A8N0|B8A8N0_ORYSI;tr|B7EAG8|B7EAG8_ORYSJ	sp|Q0JMH0|HACL_ORYSJ;tr|B9EX46|B9EX46_ORYSJ;tr|B8A8N0|B8A8N0_ORYSI;tr|B7EAG8|B7EAG8_ORYSJ	>sp|Q0JMH0|HACL_ORYSJ 2-hydroxyacyl-CoA lyase OS=Oryza sativa subsp. japonica GN=Os01g0505400 PE=3 SV=3;>tr|B9EX46|B9EX46_ORYSJ Uncharacterized protein OS=Oryza sativa subsp. japonica GN=OsJ_01941 PE=3 SV=1;>tr|B8A8N0|B8A8N0_ORYSI Putative uncharacterized	4	5	5	5	8	6	6	5	5	5	8	6	6	32.4	60.825	577	0	106.87	10.6	13.5	13.5	19.6	14	17.3	73078	43938	60240	197330	100580	69418	2214.5	1331.5	1825.5	5979.7	3047.8	2103.6
tr|A2WNI6|A2WNI6_ORYSI;sp|Q0JNK5|COPB2_ORYSJ	tr|A2WNI6|A2WNI6_ORYSI;sp|Q0JNK5|COPB2_ORYSJ	>tr|A2WNI6|A2WNI6_ORYSI Coatomer subunit beta OS=Oryza sativa subsp. indica GN=OsI_01415 PE=4 SV=1;>sp|Q0JNK5|COPB2_ORYSJ Coatomer subunit beta-2 OS=Oryza sativa subsp. japonica GN=Os01g0281400 PE=3 SV=1	2	2	4	4	5	3	3	1	1	2	2	0	1	6.5	105.18	950	0	11.969	3.3	5.8	6.1	8.2	4.6	4.5	37395	2533.9	2848.8	29693	0	0	849.88	57.589	64.746	674.84	0	0
sp|Q109G2|RH12_ORYSJ;tr|B8BHR5|B8BHR5_ORYSI	sp|Q109G2|RH12_ORYSJ;tr|B8BHR5|B8BHR5_ORYSI	>sp|Q109G2|RH12_ORYSJ DEAD-box ATP-dependent RNA helicase 12 OS=Oryza sativa subsp. japonica GN=Os10g0503700 PE=2 SV=2;>tr|B8BHR5|B8BHR5_ORYSI Uncharacterized protein OS=Oryza sativa subsp. indica GN=OsI_34232 PE=3 SV=1	2	1	1	2	1	1	2	0	0	0	0	0	0	2.3	57.949	521	0	19.293	2.7	2.7	4.4	1.7	2.7	4.4	2801.3	3922.1	19321	8276.4	2715.7	15604	93.377	130.74	644.03	275.88	90.523	520.14
tr|B8ALS3|B8ALS3_ORYSI;tr|A2XN31|A2XN31_ORYSI;sp|Q10BU2|GL37_ORYSJ	tr|B8ALS3|B8ALS3_ORYSI;tr|A2XN31|A2XN31_ORYSI;sp|Q10BU2|GL37_ORYSJ	>tr|B8ALS3|B8ALS3_ORYSI Putative uncharacterized protein OS=Oryza sativa subsp. indica GN=OsI_13964 PE=4 SV=1;>tr|A2XN31|A2XN31_ORYSI Putative uncharacterized protein OS=Oryza sativa subsp. indica GN=OsI_13961 PE=4 SV=1;>sp|Q10BU2|GL37_ORYSJ Germin-like pr	3	1	1	2	1	1	2	1	1	2	1	1	2	10.3	20.958	204	0.007722	2.8426	5.4	4.9	10.3	5.4	4.9	10.3	3261.7	5041.2	4639.6	2413.7	11056	7207.5	362.41	560.13	515.51	268.19	1228.4	800.83
sp|Q10G39-2|ODPB4_ORYSJ;tr|A3CJH1|A3CJH1_ORYSJ;tr|B8BN11|B8BN11_ORYSI;sp|Q2QM55|ODPB3_ORYSJ;tr|B8ANM1|B8ANM1_ORYSI;sp|Q10G39|ODPB4_ORYSJ	sp|Q10G39-2|ODPB4_ORYSJ;tr|A3CJH1|A3CJH1_ORYSJ;tr|B8BN11|B8BN11_ORYSI;sp|Q2QM55|ODPB3_ORYSJ;tr|B8ANM1|B8ANM1_ORYSI;sp|Q10G39|ODPB4_ORYSJ	>sp|Q10G39-2|ODPB4_ORYSJ Isoform 2 of Pyruvate dehydrogenase E1 component subunit beta-4, chloroplastic OS=Oryza sativa subsp. japonica GN=Os03g0645100;>tr|A3CJH1|A3CJH1_ORYSJ Putative uncharacterized protein OS=Oryza sativa subsp. japonica GN=OsJ_36885 PE	6	0	0	1	0	1	2	0	0	1	0	1	2	15	33.747	307	0	10.857	0	0	3.3	0	3.3	6.2	0	0	3373.3	0	3165.7	5116	0	0	240.95	0	226.12	365.43
sp|Q10G81|MSI1_ORYSJ;tr|B9F9W7|B9F9W7_ORYSJ;tr|A2XJZ7|A2XJZ7_ORYSI	sp|Q10G81|MSI1_ORYSJ;tr|B9F9W7|B9F9W7_ORYSJ;tr|A2XJZ7|A2XJZ7_ORYSI	>sp|Q10G81|MSI1_ORYSJ Histone-binding protein MSI1 homolog OS=Oryza sativa subsp. japonica GN=MSI1 PE=2 SV=1;>tr|B9F9W7|B9F9W7_ORYSJ Putative uncharacterized protein OS=Oryza sativa subsp. japonica GN=OsJ_11856 PE=4 SV=1;>tr|A2XJZ7|A2XJZ7_ORYSI Putative un	3	0	0	0	1	1	1	0	0	0	1	1	1	3.5	48.359	428	0.0010347	4.7295	0	0	0	3.5	3.5	3.5	0	0	0	413.92	453	583.25	0	0	0	22.996	25.167	32.403
tr|B8AKV8|B8AKV8_ORYSI;tr|B7EMG9|B7EMG9_ORYSJ;sp|Q5VNM3|RH2_ORYSJ;sp|Q10I26|RH34_ORYSJ;tr|A2WT17|A2WT17_ORYSI;tr|A3AJN1|A3AJN1_ORYSJ	tr|B8AKV8|B8AKV8_ORYSI;tr|B7EMG9|B7EMG9_ORYSJ;sp|Q5VNM3|RH2_ORYSJ;sp|Q10I26|RH34_ORYSJ;tr|A2WT17|A2WT17_ORYSI;tr|A3AJN1|A3AJN1_ORYSJ	>tr|B8AKV8|B8AKV8_ORYSI Putative uncharacterized protein OS=Oryza sativa subsp. indica GN=OsI_12293 PE=3 SV=1;>tr|B7EMG9|B7EMG9_ORYSJ Uncharacterized protein OS=Oryza sativa subsp. japonica GN=OsJ_02769 PE=2 SV=1;>sp|Q5VNM3|RH2_ORYSJ DEAD-box ATP-dependent	6	3	2	2	4	3	4	2	1	1	2	1	2	11.4	45.627	404	0	11.626	9.7	6.7	7.2	12.4	9.7	12.1	5960.7	2701.3	9728.1	10325	0	1404.5	229.26	103.89	374.16	397.13	0	54.021
tr|Q0D9I7|Q0D9I7_ORYSJ;tr|B9F8K8|B9F8K8_ORYSJ;tr|Q0D4L2|Q0D4L2_ORYSJ;tr|B8B8L9|B8B8L9_ORYSI;tr|A2Z992|A2Z992_ORYSI;tr|B9G6L1|B9G6L1_ORYSJ;tr|B9F8K5|B9F8K5_ORYSJ;tr|B8B535|B8B535_ORYSI;tr|Q8GSB1|Q8GSB1_ORYSJ;tr|B8AQ67|B8AQ67_ORYSI;tr|Q7X672|Q7X672_ORYSJ;sp|Q10KY3|CAMK1_ORYSJ;tr|Q5Z7T2|Q5Z7T2_ORYSJ;tr|B8B2H8|B8B2H8_ORYSI;tr|Q94GW8|Q94GW8_ORYSJ;tr|B9FQW2|B9FQW2_ORYSJ;tr|Q0IWG3|Q0IWG3_ORYSJ	tr|Q0D9I7|Q0D9I7_ORYSJ;tr|B9F8K8|B9F8K8_ORYSJ;tr|Q0D4L2|Q0D4L2_ORYSJ;tr|B8B8L9|B8B8L9_ORYSI;tr|A2Z992|A2Z992_ORYSI;tr|B9G6L1|B9G6L1_ORYSJ;tr|B9F8K5|B9F8K5_ORYSJ;tr|B8B535|B8B535_ORYSI;tr|Q8GSB1|Q8GSB1_ORYSJ;tr|B8AQ67|B8AQ67_ORYSI;tr|Q7X672|Q7X672_ORYSJ;sp|Q10KY3|CAMK1_ORYSJ;tr|Q5Z7T2|Q5Z7T2_ORYSJ;tr|B8B2H8|B8B2H8_ORYSI;tr|Q94GW8|Q94GW8_ORYSJ;tr|B9FQW2|B9FQW2_ORYSJ;tr|Q0IWG3|Q0IWG3_ORYSJ	>tr|Q0D9I7|Q0D9I7_ORYSJ Os06g0714200 protein (Fragment) OS=Oryza sativa subsp. japonica GN=Os06g0714200 PE=4 SV=2;>tr|B9F8K8|B9F8K8_ORYSJ Putative uncharacterized protein OS=Oryza sativa subsp. japonica GN=OsJ_10964 PE=4 SV=1;>tr|Q0D4L2|Q0D4L2_ORYSJ Os07g0	17	0	1	0	1	0	0	0	1	0	1	0	0	13	15.613	138	0.0028195	3.6292	0	13	0	13	0	0	0	6315	0	10104	0	0	0	902.15	0	1443.4	0	0
tr|B8APF3|B8APF3_ORYSI;sp|Q10LJ0|NCBP1_ORYSJ	tr|B8APF3|B8APF3_ORYSI;sp|Q10LJ0|NCBP1_ORYSJ	>tr|B8APF3|B8APF3_ORYSI Putative uncharacterized protein OS=Oryza sativa subsp. indica GN=OsI_11548 PE=4 SV=1;>sp|Q10LJ0|NCBP1_ORYSJ Nuclear cap-binding protein subunit 1 OS=Oryza sativa subsp. japonica GN=ABH1 PE=2 SV=1	2	3	4	4	5	4	5	3	4	4	5	4	5	12.2	97.451	855	0	49.97	4	5.7	4.7	7.4	5.7	7.4	6493	25161	20486	27281	10371	23655	147.57	571.83	465.59	620.03	235.7	537.6
tr|K4FDV3|K4FDV3_ORYSJ;tr|B8APD5|B8APD5_ORYSI;sp|Q10LP5|SUS4_ORYSJ;tr|Q10LP3|Q10LP3_ORYSJ;tr|Q10LP4|Q10LP4_ORYSJ	tr|K4FDV3|K4FDV3_ORYSJ;tr|B8APD5|B8APD5_ORYSI;sp|Q10LP5|SUS4_ORYSJ;tr|Q10LP3|Q10LP3_ORYSJ;tr|Q10LP4|Q10LP4_ORYSJ	>tr|K4FDV3|K4FDV3_ORYSJ Sucrose synthase OS=Oryza sativa subsp. japonica PE=2 SV=1;>tr|B8APD5|B8APD5_ORYSI Sucrose synthase OS=Oryza sativa subsp. indica GN=OsI_11498 PE=3 SV=1;>sp|Q10LP5|SUS4_ORYSJ Sucrose synthase 4 OS=Oryza sativa subsp. japonica GN=SUS	5	8	5	8	8	5	8	6	3	6	6	3	6	20.3	92.216	809	0	93.87	11.1	5.2	10.5	13.5	6.3	10.4	45431	8266.4	16809	56322	25862	37660	1195.5	217.54	442.34	1482.2	680.58	991.05
sp|Q10LR9|DCUP2_ORYSJ;tr|B8AP07|B8AP07_ORYSI;tr|B9F8D3|B9F8D3_ORYSJ;tr|B8APD2|B8APD2_ORYSI;tr|Q10LQ1|Q10LQ1_ORYSJ;tr|C7J0B2|C7J0B2_ORYSJ;tr|B8AP06|B8AP06_ORYSI	sp|Q10LR9|DCUP2_ORYSJ;tr|B8AP07|B8AP07_ORYSI;tr|B9F8D3|B9F8D3_ORYSJ;tr|B8APD2|B8APD2_ORYSI;tr|Q10LQ1|Q10LQ1_ORYSJ;tr|C7J0B2|C7J0B2_ORYSJ;tr|B8AP06|B8AP06_ORYSI	>sp|Q10LR9|DCUP2_ORYSJ Uroporphyrinogen decarboxylase 2, chloroplastic OS=Oryza sativa subsp. japonica GN=Os03g0337600 PE=3 SV=1;>tr|B8AP07|B8AP07_ORYSI Putative uncharacterized protein OS=Oryza sativa subsp. indica GN=OsI_11474 PE=4 SV=1;>tr|B9F8D3|B9F8D3	7	0	2	2	1	1	1	0	2	2	1	1	1	19.5	42.844	390	0	14.285	0	10.3	9.2	5.1	5.1	4.1	0	12220	11233	12071	10014	0	0	643.14	591.19	635.33	527.04	0
tr|B9F830|B9F830_ORYSJ;tr|I3RUF6|I3RUF6_ORYSJ;tr|I3RUE1|I3RUE1_ORYSJ;tr|I3RUD9|I3RUD9_ORYSJ;tr|I3RUD2|I3RUD2_ORYSJ;tr|I3RUD1|I3RUD1_ORYSJ;tr|I3RUC8|I3RUC8_ORYSJ;tr|I3RUC7|I3RUC7_ORYSJ;tr|I3RUC6|I3RUC6_ORYSJ;tr|I3RUC5|I3RUC5_ORYSJ;tr|I3RUC3|I3RUC3_ORYSJ;tr|I3RUC2|I3RUC2_ORYSJ;tr|I3RUB6|I3RUB6_ORYSJ;sp|Q10MG9|PHYB_ORYSJ;tr|B8AMI0|B8AMI0_ORYSI;tr|I3RUI7|I3RUI7_ORYSJ;tr|I3RUF2|I3RUF2_ORYSJ;tr|I3RUE9|…	tr|B9F830|B9F830_ORYSJ;tr|I3RUF6|I3RUF6_ORYSJ;tr|I3RUE1|I3RUE1_ORYSJ;tr|I3RUD9|I3RUD9_ORYSJ;tr|I3RUD2|I3RUD2_ORYSJ;tr|I3RUD1|I3RUD1_ORYSJ;tr|I3RUC8|I3RUC8_ORYSJ;tr|I3RUC7|I3RUC7_ORYSJ;tr|I3RUC6|I3RUC6_ORYSJ;tr|I3RUC5|I3RUC5_ORYSJ;tr|I3RUC3|I3RUC3_ORYSJ;tr|I3RUC2|I3RUC2_ORYSJ;tr|I3RUB6|I3RUB6_ORYSJ;sp|Q10MG9|PHYB_ORYSJ;tr|B8AMI0|B8AMI0_ORYSI;tr|I3RUI7|I3RUI7_ORYSJ;tr|I3RUF2|I3RUF2_ORYSJ;tr|I3RUE9|…	>tr|B9F830|B9F830_ORYSJ Phytochrome OS=Oryza sativa subsp. japonica GN=OsJ_10581 PE=3 SV=1;>tr|I3RUF6|I3RUF6_ORYSJ Phytochrome b (Fragment) OS=Oryza sativa subsp. japonica GN=PhyB PE=4 SV=1;>tr|I3RUE1|I3RUE1_ORYSJ Phytochrome b (Fragment) OS=Oryza sativa s	42	1	1	1	1	0	2	1	1	1	1	0	2	4.3	124.59	1128	0	5.8218	1	1	1	0.9	0	1.9	0	2056.5	0	753.18	0	2788.5	0	33.714	0	12.347	0	45.713
sp|Q10MJ1|CGEP_ORYSJ;tr|B8AMG9|B8AMG9_ORYSI	sp|Q10MJ1|CGEP_ORYSJ;tr|B8AMG9|B8AMG9_ORYSI	>sp|Q10MJ1|CGEP_ORYSJ Probable glutamyl endopeptidase, chloroplastic OS=Oryza sativa subsp. japonica GN=GEP PE=2 SV=1;>tr|B8AMG9|B8AMG9_ORYSI Putative uncharacterized protein OS=Oryza sativa subsp. indica GN=OsI_11240 PE=4 SV=1	2	5	3	4	4	4	2	5	3	4	4	4	2	11.9	103.89	938	0	41.079	7.9	4.6	6.9	5.3	5.9	3.8	36932	24386	19915	30544	16982	21211	769.41	508.04	414.9	636.33	353.79	441.9
tr|B8AM24|B8AM24_ORYSI;sp|Q10MQ2|DAPAT_ORYSJ	tr|B8AM24|B8AM24_ORYSI;sp|Q10MQ2|DAPAT_ORYSJ	>tr|B8AM24|B8AM24_ORYSI Putative uncharacterized protein OS=Oryza sativa subsp. indica GN=OsI_11183 PE=3 SV=1;>sp|Q10MQ2|DAPAT_ORYSJ Probable LL-diaminopimelate aminotransferase, chloroplastic OS=Oryza sativa subsp. japonica GN=AGD2 PE=2 SV=1	2	4	3	3	3	3	1	4	3	3	3	3	1	15.7	49.872	464	0	20.107	11.2	8.8	7.1	7.3	7.1	2.2	22398	18668	19852	15548	26261	12986	861.48	718.01	763.54	597.99	1010	499.45
tr|B7E6Z4|B7E6Z4_ORYSJ;sp|Q10N21|APX1_ORYSJ;sp|A2XFC7|APX1_ORYSI;tr|A2XFD1|A2XFD1_ORYSI	tr|B7E6Z4|B7E6Z4_ORYSJ;sp|Q10N21|APX1_ORYSJ;sp|A2XFC7|APX1_ORYSI;tr|A2XFD1|A2XFD1_ORYSI	>tr|B7E6Z4|B7E6Z4_ORYSJ L-ascorbate peroxodase 1 OS=Oryza sativa subsp. japonica PE=2 SV=1;>sp|Q10N21|APX1_ORYSJ L-ascorbate peroxidase 1, cytosolic OS=Oryza sativa subsp. japonica GN=APX1 PE=1 SV=1;>sp|A2XFC7|APX1_ORYSI L-ascorbate peroxidase 1, cytosolic	4	10	10	9	11	11	11	10	10	9	10	10	10	58	27.155	250	0	323.31	57.2	57.2	47.2	57.2	57.2	57.2	335370	357940	302800	622740	466650	443310	25798	27534	23292	47903	35896	34101
sp|Q10NX8|BGAL6_ORYSJ;tr|A3ABI3|A3ABI3_ORYSJ;tr|A2XEN9|A2XEN9_ORYSI;tr|B7EDJ0|B7EDJ0_ORYSJ;tr|Q10NX7|Q10NX7_ORYSJ;tr|Q10NX6|Q10NX6_ORYSJ	sp|Q10NX8|BGAL6_ORYSJ;tr|A3ABI3|A3ABI3_ORYSJ;tr|A2XEN9|A2XEN9_ORYSI;tr|B7EDJ0|B7EDJ0_ORYSJ;tr|Q10NX7|Q10NX7_ORYSJ	>sp|Q10NX8|BGAL6_ORYSJ Beta-galactosidase 6 OS=Oryza sativa subsp. japonica GN=Os03g0255100 PE=1 SV=2;>tr|A3ABI3|A3ABI3_ORYSJ Beta-galactosidase OS=Oryza sativa subsp. japonica GN=OsJ_08441 PE=3 SV=1;>tr|A2XEN9|A2XEN9_ORYSI Beta-galactosidase OS=Oryza sati	6	2	2	2	2	2	2	2	2	2	2	2	2	4.2	92.839	858	0	9.3807	2.7	2.7	2.7	2.7	2.7	2.7	4722.1	1384.3	1348.8	7066.4	3763.4	8195.1	152.33	44.656	43.509	227.95	121.4	264.36
tr|V5K4U2|V5K4U2_ORYSJ;sp|Q10R17|PURA1_ORYSJ	tr|V5K4U2|V5K4U2_ORYSJ;sp|Q10R17|PURA1_ORYSJ	>tr|V5K4U2|V5K4U2_ORYSJ Adenylosuccinate synthetase, chloroplastic OS=Oryza sativa subsp. japonica GN=PURA PE=2 SV=1;>sp|Q10R17|PURA1_ORYSJ Adenylosuccinate synthetase 1, chloroplastic OS=Oryza sativa subsp. japonica GN=PURA1 PE=2 SV=1	2	0	0	0	2	1	1	0	0	0	0	0	1	3.9	52.135	488	0	8.4146	0	0	0	7.2	3.1	3.9	0	0	0	5644.1	0	0	0	0	0	245.4	0	0
tr|B9FBE7|B9FBE7_ORYSJ;tr|B8ANU5|B8ANU5_ORYSI;sp|Q10RI7|RH38_ORYSJ	tr|B9FBE7|B9FBE7_ORYSJ;tr|B8ANU5|B8ANU5_ORYSI;sp|Q10RI7|RH38_ORYSJ	>tr|B9FBE7|B9FBE7_ORYSJ Putative uncharacterized protein OS=Oryza sativa subsp. japonica GN=OsJ_09473 PE=4 SV=1;>tr|B8ANU5|B8ANU5_ORYSI Putative uncharacterized protein OS=Oryza sativa subsp. indica GN=OsI_10092 PE=4 SV=1;>sp|Q10RI7|RH38_ORYSJ DEAD-box ATP	3	2	2	2	2	1	2	2	2	2	2	1	2	3.8	55.868	505	0	7.3381	3.8	3.8	3.8	3.8	2	3.8	9248.7	15674	10879	16616	6186.6	18929	342.55	580.51	402.91	615.4	229.13	701.06
tr|A3ADU6|A3ADU6_ORYSJ;sp|Q10S55|HIS1_ORYSJ;tr|A2XC59|A2XC59_ORYSI;tr|A6N0U4|A6N0U4_ORYSI	tr|A3ADU6|A3ADU6_ORYSJ;sp|Q10S55|HIS1_ORYSJ;tr|A2XC59|A2XC59_ORYSI;tr|A6N0U4|A6N0U4_ORYSI	>tr|A3ADU6|A3ADU6_ORYSJ Putative uncharacterized protein OS=Oryza sativa subsp. japonica GN=OsJ_09307 PE=4 SV=1;>sp|Q10S55|HIS1_ORYSJ ATP phosphoribosyltransferase, chloroplastic OS=Oryza sativa subsp. japonica GN=Os03g0134300 PE=3 SV=1;>tr|A2XC59|A2XC59_O	4	1	1	2	1	2	1	1	1	2	1	2	1	5.9	41.474	375	0.0010005	4.324	2.9	2.9	5.9	2.9	5.9	2.9	7332.8	6724.3	9725	10149	16368	5361.8	431.34	395.55	572.06	596.99	962.8	315.4
tr|B7EYA8|B7EYA8_ORYSJ;sp|Q10S72|4CLL4_ORYSJ;tr|A2XC42|A2XC42_ORYSI	tr|B7EYA8|B7EYA8_ORYSJ;sp|Q10S72|4CLL4_ORYSJ;tr|A2XC42|A2XC42_ORYSI	>tr|B7EYA8|B7EYA8_ORYSJ cDNA clone:001-202-E07, full insert sequence OS=Oryza sativa subsp. japonica GN=OsJ_09299 PE=2 SV=1;>sp|Q10S72|4CLL4_ORYSJ 4-coumarate--CoA ligase-like 4 OS=Oryza sativa subsp. japonica GN=4CLL4 PE=2 SV=1;>tr|A2XC42|A2XC42_ORYSI Put	3	1	1	0	0	0	0	1	1	0	0	0	0	3.1	59.865	552	0	6.4724	3.1	3.1	0	0	0	0	0	4606.2	0	0	0	0	0	158.84	0	0	0	0
tr|B8ALV6|B8ALV6_ORYSI;tr|B7EWP8|B7EWP8_ORYSJ;sp|Q10SM7|PX111_ORYSJ	tr|B8ALV6|B8ALV6_ORYSI;tr|B7EWP8|B7EWP8_ORYSJ;sp|Q10SM7|PX111_ORYSJ	>tr|B8ALV6|B8ALV6_ORYSI Putative uncharacterized protein OS=Oryza sativa subsp. indica GN=OsI_09743 PE=4 SV=1;>tr|B7EWP8|B7EWP8_ORYSJ cDNA clone:001-037-D09, full insert sequence OS=Oryza sativa subsp. japonica GN=OsJ_09180 PE=2 SV=1;>sp|Q10SM7|PX111_ORYSJ	3	1	1	2	0	0	2	1	1	2	0	0	2	29.1	26.425	237	0	34.053	4.6	4.6	10.5	0	0	10.5	7382.8	7531.8	19116	0	0	9961.1	671.17	684.71	1737.8	0	0	905.56
tr|B7E696|B7E696_ORYSJ;sp|Q7XPW5|PMM_ORYSJ;sp|Q259G4|PMM_ORYSI;tr|B8ARV5|B8ARV5_ORYSI;tr|D8WNY7|D8WNY7_ORYSI;tr|D8WNX4|D8WNX4_ORYSJ	tr|B7E696|B7E696_ORYSJ;sp|Q7XPW5|PMM_ORYSJ;sp|Q259G4|PMM_ORYSI;tr|B8ARV5|B8ARV5_ORYSI	>tr|B7E696|B7E696_ORYSJ Phosphomannomutase OS=Oryza sativa subsp. japonica PE=2 SV=1;>sp|Q7XPW5|PMM_ORYSJ Phosphomannomutase OS=Oryza sativa subsp. japonica GN=PMM PE=2 SV=2;>sp|Q259G4|PMM_ORYSI Phosphomannomutase OS=Oryza sativa subsp. indica GN=PMM PE=3	6	1	2	0	1	1	1	1	2	0	1	1	1	21.4	28.193	248	0	20.996	6	13.7	0	6	6	6	8277.8	4652.7	0	3369.5	3660.6	5721	551.86	310.18	0	224.64	244.04	381.4
sp|Q7X8Z8|GATA_ORYSJ;sp|Q25A68|GATA_ORYSI	sp|Q7X8Z8|GATA_ORYSJ;sp|Q25A68|GATA_ORYSI	>sp|Q7X8Z8|GATA_ORYSJ Glutamyl-tRNA(Gln) amidotransferase subunit A, chloroplastic/mitochondrial OS=Oryza sativa subsp. japonica GN=GATA PE=3 SV=3;>sp|Q25A68|GATA_ORYSI Glutamyl-tRNA(Gln) amidotransferase subunit A, chloroplastic/mitochondrial OS=Oryza sat	2	2	1	2	0	1	1	2	1	2	0	1	1	5.9	57.218	543	0	8.052	5.9	3.7	5.9	0	2.2	3.7	11526	6044.1	16608	0	6128.8	6005.3	480.24	251.84	692.02	0	255.37	250.22
tr|B8BN41|B8BN41_ORYSI;sp|Q2QLY4|METE2_ORYSJ;tr|A6MZX0|A6MZX0_ORYSI;tr|A6N171|A6N171_ORYSI	tr|B8BN41|B8BN41_ORYSI;sp|Q2QLY4|METE2_ORYSJ	>tr|B8BN41|B8BN41_ORYSI Putative uncharacterized protein OS=Oryza sativa subsp. indica GN=OsI_39180 PE=3 SV=1;>sp|Q2QLY4|METE2_ORYSJ 5-methyltetrahydropteroyltriglutamate--homocysteine methyltransferase 2 OS=Oryza sativa subsp. japonica GN=Os12g0624000 PE=	4	40	34	38	39	37	39	1	0	1	1	0	1	3.4	84.665	766	0	323.31	58.9	47.9	60.2	53.8	47.9	55.4	2807700	1569700	1727100	2837500	1377600	1318200	73886	41307	45451	74670	36251	34689
tr|A2ZMX3|A2ZMX3_ORYSI;sp|Q2QLY5|METE1_ORYSJ;tr|H2KWV0|H2KWV0_ORYSJ;tr|H2KWU9|H2KWU9_ORYSJ	tr|A2ZMX3|A2ZMX3_ORYSI;sp|Q2QLY5|METE1_ORYSJ;tr|H2KWV0|H2KWV0_ORYSJ;tr|H2KWU9|H2KWU9_ORYSJ	>tr|A2ZMX3|A2ZMX3_ORYSI Putative uncharacterized protein OS=Oryza sativa subsp. indica GN=OsI_39179 PE=3 SV=1;>sp|Q2QLY5|METE1_ORYSJ 5-methyltetrahydropteroyltriglutamate--homocysteine methyltransferase 1 OS=Oryza sativa subsp. japonica GN=Os12g0623900 PE=	4	37	32	35	38	35	38	6	5	7	8	7	7	12	84.584	766	0	323.31	57.2	49.6	53.8	50.4	47.9	52.1	494770	168400	290200	506400	127770	235710	13020	4431.5	7636.8	13326	3362.4	6202.9
tr|A2ZMQ9|A2ZMQ9_ORYSI;sp|Q2QM69|BQMT2_ORYSJ;tr|Q2QM70|Q2QM70_ORYSJ;sp|Q6ZLD3|BQMT1_ORYSJ;tr|B8B7Y9|B8B7Y9_ORYSI;tr|B9FVT8|B9FVT8_ORYSJ	tr|A2ZMQ9|A2ZMQ9_ORYSI;sp|Q2QM69|BQMT2_ORYSJ;tr|Q2QM70|Q2QM70_ORYSJ;sp|Q6ZLD3|BQMT1_ORYSJ;tr|B8B7Y9|B8B7Y9_ORYSI;tr|B9FVT8|B9FVT8_ORYSJ	>tr|A2ZMQ9|A2ZMQ9_ORYSI Putative uncharacterized protein OS=Oryza sativa subsp. indica GN=OsI_39115 PE=4 SV=1;>sp|Q2QM69|BQMT2_ORYSJ 2-methyl-6-phytyl-1,4-hydroquinone methyltransferase 2, chloroplastic OS=Oryza sativa subsp. japonica GN=Os12g0615400 PE=2	6	3	7	4	6	5	3	3	7	4	6	5	3	30.2	38.94	348	0	151.14	14.7	30.2	18.7	30.2	26.1	14.7	92508	110630	63170	115000	74491	68027	5139.3	6146.2	3509.5	6388.8	4138.4	3779.3
sp|Q2QMG2|MCCA_ORYSJ;tr|B8BMW3|B8BMW3_ORYSI	sp|Q2QMG2|MCCA_ORYSJ;tr|B8BMW3|B8BMW3_ORYSI	>sp|Q2QMG2|MCCA_ORYSJ Methylcrotonoyl-CoA carboxylase subunit alpha, mitochondrial OS=Oryza sativa subsp. japonica GN=MCCA PE=2 SV=2;>tr|B8BMW3|B8BMW3_ORYSI Putative uncharacterized protein OS=Oryza sativa subsp. indica GN=OsI_39029 PE=4 SV=1	2	0	0	1	1	0	1	0	0	1	1	0	1	2	80.283	737	0.0028302	3.6613	0	0	2	2	0	2	0	0	3153.8	3102.4	0	0	0	0	82.993	81.643	0	0
tr|A2ZM62|A2ZM62_ORYSI;sp|Q2QMX9|ACA1_ORYSJ;tr|B9F9Q0|B9F9Q0_ORYSJ;tr|B8AMJ1|B8AMJ1_ORYSI;sp|Q6ATV4|ACA2_ORYSJ;tr|A2XJJ8|A2XJJ8_ORYSI	tr|A2ZM62|A2ZM62_ORYSI;sp|Q2QMX9|ACA1_ORYSJ	>tr|A2ZM62|A2ZM62_ORYSI Calcium-transporting ATPase OS=Oryza sativa subsp. indica GN=OsI_38919 PE=3 SV=1;>sp|Q2QMX9|ACA1_ORYSJ Calcium-transporting ATPase 1, plasma membrane-type OS=Oryza sativa subsp. japonica GN=Os12g0586600 PE=2 SV=1	6	0	1	0	1	1	1	0	1	0	1	1	1	3.8	111.08	1020	0	5.3245	0	1.9	0	1.2	1.9	1.9	0	3064	0	0	4200.5	2853.7	0	71.256	0	0	97.687	66.366
sp|Q2QNG7|ACLA3_ORYSJ;tr|B9GDT7|B9GDT7_ORYSJ;tr|B8BMJ6|B8BMJ6_ORYSI	sp|Q2QNG7|ACLA3_ORYSJ;tr|B9GDT7|B9GDT7_ORYSJ;tr|B8BMJ6|B8BMJ6_ORYSI	>sp|Q2QNG7|ACLA3_ORYSJ ATP-citrate synthase alpha chain protein 3 OS=Oryza sativa subsp. japonica GN=ACLA-3 PE=2 SV=1;>tr|B9GDT7|B9GDT7_ORYSJ Putative uncharacterized protein OS=Oryza sativa subsp. japonica GN=OsJ_36536 PE=4 SV=1;>tr|B8BMJ6|B8BMJ6_ORYSI Pu	3	3	4	3	3	5	3	3	4	3	2	4	2	11.1	46.794	423	0	47.073	11.1	11.1	9.7	9.5	13.7	8.7	25539	40805	15213	9005	42096	24760	1596.2	2550.3	950.8	562.81	2631	1547.5
tr|B8BPH4|B8BPH4_ORYSI;sp|Q2QS14|UGDH4_ORYSJ;tr|B8BPH5|B8BPH5_ORYSI;sp|Q2QS13|UGDH5_ORYSJ	tr|B8BPH4|B8BPH4_ORYSI;sp|Q2QS14|UGDH4_ORYSJ;tr|B8BPH5|B8BPH5_ORYSI;sp|Q2QS13|UGDH5_ORYSJ	>tr|B8BPH4|B8BPH4_ORYSI UDP-glucose 6-dehydrogenase OS=Oryza sativa subsp. indica GN=OsI_38224 PE=3 SV=1;>sp|Q2QS14|UGDH4_ORYSJ UDP-glucose 6-dehydrogenase 4 OS=Oryza sativa subsp. japonica GN=UGD4 PE=2 SV=1;>tr|B8BPH5|B8BPH5_ORYSI UDP-glucose 6-dehydrogen	4	11	11	10	14	10	9	3	2	0	3	1	1	11	52.854	480	0	61.99	29.2	29	24.8	40.2	24.6	20.8	6505.4	2424	0	30576	1002.2	1980.7	232.34	86.571	0	1092	35.791	70.738
tr|A2ZJB7|A2ZJB7_ORYSI;tr|Q0IP77|Q0IP77_ORYSJ;sp|Q2QV94|EXOC5_ORYSJ;tr|A3CG69|A3CG69_ORYSJ;tr|H2KX27|H2KX27_ORYSJ	tr|A2ZJB7|A2ZJB7_ORYSI;tr|Q0IP77|Q0IP77_ORYSJ;sp|Q2QV94|EXOC5_ORYSJ;tr|A3CG69|A3CG69_ORYSJ;tr|H2KX27|H2KX27_ORYSJ	>tr|A2ZJB7|A2ZJB7_ORYSI Putative uncharacterized protein OS=Oryza sativa subsp. indica GN=OsI_37917 PE=4 SV=1;>tr|Q0IP77|Q0IP77_ORYSJ Os12g0238100 protein OS=Oryza sativa subsp. japonica GN=Os12g0238100 PE=2 SV=1;>sp|Q2QV94|EXOC5_ORYSJ Exocyst complex comp	5	1	3	0	2	1	2	1	3	0	2	1	2	6.9	76.198	695	0	7.0691	1.6	5.5	0	3.2	1.6	3.2	305.26	2925.8	0	2872.2	0	3391.3	6.9378	66.496	0	65.278	0	77.076
sp|Q2QVG9|CLPC2_ORYSJ;tr|B8BNQ4|B8BNQ4_ORYSI;tr|B9GCG4|B9GCG4_ORYSJ	sp|Q2QVG9|CLPC2_ORYSJ;tr|B8BNQ4|B8BNQ4_ORYSI;tr|B9GCG4|B9GCG4_ORYSJ	>sp|Q2QVG9|CLPC2_ORYSJ Chaperone protein ClpC2, chloroplastic OS=Oryza sativa subsp. japonica GN=CLPC2 PE=2 SV=2;>tr|B8BNQ4|B8BNQ4_ORYSI Putative uncharacterized protein OS=Oryza sativa subsp. indica GN=OsI_37876 PE=3 SV=1;>tr|B9GCG4|B9GCG4_ORYSJ Putative	3	40	33	40	39	37	37	15	12	16	14	13	13	24.9	102.02	919	0	323.31	41.1	33	44.1	41.1	44.3	43	816030	578890	649090	716280	331350	293500	17001	12060	13523	14922	6903.1	6114.5
tr|A3CFF5|A3CFF5_ORYSJ;tr|A2ZIK9|A2ZIK9_ORYSI;sp|Q2QX01|GRS12_ORYSJ	tr|A3CFF5|A3CFF5_ORYSJ;tr|A2ZIK9|A2ZIK9_ORYSI;sp|Q2QX01|GRS12_ORYSJ	>tr|A3CFF5|A3CFF5_ORYSJ Putative uncharacterized protein OS=Oryza sativa subsp. japonica GN=OsJ_35400 PE=4 SV=1;>tr|A2ZIK9|A2ZIK9_ORYSI Putative uncharacterized protein OS=Oryza sativa subsp. indica GN=OsI_37657 PE=4 SV=1;>sp|Q2QX01|GRS12_ORYSJ Monothiol g	3	1	1	1	1	1	1	1	1	1	1	1	1	4.2	30.589	285	0	17.842	4.2	4.2	4.2	4.2	4.2	4.2	12706	9387.9	16375	12613	9282.1	8799.5	747.4	552.23	963.26	741.95	546	517.62
tr|Q2QYE2|Q2QYE2_ORYSJ;tr|B8BNY0|B8BNY0_ORYSI;sp|Q2QYE1|APY3_ORYSJ;tr|B8BIU3|B8BIU3_ORYSI;tr|A2ZAZ6|A2ZAZ6_ORYSI;tr|Q0IUZ8|Q0IUZ8_ORYSJ;tr|A3C847|A3C847_ORYSJ;tr|Q2RB47|Q2RB47_ORYSJ;tr|B9GBL8|B9GBL8_ORYSJ;tr|B8BIU5|B8BIU5_ORYSI;tr|Q2RB41|Q2RB41_ORYSJ;tr|B8BIU4|B8BIU4_ORYSI;tr|B9G957|B9G957_ORYSJ;tr|Q2RB43|Q2RB43_ORYSJ	tr|Q2QYE2|Q2QYE2_ORYSJ;tr|B8BNY0|B8BNY0_ORYSI;sp|Q2QYE1|APY3_ORYSJ;tr|B8BIU3|B8BIU3_ORYSI;tr|A2ZAZ6|A2ZAZ6_ORYSI;tr|Q0IUZ8|Q0IUZ8_ORYSJ;tr|A3C847|A3C847_ORYSJ;tr|Q2RB47|Q2RB47_ORYSJ;tr|B9GBL8|B9GBL8_ORYSJ;tr|B8BIU5|B8BIU5_ORYSI;tr|Q2RB41|Q2RB41_ORYSJ;tr|B8BIU4|B8BIU4_ORYSI;tr|B9G957|B9G957_ORYSJ;tr|Q2RB43|Q2RB43_ORYSJ	>tr|Q2QYE2|Q2QYE2_ORYSJ GDA1/CD39 family protein, expressed OS=Oryza sativa subsp. japonica GN=LOC_Os12g02980 PE=3 SV=2;>tr|B8BNY0|B8BNY0_ORYSI Putative uncharacterized protein OS=Oryza sativa subsp. indica GN=OsI_37304 PE=3 SV=1;>sp|Q2QYE1|APY3_ORYSJ Prob	14	1	1	0	1	0	2	1	1	0	1	0	2	6.1	40.404	376	0	9.0614	3.5	3.5	0	3.5	0	6.1	1838.9	1042.9	0	5017.5	0	17069	102.16	57.938	0	278.75	0	948.26
tr|A3CE52|A3CE52_ORYSJ;tr|A3CE45|A3CE45_ORYSJ;sp|Q2RBN7|CLH1_ORYSJ;sp|Q2QYW2|CLH2_ORYSJ;tr|A2ZH90|A2ZH90_ORYSI;tr|B8BNS6|B8BNS6_ORYSI;tr|Q0IV90|Q0IV90_ORYSJ;tr|Q0IQR8|Q0IQR8_ORYSJ	tr|A3CE52|A3CE52_ORYSJ;tr|A3CE45|A3CE45_ORYSJ;sp|Q2RBN7|CLH1_ORYSJ;sp|Q2QYW2|CLH2_ORYSJ;tr|A2ZH90|A2ZH90_ORYSI;tr|B8BNS6|B8BNS6_ORYSI	>tr|A3CE52|A3CE52_ORYSJ Clathrin heavy chain OS=Oryza sativa subsp. japonica GN=OsJ_34919 PE=3 SV=1;>tr|A3CE45|A3CE45_ORYSJ Clathrin heavy chain OS=Oryza sativa subsp. japonica GN=OsJ_34910 PE=3 SV=1;>sp|Q2RBN7|CLH1_ORYSJ Clathrin heavy chain 1 OS=Oryza sa	8	37	36	37	55	44	47	37	36	37	55	44	47	49.1	193.33	1708	0	323.31	29.6	25.4	27.5	40	32.2	34	509360	323610	480500	1112500	539010	587950	5536.5	3517.5	5222.8	12093	5858.8	6390.7
tr|A3CCT6|A3CCT6_ORYSJ;sp|Q2R1M8|RH52C_ORYSJ	tr|A3CCT6|A3CCT6_ORYSJ;sp|Q2R1M8|RH52C_ORYSJ	>tr|A3CCT6|A3CCT6_ORYSJ Putative uncharacterized protein OS=Oryza sativa subsp. japonica GN=OsJ_34439 PE=4 SV=1;>sp|Q2R1M8|RH52C_ORYSJ DEAD-box ATP-dependent RNA helicase 52C OS=Oryza sativa subsp. japonica GN=Os11g0599500 PE=3 SV=1	2	3	1	2	5	3	2	1	1	1	1	1	0	8.7	58.162	541	0	9.9029	6.8	2	5.4	10.5	6.3	3.7	371.8	0	0	924.31	447.21	0	13.279	0	0	33.011	15.972	0
tr|A2Y3J4|A2Y3J4_ORYSI;sp|Q2R1V8|GME2_ORYSJ;tr|B8AX18|B8AX18_ORYSI	tr|A2Y3J4|A2Y3J4_ORYSI;sp|Q2R1V8|GME2_ORYSJ	>tr|A2Y3J4|A2Y3J4_ORYSI Putative uncharacterized protein OS=Oryza sativa subsp. indica GN=OsI_19576 PE=4 SV=1;>sp|Q2R1V8|GME2_ORYSJ GDP-mannose 3,5-epimerase 2 OS=Oryza sativa subsp. japonica GN=GME-2 PE=2 SV=2	3	5	5	4	7	6	5	1	2	1	4	3	3	17	42.156	371	0	68.374	15.6	18.9	14.6	23.5	19.7	18.6	0	8577.4	7095.6	23877	2948.8	23337	0	372.93	308.51	1038.1	128.21	1014.7
tr|A3CC66|A3CC66_ORYSJ;sp|Q2R2W2|14334_ORYSJ;tr|A6N0I0|A6N0I0_ORYSI	tr|A3CC66|A3CC66_ORYSJ;sp|Q2R2W2|14334_ORYSJ;tr|A6N0I0|A6N0I0_ORYSI	>tr|A3CC66|A3CC66_ORYSJ Os11g0546900 protein OS=Oryza sativa subsp. japonica GN=Os11g0546900 PE=2 SV=1;>sp|Q2R2W2|14334_ORYSJ 14-3-3-like protein GF14-D OS=Oryza sativa subsp. japonica GN=GF14D PE=1 SV=1;>tr|A6N0I0|A6N0I0_ORYSI 14-3-3-like protein (Fragmen	3	5	5	5	8	10	7	2	2	2	4	6	3	35.8	29.261	265	0	170.62	26.4	23.8	18.5	32.8	47.9	36.6	27836	26645	5638.3	37253	36803	10519	1855.7	1776.4	375.89	2483.6	2453.5	701.29
sp|Q2R2Z0|GATB_ORYSJ;sp|A2ZF53|GATB_ORYSI	sp|Q2R2Z0|GATB_ORYSJ;sp|A2ZF53|GATB_ORYSI	>sp|Q2R2Z0|GATB_ORYSJ Glutamyl-tRNA(Gln) amidotransferase subunit B, chloroplastic/mitochondrial OS=Oryza sativa subsp. japonica GN=GATB PE=2 SV=1;>sp|A2ZF53|GATB_ORYSI Glutamyl-tRNA(Gln) amidotransferase subunit B, chloroplastic/mitochondrial OS=Oryza sat	2	0	0	0	1	1	0	0	0	0	1	1	0	9.6	60.096	544	0	5.6325	0	0	0	2.6	2.6	0	0	0	0	0	5890.1	0	0	0	0	0	190	0
sp|Q2R480|6PGD2_ORYSJ;tr|B9GAQ3|B9GAQ3_ORYSJ;tr|A2ZEA9|A2ZEA9_ORYSI	sp|Q2R480|6PGD2_ORYSJ;tr|B9GAQ3|B9GAQ3_ORYSJ	>sp|Q2R480|6PGD2_ORYSJ 6-phosphogluconate dehydrogenase, decarboxylating 2, chloroplastic OS=Oryza sativa subsp. japonica GN=G6PGH2 PE=2 SV=1;>tr|B9GAQ3|B9GAQ3_ORYSJ 6-phosphogluconate dehydrogenase, decarboxylating OS=Oryza sativa subsp. japonica GN=OsJ_3	3	2	3	3	3	3	5	2	3	3	2	2	4	23.2	54.299	508	0	40.884	4.1	8.5	6.1	5.9	5.9	12.4	19085	6035	7256.3	14622	11760	21759	829.77	262.39	315.49	635.74	511.3	946.04
sp|Q2R483|MTBC_ORYSJ;sp|B8BKI7|MTBC_ORYSI	sp|Q2R483|MTBC_ORYSJ;sp|B8BKI7|MTBC_ORYSI	>sp|Q2R483|MTBC_ORYSJ Probable bifunctional methylthioribulose-1-phosphate dehydratase/enolase-phosphatase E1 OS=Oryza sativa subsp. japonica GN=Os11g0484000 PE=2 SV=1;>sp|B8BKI7|MTBC_ORYSI Probable bifunctional methylthioribulose-1-phosphate dehydratase/e	2	5	3	5	4	6	4	5	3	5	4	6	4	18.3	56.959	518	0	76.874	14.1	6.8	12.2	12.5	15.6	10.2	62139	17553	14553	73798	54882	30634	2142.7	605.28	501.82	2544.8	1892.5	1056.4
tr|B6F2C1|B6F2C1_ORYSJ;tr|B6F2B9|B6F2B9_ORYSI;sp|Q75ZX4|ADH1_ORYSI;sp|Q2R8Z5|ADH1_ORYSJ;tr|D7PPH8|D7PPH8_ORYSI;tr|E6Y6L2|E6Y6L2_ORYSJ;tr|D7PPI4|D7PPI4_ORYSJ;tr|D7PPJ0|D7PPJ0_ORYSI;tr|D7PPK3|D7PPK3_ORYSJ;tr|B7E629|B7E629_ORYSJ;tr|D7PPI0|D7PPI0_ORYSI;tr|D7PPG7|D7PPG7_ORYSJ;tr|D7PPK7|D7PPK7_ORYSJ;tr|D7PPI1|D7PPI1_ORYSJ;tr|D7PPG5|D7PPG5_ORYSJ;tr|D7PPI9|D7PPI9_ORYSI;tr|D7PPJ8|D7PPJ8_ORYSI;tr|D7PPG8|D7…	tr|B6F2C1|B6F2C1_ORYSJ;tr|B6F2B9|B6F2B9_ORYSI;sp|Q75ZX4|ADH1_ORYSI;sp|Q2R8Z5|ADH1_ORYSJ;tr|D7PPH8|D7PPH8_ORYSI;tr|E6Y6L2|E6Y6L2_ORYSJ;tr|D7PPI4|D7PPI4_ORYSJ;tr|D7PPJ0|D7PPJ0_ORYSI;tr|D7PPK3|D7PPK3_ORYSJ;tr|B7E629|B7E629_ORYSJ;tr|D7PPI0|D7PPI0_ORYSI;tr|D7PPG7|D7PPG7_ORYSJ;tr|D7PPK7|D7PPK7_ORYSJ;tr|D7PPI1|D7PPI1_ORYSJ;tr|D7PPG5|D7PPG5_ORYSJ;tr|D7PPI9|D7PPI9_ORYSI;tr|D7PPJ8|D7PPJ8_ORYSI;tr|D7PPG8|D7…	>tr|B6F2C1|B6F2C1_ORYSJ ADH1 OS=Oryza sativa subsp. japonica GN=ADH1 PE=2 SV=1;>tr|B6F2B9|B6F2B9_ORYSI Alcohol dehydrogenase 1 OS=Oryza sativa subsp. indica GN=ADH1 PE=3 SV=1;>sp|Q75ZX4|ADH1_ORYSI Alcohol dehydrogenase 1 OS=Oryza sativa subsp. indica GN=AD	28	4	4	5	9	6	6	4	3	3	7	5	4	38	40.984	379	0	82.09	13.5	7.4	7.7	30.1	19.3	17.7	35931	38818	60888	111030	92520	64278	2113.6	2283.4	3581.6	6530.9	5442.3	3781.1
tr|Q9AY51|Q9AY51_ORYSJ;tr|A2ZAA6|A2ZAA6_ORYSI;sp|Q336R9-2|MSRA4_ORYSJ;sp|Q336R9|MSRA4_ORYSJ;tr|B9G712|B9G712_ORYSJ	tr|Q9AY51|Q9AY51_ORYSJ;tr|A2ZAA6|A2ZAA6_ORYSI;sp|Q336R9-2|MSRA4_ORYSJ;sp|Q336R9|MSRA4_ORYSJ;tr|B9G712|B9G712_ORYSJ	>tr|Q9AY51|Q9AY51_ORYSJ Putative peptide methionine sulfoxide reductase OS=Oryza sativa subsp. japonica GN=OSJNBa0027P10.3 PE=3 SV=1;>tr|A2ZAA6|A2ZAA6_ORYSI Uncharacterized protein OS=Oryza sativa subsp. indica GN=OsI_34669 PE=3 SV=1;>sp|Q336R9-2|MSRA4_ORY	5	0	1	0	1	0	1	0	1	0	1	0	1	14.6	22.797	205	0	6.3372	0	14.6	0	14.6	0	14.6	0	8029.6	0	6295.3	0	4123.6	0	669.13	0	524.61	0	343.63
tr|A7WTW3|A7WTW3_ORYSI;sp|Q336X9|MPK6_ORYSJ;tr|A3C6S8|A3C6S8_ORYSJ;tr|A2Z9P1|A2Z9P1_ORYSI;tr|B9W0A6|B9W0A6_ORYSI;tr|B9FZ57|B9FZ57_ORYSJ;tr|B8BAW3|B8BAW3_ORYSI;tr|Q0J7X3|Q0J7X3_ORYSJ;sp|Q5J4W4|MPK2_ORYSJ	tr|A7WTW3|A7WTW3_ORYSI;sp|Q336X9|MPK6_ORYSJ;tr|A3C6S8|A3C6S8_ORYSJ;tr|A2Z9P1|A2Z9P1_ORYSI;tr|B9W0A6|B9W0A6_ORYSI;tr|B9FZ57|B9FZ57_ORYSJ;tr|B8BAW3|B8BAW3_ORYSI;tr|Q0J7X3|Q0J7X3_ORYSJ;sp|Q5J4W4|MPK2_ORYSJ	>tr|A7WTW3|A7WTW3_ORYSI Mitogen-activated protein kinase OS=Oryza sativa subsp. indica GN=MPK6 PE=3 SV=1;>sp|Q336X9|MPK6_ORYSJ Mitogen-activated protein kinase 6 OS=Oryza sativa subsp. japonica GN=MPK6 PE=2 SV=1;>tr|A3C6S8|A3C6S8_ORYSJ Putative uncharacter	9	1	1	1	2	2	0	1	1	1	2	2	0	10.6	42.772	376	0	14.607	4.8	5.9	5.9	10.6	10.6	0	2488.4	4944.8	0	5989.3	0	0	124.42	247.24	0	299.47	0	0
tr|Q7JAI4|Q7JAI4_ORYSJ;tr|Q5N998|Q5N998_ORYSJ;tr|Q2F951|Q2F951_ORYSI;sp|Q35322|NDUS3_ORYSJ	tr|Q7JAI4|Q7JAI4_ORYSJ;tr|Q5N998|Q5N998_ORYSJ;tr|Q2F951|Q2F951_ORYSI;sp|Q35322|NDUS3_ORYSJ	>tr|Q7JAI4|Q7JAI4_ORYSJ NADH dehydrogenase subunit 9 OS=Oryza sativa subsp. japonica GN=nad9 PE=3 SV=2;>tr|Q5N998|Q5N998_ORYSJ Mitochondrion NADH dehydrogenase subunit 9 OS=Oryza sativa subsp. japonica GN=P0557A01.28 PE=4 SV=1;>tr|Q2F951|Q2F951_ORYSI NADH	4	2	0	1	1	3	1	2	0	1	1	3	1	24.7	22.93	190	0	10.607	12.1	0	5.8	5.8	18.4	6.3	0	0	5442.7	10885	7253.1	104	0	0	494.79	989.58	659.37	9.4546
tr|B8AEU9|B8AEU9_ORYSI;sp|Q40648|KCAB_ORYSJ	tr|B8AEU9|B8AEU9_ORYSI;sp|Q40648|KCAB_ORYSJ	>tr|B8AEU9|B8AEU9_ORYSI Putative uncharacterized protein OS=Oryza sativa subsp. indica GN=OsI_09450 PE=4 SV=1;>sp|Q40648|KCAB_ORYSJ Probable voltage-gated potassium channel subunit beta OS=Oryza sativa subsp. japonica GN=KOB1 PE=1 SV=2	2	0	1	2	2	0	0	0	1	2	2	0	0	13.4	36.449	328	0	14.443	0	5.5	13.4	13.4	0	0	0	0	128040	26228	0	0	0	0	7531.8	1542.8	0	0
tr|A3BEJ5|A3BEJ5_ORYSJ;tr|A2YG29|A2YG29_ORYSI;sp|Q40665|TBB3_ORYSJ;tr|Q0DA75|Q0DA75_ORYSJ;sp|Q40665-2|TBB3_ORYSJ;tr|S5FRA8|S5FRA8_ORYSJ;tr|S5FDY2|S5FDY2_ORYSI	tr|A3BEJ5|A3BEJ5_ORYSJ;tr|A2YG29|A2YG29_ORYSI;sp|Q40665|TBB3_ORYSJ;tr|Q0DA75|Q0DA75_ORYSJ;sp|Q40665-2|TBB3_ORYSJ	>tr|A3BEJ5|A3BEJ5_ORYSJ cDNA clone:J023010B07, full insert sequence OS=Oryza sativa subsp. japonica GN=OsJ_22330 PE=2 SV=1;>tr|A2YG29|A2YG29_ORYSI Putative uncharacterized protein OS=Oryza sativa subsp. indica GN=OsI_24075 PE=3 SV=1;>sp|Q40665|TBB3_ORYSJ T	7	18	15	17	20	21	21	0	0	0	1	0	1	8.5	50.121	446	0	323.31	44.8	33	38.8	56.3	49.6	56.5	937370	721820	468650	1431600	1073400	1011500	44637	34372	22317	68173	51116	48165
tr|Q2RA00|Q2RA00_ORYSJ;tr|U5KP25|U5KP25_ORYSJ;tr|A2ZBX1|A2ZBX1_ORYSI;sp|Q40677|ALFC_ORYSJ;tr|Q53P96|Q53P96_ORYSJ;tr|H2KW01|H2KW01_ORYSJ;tr|Q2RA02|Q2RA02_ORYSJ;tr|H2KVZ8|H2KVZ8_ORYSJ;tr|Q53P94|Q53P94_ORYSJ;tr|Q53P93|Q53P93_ORYSJ;tr|Q2QX47|Q2QX47_ORYSJ;tr|B8BND7|B8BND7_ORYSI	tr|Q2RA00|Q2RA00_ORYSJ;tr|U5KP25|U5KP25_ORYSJ;tr|A2ZBX1|A2ZBX1_ORYSI;sp|Q40677|ALFC_ORYSJ;tr|Q53P96|Q53P96_ORYSJ;tr|H2KW01|H2KW01_ORYSJ	>tr|Q2RA00|Q2RA00_ORYSJ Fructose-bisphosphate aldolase OS=Oryza sativa subsp. japonica GN=LOC_Os11g07020 PE=3 SV=1;>tr|U5KP25|U5KP25_ORYSJ Fructose-bisphosphate aldolase OS=Oryza sativa subsp. japonica PE=2 SV=1;>tr|A2ZBX1|A2ZBX1_ORYSI Fructose-bisphosphat	12	16	16	15	17	17	17	16	16	15	17	16	17	57.3	41.606	384	0	323.31	44	42.4	42.2	46.1	46.4	45.1	557000	769550	473650	652060	496790	652670	25318	34980	21529	29639	22582	29667
tr|Q0D4P5|Q0D4P5_ORYSJ;sp|Q40680|EF1D1_ORYSJ;tr|A3BM61|A3BM61_ORYSJ;tr|B8B8K0|B8B8K0_ORYSI	tr|Q0D4P5|Q0D4P5_ORYSJ;sp|Q40680|EF1D1_ORYSJ;tr|A3BM61|A3BM61_ORYSJ;tr|B8B8K0|B8B8K0_ORYSI	>tr|Q0D4P5|Q0D4P5_ORYSJ Os07g0614500 protein OS=Oryza sativa subsp. japonica GN=Os07g0614500 PE=2 SV=1;>sp|Q40680|EF1D1_ORYSJ Elongation factor 1-delta 1 OS=Oryza sativa subsp. japonica GN=Os07g0614500 PE=2 SV=3;>tr|A3BM61|A3BM61_ORYSJ Putative uncharacter	4	4	4	4	6	4	5	3	3	4	5	3	4	34.5	24.862	229	0	140.51	27.9	27.9	24	38.9	25.3	38.4	48664	51708	46209	110550	69221	96217	4866.4	5170.8	4620.9	11055	6922.1	9621.7
tr|Q0DFW1|Q0DFW1_ORYSJ;tr|A2Y7J9|A2Y7J9_ORYSI;sp|Q42456|ASPR1_ORYSJ	tr|Q0DFW1|Q0DFW1_ORYSJ;tr|A2Y7J9|A2Y7J9_ORYSI;sp|Q42456|ASPR1_ORYSJ	>tr|Q0DFW1|Q0DFW1_ORYSJ Aspartic proteinase oryzasin 1 OS=Oryza sativa subsp. japonica GN=Os05g0567100 PE=2 SV=1;>tr|A2Y7J9|A2Y7J9_ORYSI Putative uncharacterized protein OS=Oryza sativa subsp. indica GN=OsI_21016 PE=3 SV=1;>sp|Q42456|ASPR1_ORYSJ Aspartic p	3	1	1	1	1	2	1	0	0	0	0	1	0	4.3	54.073	509	0	21.233	2.4	2.4	2.4	2.4	6.7	2.4	1286	87.218	382.79	1042.9	12786	154.09	51.44	3.4887	15.312	41.716	511.46	6.1635
tr|A1YQJ3|A1YQJ3_ORYSJ;sp|Q42971|ENO_ORYSJ;tr|B9G7P0|B9G7P0_ORYSJ;tr|B8BFV2|B8BFV2_ORYSI;tr|A6N0G6|A6N0G6_ORYSI;tr|Q8LMD5|Q8LMD5_ORYSJ	tr|A1YQJ3|A1YQJ3_ORYSJ;sp|Q42971|ENO_ORYSJ;tr|B9G7P0|B9G7P0_ORYSJ;tr|B8BFV2|B8BFV2_ORYSI	>tr|A1YQJ3|A1YQJ3_ORYSJ Enolase OS=Oryza sativa subsp. japonica PE=2 SV=1;>sp|Q42971|ENO_ORYSJ Enolase OS=Oryza sativa subsp. japonica GN=ENO1 PE=1 SV=2;>tr|B9G7P0|B9G7P0_ORYSJ Putative uncharacterized protein OS=Oryza sativa subsp. japonica GN=OsJ_30829 P	6	18	14	16	17	18	17	7	5	7	7	7	8	44.4	47.972	446	0	323.31	59.2	47.8	57	55.4	58.7	59	913900	755180	559900	1109300	790280	823960	36556	30207	22396	44370	31611	32958
tr|Q6U5G8|Q6U5G8_ORYSJ;tr|A2YH55|A2YH55_ORYSI;sp|Q42993|CHI1_ORYSJ;tr|A2XI15|A2XI15_ORYSI;tr|A7UC81|A7UC81_ORYSI;sp|P25765|CHI12_ORYSJ;tr|A3AJ48|A3AJ48_ORYSJ;tr|A2XI16|A2XI16_ORYSI	tr|Q6U5G8|Q6U5G8_ORYSJ;tr|A2YH55|A2YH55_ORYSI;sp|Q42993|CHI1_ORYSJ;tr|A2XI15|A2XI15_ORYSI;tr|A7UC81|A7UC81_ORYSI;sp|P25765|CHI12_ORYSJ;tr|A3AJ48|A3AJ48_ORYSJ;tr|A2XI16|A2XI16_ORYSI	>tr|Q6U5G8|Q6U5G8_ORYSJ OsmChiI-34 (Fragment) OS=Oryza sativa subsp. japonica PE=2 SV=1;>tr|A2YH55|A2YH55_ORYSI Putative uncharacterized protein OS=Oryza sativa subsp. indica GN=OsI_24518 PE=4 SV=1;>sp|Q42993|CHI1_ORYSJ Chitinase 1 OS=Oryza sativa subsp. j	8	0	0	0	0	0	1	0	0	0	0	0	1	11.4	31.321	298	0	20.468	0	0	0	0	0	8.1	0	0	0	0	0	17386	0	0	0	0	0	1931.8
tr|Q0JMV6|Q0JMV6_ORYSJ;tr|B9EWP3|B9EWP3_ORYSJ;sp|Q42997|NIR_ORYSJ;tr|Q0DXA2|Q0DXA2_ORYSJ;tr|B9F3E6|B9F3E6_ORYSJ;tr|B8A7W8|B8A7W8_ORYSI;tr|B8AJ41|B8AJ41_ORYSI	tr|Q0JMV6|Q0JMV6_ORYSJ;tr|B9EWP3|B9EWP3_ORYSJ;sp|Q42997|NIR_ORYSJ;tr|Q0DXA2|Q0DXA2_ORYSJ;tr|B9F3E6|B9F3E6_ORYSJ;tr|B8A7W8|B8A7W8_ORYSI;tr|B8AJ41|B8AJ41_ORYSI	>tr|Q0JMV6|Q0JMV6_ORYSJ Os01g0357100 protein OS=Oryza sativa subsp. japonica GN=Os01g0357100 PE=4 SV=1;>tr|B9EWP3|B9EWP3_ORYSJ Uncharacterized protein OS=Oryza sativa subsp. japonica GN=OsJ_01727 PE=4 SV=1;>sp|Q42997|NIR_ORYSJ Ferredoxin--nitrite reductase	7	8	4	4	4	5	5	8	4	4	4	5	5	18.2	65.87	594	0	54.669	16.3	8.8	7.4	6.6	10.9	10.6	69518	33256	11657	27591	19084	4042.1	2106.6	1007.8	353.24	836.09	578.32	122.49
tr|B8ADH7|B8ADH7_ORYSI;sp|Q43007|PLDA1_ORYSJ;tr|Q69X21|Q69X21_ORYSJ;tr|Q0DRE3|Q0DRE3_ORYSJ	tr|B8ADH7|B8ADH7_ORYSI;sp|Q43007|PLDA1_ORYSJ	>tr|B8ADH7|B8ADH7_ORYSI Phospholipase D OS=Oryza sativa subsp. indica GN=OsI_00588 PE=3 SV=1;>sp|Q43007|PLDA1_ORYSJ Phospholipase D alpha 1 OS=Oryza sativa subsp. japonica GN=PLD1 PE=1 SV=2	4	18	16	11	24	21	20	13	11	10	18	15	14	38.4	92.217	812	0	323.31	24.9	21.6	17.2	38.4	31.4	28.6	154020	128650	125980	403730	173040	238090	3348.2	2796.7	2738.6	8776.7	3761.7	5176
sp|Q43008|SODM_ORYSJ;tr|B8AWM4|B8AWM4_ORYSI	sp|Q43008|SODM_ORYSJ;tr|B8AWM4|B8AWM4_ORYSI	>sp|Q43008|SODM_ORYSJ Superoxide dismutase [Mn], mitochondrial OS=Oryza sativa subsp. japonica GN=SODA PE=2 SV=2;>tr|B8AWM4|B8AWM4_ORYSI Superoxide dismutase OS=Oryza sativa subsp. indica GN=OsI_19472 PE=3 SV=1	2	8	6	7	8	8	6	8	6	7	8	8	6	48.5	24.997	231	0	112.62	40.7	30.7	35.9	43.3	40.7	22.9	60273	54517	63275	83926	92534	64408	4636.4	4193.6	4867.3	6455.8	7118	4954.5
sp|Q43009|SUS3_ORYSJ;tr|A2YNQ2|A2YNQ2_ORYSI	sp|Q43009|SUS3_ORYSJ;tr|A2YNQ2|A2YNQ2_ORYSI	>sp|Q43009|SUS3_ORYSJ Sucrose synthase 3 OS=Oryza sativa subsp. japonica GN=SUS3 PE=1 SV=2;>tr|A2YNQ2|A2YNQ2_ORYSI Putative uncharacterized protein OS=Oryza sativa subsp. indica GN=OsI_26874 PE=4 SV=1	2	20	18	19	20	19	21	1	0	1	2	2	2	5.3	93.111	816	0	15.196	21	19.1	21	22.3	21.4	22.4	0	0	69960	20851	12474	5570.3	0	0	1749	521.28	311.84	139.26
tr|Q0JNK3|Q0JNK3_ORYSJ;tr|A2WNJ7|A2WNJ7_ORYSI;sp|Q43594|TBB1_ORYSJ;tr|A2ZRW5|A2ZRW5_ORYSJ;tr|B9ETT0|B9ETT0_ORYSJ	tr|Q0JNK3|Q0JNK3_ORYSJ;tr|A2WNJ7|A2WNJ7_ORYSI;sp|Q43594|TBB1_ORYSJ;tr|A2ZRW5|A2ZRW5_ORYSJ;tr|B9ETT0|B9ETT0_ORYSJ	>tr|Q0JNK3|Q0JNK3_ORYSJ Os01g0282800 protein OS=Oryza sativa subsp. japonica GN=Os01g0282800 PE=2 SV=1;>tr|A2WNJ7|A2WNJ7_ORYSI Putative uncharacterized protein OS=Oryza sativa subsp. indica GN=OsI_01426 PE=3 SV=1;>sp|Q43594|TBB1_ORYSJ Tubulin beta-1 chain	5	20	17	17	20	19	19	1	1	1	1	1	1	2.5	50.285	447	0	81.033	54.8	47.9	45.4	57.9	51.5	53.5	28408	30255	16395	20050	23247	24090	1352.8	1440.7	780.69	954.77	1107	1147.1
tr|A3CA11|A3CA11_ORYSJ;sp|Q53JI9|SPSA5_ORYSJ	tr|A3CA11|A3CA11_ORYSJ;sp|Q53JI9|SPSA5_ORYSJ	>tr|A3CA11|A3CA11_ORYSJ Putative uncharacterized protein OS=Oryza sativa subsp. japonica GN=OsJ_33469 PE=4 SV=1;>sp|Q53JI9|SPSA5_ORYSJ Probable sucrose-phosphate synthase 5 OS=Oryza sativa subsp. japonica GN=SPS5 PE=2 SV=1	2	4	2	3	3	0	1	0	0	0	0	0	0	0	100.16	931	0	35.849	6.4	3.8	4.5	3.8	0	0.8	13654	11936	7950.1	26399	0	0	325.09	284.19	189.29	628.55	0	0
tr|F4MG95|F4MG95_ORYSJ;sp|Q53LQ0|PDI11_ORYSJ;tr|A2ZCE6|A2ZCE6_ORYSI;tr|K4FHN8|K4FHN8_ORYSJ	tr|F4MG95|F4MG95_ORYSJ;sp|Q53LQ0|PDI11_ORYSJ;tr|A2ZCE6|A2ZCE6_ORYSI;tr|K4FHN8|K4FHN8_ORYSJ	>tr|F4MG95|F4MG95_ORYSJ Protein disulfide-isomerase OS=Oryza sativa subsp. japonica GN=LOC_Os11g09280 PE=3 SV=1;>sp|Q53LQ0|PDI11_ORYSJ Protein disulfide isomerase-like 1-1 OS=Oryza sativa subsp. japonica GN=PDIL1-1 PE=2 SV=1;>tr|A2ZCE6|A2ZCE6_ORYSI Protein	4	13	12	15	17	15	12	13	12	15	17	15	12	39.5	56.854	512	0	208.48	29.9	24.6	34.6	33.4	34.4	26.4	235890	114310	159700	194330	162340	124360	7371.7	3572.1	4990.5	6072.8	5073.1	3886.3
tr|Q0ITK1|Q0ITK1_ORYSJ;tr|A2ZD27|A2ZD27_ORYSI;sp|Q53M52|TBA2_ORYSJ;tr|A6N004|A6N004_ORYSI;tr|Q53M51|Q53M51_ORYSJ;tr|A6MZF8|A6MZF8_ORYSI;tr|A6N1N0|A6N1N0_ORYSI	tr|Q0ITK1|Q0ITK1_ORYSJ;tr|A2ZD27|A2ZD27_ORYSI;sp|Q53M52|TBA2_ORYSJ;tr|A6N004|A6N004_ORYSI;tr|Q53M51|Q53M51_ORYSJ	>tr|Q0ITK1|Q0ITK1_ORYSJ Alpha-tubulin OS=Oryza sativa subsp. japonica GN=Os11g0247300 PE=2 SV=1;>tr|A2ZD27|A2ZD27_ORYSI Putative uncharacterized protein OS=Oryza sativa subsp. indica GN=OsI_35689 PE=3 SV=1;>sp|Q53M52|TBA2_ORYSJ Tubulin alpha-2 chain OS=Ory	7	11	12	11	13	12	13	0	0	0	0	0	0	0	49.736	451	0	8.4014	34.4	37.5	33	41.5	41.2	45.2	23952	1543.6	13218	0	0	0	1140.6	73.503	629.42	0	0	0
tr|Q53PC6|Q53PC6_ORYSJ;sp|Q53PC7|COPB1_ORYSJ;tr|B8BJD1|B8BJD1_ORYSI	tr|Q53PC6|Q53PC6_ORYSJ;sp|Q53PC7|COPB1_ORYSJ;tr|B8BJD1|B8BJD1_ORYSI	>tr|Q53PC6|Q53PC6_ORYSJ Coatomer subunit beta OS=Oryza sativa subsp. japonica GN=LOC_Os11g07280 PE=4 SV=1;>sp|Q53PC7|COPB1_ORYSJ Coatomer subunit beta-1 OS=Oryza sativa subsp. japonica GN=Os11g0174000 PE=2 SV=1;>tr|B8BJD1|B8BJD1_ORYSI Coatomer subunit beta	3	6	6	6	9	7	7	5	3	4	6	4	5	10.8	98.365	885	0	61.418	9.6	9.8	9	14.6	11.2	11	65181	39653	37286	84355	44271	37570	1589.8	967.15	909.43	2057.4	1079.8	916.34
tr|Q10EH0|Q10EH0_ORYSJ;tr|A2XL22|A2XL22_ORYSI;sp|Q53RB0|LOX4_ORYSJ;tr|Q0DPC9|Q0DPC9_ORYSJ;tr|Q27PX2|Q27PX2_ORYSJ;tr|Q10EG7|Q10EG7_ORYSJ;tr|Q10EG6|Q10EG6_ORYSJ;tr|C0L6K4|C0L6K4_ORYSI;tr|C0L6K3|C0L6K3_ORYSJ	tr|Q10EH0|Q10EH0_ORYSJ;tr|A2XL22|A2XL22_ORYSI;sp|Q53RB0|LOX4_ORYSJ;tr|Q0DPC9|Q0DPC9_ORYSJ;tr|Q27PX2|Q27PX2_ORYSJ;tr|Q10EG7|Q10EG7_ORYSJ	>tr|Q10EH0|Q10EH0_ORYSJ Lipoxygenase OS=Oryza sativa subsp. japonica GN=LOC_Os03g49380 PE=3 SV=1;>tr|A2XL22|A2XL22_ORYSI Lipoxygenase OS=Oryza sativa subsp. indica GN=OsI_13165 PE=3 SV=1;>sp|Q53RB0|LOX4_ORYSJ Probable linoleate 9S-lipoxygenase 4 OS=Oryza s	9	7	4	5	11	9	7	7	4	5	11	9	7	23	98.697	877	0	81.958	10.6	4.1	5.8	16.2	12.8	9	18944	5538.1	14445	77149	21623	16972	338.28	98.894	257.94	1377.7	386.13	303.06
tr|B7EG14|B7EG14_ORYSJ;tr|A2XL76|A2XL76_ORYSI;sp|Q53RK8|RH21_ORYSJ	tr|B7EG14|B7EG14_ORYSJ;tr|A2XL76|A2XL76_ORYSI;sp|Q53RK8|RH21_ORYSJ	>tr|B7EG14|B7EG14_ORYSJ Transposon protein, putative, CACTA, En/Spm sub-class, expressed OS=Oryza sativa subsp. japonica GN=LOC_Os03g50090 PE=2 SV=1;>tr|A2XL76|A2XL76_ORYSI Putative uncharacterized protein OS=Oryza sativa subsp. indica GN=OsI_13221 PE=3 SV	3	0	0	0	2	1	1	0	0	0	2	1	1	3.7	84.52	736	0	5.8307	0	0	0	3.7	2.2	2.2	0	0	0	9261.2	3133.5	1804.5	0	0	0	225.88	76.426	44.011
tr|B9EXH9|B9EXH9_ORYSJ;sp|Q5JKN1-2|P2C05_ORYSJ;tr|B8AA22|B8AA22_ORYSI;sp|Q5JKN1|P2C05_ORYSJ	tr|B9EXH9|B9EXH9_ORYSJ;sp|Q5JKN1-2|P2C05_ORYSJ;tr|B8AA22|B8AA22_ORYSI;sp|Q5JKN1|P2C05_ORYSJ	>tr|B9EXH9|B9EXH9_ORYSJ Uncharacterized protein OS=Oryza sativa subsp. japonica GN=OsJ_02194 PE=3 SV=1;>sp|Q5JKN1-2|P2C05_ORYSJ Isoform 2 of Probable protein phosphatase 2C 5 OS=Oryza sativa subsp. japonica GN=Os01g0552300;>tr|B8AA22|B8AA22_ORYSI Putative	4	1	2	2	1	1	1	1	2	2	1	1	1	8.5	34.401	316	0	6.5403	2.8	8.5	8.5	2.8	2.8	2.8	1296.5	10714	5830.6	0	810.56	1743.6	86.432	714.26	388.71	0	54.037	116.24
sp|Q5N7W3|RPN2_ORYSJ;tr|B8A840|B8A840_ORYSI;tr|B9EVI1|B9EVI1_ORYSJ	sp|Q5N7W3|RPN2_ORYSJ;tr|B8A840|B8A840_ORYSI;tr|B9EVI1|B9EVI1_ORYSJ	>sp|Q5N7W3|RPN2_ORYSJ Dolichyl-diphosphooligosaccharide--protein glycosyltransferase subunit 2 OS=Oryza sativa subsp. japonica GN=RPN2 PE=2 SV=1;>tr|B8A840|B8A840_ORYSI Putative uncharacterized protein OS=Oryza sativa subsp. indica GN=OsI_04877 PE=4 SV=1;>	3	6	2	2	8	3	6	6	2	2	8	3	6	25.2	75.206	698	0	42.319	12.6	3.4	4	16	5.7	12.2	14390	871.61	3946.4	39308	16105	15340	388.93	23.557	106.66	1062.4	435.28	414.6
tr|B9EVH9|B9EVH9_ORYSJ;sp|Q5N7W4-2|RH30_ORYSJ;sp|Q5N7W4|RH30_ORYSJ	tr|B9EVH9|B9EVH9_ORYSJ;sp|Q5N7W4-2|RH30_ORYSJ;sp|Q5N7W4|RH30_ORYSJ	>tr|B9EVH9|B9EVH9_ORYSJ Uncharacterized protein OS=Oryza sativa subsp. japonica GN=OsJ_04500 PE=3 SV=1;>sp|Q5N7W4-2|RH30_ORYSJ Isoform 2 of DEAD-box ATP-dependent RNA helicase 30 OS=Oryza sativa subsp. japonica GN=Os01g0911100;>sp|Q5N7W4|RH30_ORYSJ DEAD-bo	3	2	1	2	1	2	2	0	0	0	1	1	0	2.1	61.906	571	0.0088983	2.77	3.9	1.9	3.9	2.1	4	3.9	0	0	0	440.7	422.5	0	0	0	0	12.962	12.427	0
tr|B8A7C3|B8A7C3_ORYSI;sp|Q5N8G1|ISPD_ORYSJ	tr|B8A7C3|B8A7C3_ORYSI;sp|Q5N8G1|ISPD_ORYSJ	>tr|B8A7C3|B8A7C3_ORYSI Putative uncharacterized protein OS=Oryza sativa subsp. indica GN=OsI_04715 PE=3 SV=1;>sp|Q5N8G1|ISPD_ORYSJ 2-C-methyl-D-erythritol 4-phosphate cytidylyltransferase, chloroplastic OS=Oryza sativa subsp. japonica GN=ISPD PE=2 SV=1	2	1	0	0	0	0	0	1	0	0	0	0	0	4.4	32.463	297	0.0010477	4.906	4.4	0	0	0	0	0	2669.9	0	0	0	0	0	148.33	0	0	0	0	0
tr|Q0JPA8|Q0JPA8_ORYSJ;tr|A2WMG4|A2WMG4_ORYSI;sp|Q5NAY4|HISX_ORYSJ	tr|Q0JPA8|Q0JPA8_ORYSJ;tr|A2WMG4|A2WMG4_ORYSI;sp|Q5NAY4|HISX_ORYSJ	>tr|Q0JPA8|Q0JPA8_ORYSJ Histidinol dehydrogenase, chloroplastic OS=Oryza sativa subsp. japonica GN=Os01g0232700 PE=2 SV=1;>tr|A2WMG4|A2WMG4_ORYSI Histidinol dehydrogenase, chloroplastic OS=Oryza sativa subsp. indica GN=OsI_01033 PE=3 SV=1;>sp|Q5NAY4|HISX_O	3	1	0	1	2	2	0	1	0	1	2	2	0	6.6	50.566	473	0	8.304	3.8	0	2.7	6.6	6.6	0	0	0	0	18884	18866	0	0	0	0	899.22	898.39	0
tr|A2WN98|A2WN98_ORYSI;tr|Q0JNS3|Q0JNS3_ORYSJ;sp|Q5NBJ3|GYRB_ORYSJ;tr|A2ZRL7|A2ZRL7_ORYSJ	tr|A2WN98|A2WN98_ORYSI;tr|Q0JNS3|Q0JNS3_ORYSJ;sp|Q5NBJ3|GYRB_ORYSJ;tr|A2ZRL7|A2ZRL7_ORYSJ	>tr|A2WN98|A2WN98_ORYSI Putative uncharacterized protein OS=Oryza sativa subsp. indica GN=OsI_01322 PE=3 SV=1;>tr|Q0JNS3|Q0JNS3_ORYSJ Os01g0268300 protein OS=Oryza sativa subsp. japonica GN=Os01g0268300 PE=3 SV=1;>sp|Q5NBJ3|GYRB_ORYSJ DNA gyrase subunit B,	4	0	0	1	1	0	0	0	0	1	1	0	0	2.3	72.459	647	0.001051	4.9511	0	0	2.3	2.3	0	0	0	0	4426.4	6796.9	0	0	0	0	138.33	212.4	0	0
tr|B7E3N1|B7E3N1_ORYSJ;tr|A2Y7B6|A2Y7B6_ORYSI;sp|Q5QM99|RL37A_ORYSJ;tr|A2ZWJ4|A2ZWJ4_ORYSJ	tr|B7E3N1|B7E3N1_ORYSJ;tr|A2Y7B6|A2Y7B6_ORYSI;sp|Q5QM99|RL37A_ORYSJ;tr|A2ZWJ4|A2ZWJ4_ORYSJ	>tr|B7E3N1|B7E3N1_ORYSJ cDNA clone:001-027-A05, full insert sequence OS=Oryza sativa subsp. japonica GN=OsJ_19502 PE=2 SV=1;>tr|A2Y7B6|A2Y7B6_ORYSI Putative uncharacterized protein OS=Oryza sativa subsp. indica GN=OsI_03269 PE=3 SV=1;>sp|Q5QM99|RL37A_ORYSJ	4	1	1	0	1	1	1	1	1	0	1	1	1	17.4	10.243	92	0	31.461	17.4	17.4	0	17.4	17.4	17.4	3561.2	0	0	16249	6473.5	5604.8	890.31	0	0	4062.3	1618.4	1401.2
sp|Q5QMN3|RH20_ORYSJ;tr|B9ETM9|B9ETM9_ORYSJ;tr|B8ADR3|B8ADR3_ORYSI;tr|C7IWH5|C7IWH5_ORYSJ	sp|Q5QMN3|RH20_ORYSJ;tr|B9ETM9|B9ETM9_ORYSJ;tr|B8ADR3|B8ADR3_ORYSI	>sp|Q5QMN3|RH20_ORYSJ DEAD-box ATP-dependent RNA helicase 20 OS=Oryza sativa subsp. japonica GN=Os01g0197200 PE=3 SV=2;>tr|B9ETM9|B9ETM9_ORYSJ Uncharacterized protein OS=Oryza sativa subsp. japonica GN=OsJ_00740 PE=3 SV=1;>tr|B8ADR3|B8ADR3_ORYSI Putative u	4	2	1	2	2	1	4	0	0	0	2	0	2	5.1	54.673	494	0	10.52	4.5	2.2	4.5	5.1	2.2	9.5	20104	7876	12194	0	11433	0	648.51	254.06	393.34	0	368.82	0
tr|B9EX51|B9EX51_ORYSJ;tr|A2WQJ8|A2WQJ8_ORYSI;sp|Q5QMT0|BGL01_ORYSJ	tr|B9EX51|B9EX51_ORYSJ;tr|A2WQJ8|A2WQJ8_ORYSI;sp|Q5QMT0|BGL01_ORYSJ	>tr|B9EX51|B9EX51_ORYSJ Uncharacterized protein OS=Oryza sativa subsp. japonica GN=OsJ_01954 PE=3 SV=1;>tr|A2WQJ8|A2WQJ8_ORYSI Putative uncharacterized protein OS=Oryza sativa subsp. indica GN=OsI_02124 PE=3 SV=1;>sp|Q5QMT0|BGL01_ORYSJ Beta-glucosidase 1 O	3	2	1	1	1	1	2	1	0	0	0	0	1	3.7	49.18	427	0.00096432	3.9709	5.4	1.6	1.6	1.6	1.6	5.4	2518.4	0	0	0	0	3556.6	100.74	0	0	0	0	142.26
tr|Q0Z7Z4|Q0Z7Z4_ORYSI;tr|Q0JMF0|Q0JMF0_ORYSJ;sp|Q5QN75|M2K1_ORYSJ	tr|Q0Z7Z4|Q0Z7Z4_ORYSI;tr|Q0JMF0|Q0JMF0_ORYSJ;sp|Q5QN75|M2K1_ORYSJ	>tr|Q0Z7Z4|Q0Z7Z4_ORYSI Mitogen-activated protein kinase kinase 6 OS=Oryza sativa subsp. indica GN=OsI_02144 PE=2 SV=1;>tr|Q0JMF0|Q0JMF0_ORYSJ Os01g0510100 protein OS=Oryza sativa subsp. japonica GN=Os01g0510100 PE=4 SV=1;>sp|Q5QN75|M2K1_ORYSJ Mitogen-acti	3	0	0	0	1	1	1	0	0	0	1	1	1	3.1	40.026	355	0.0078227	2.9411	0	0	0	3.1	3.1	3.1	0	0	0	0	7515.7	3353.1	0	0	0	0	417.54	186.28
sp|Q5TKP8|LOGL7_ORYSJ;tr|A2Y708|A2Y708_ORYSI	sp|Q5TKP8|LOGL7_ORYSJ;tr|A2Y708|A2Y708_ORYSI	>sp|Q5TKP8|LOGL7_ORYSJ Probable cytokinin riboside 5-monophosphate phosphoribohydrolase LOGL7 OS=Oryza sativa subsp. japonica GN=LOGL7 PE=2 SV=1;>tr|A2Y708|A2Y708_ORYSI Putative uncharacterized protein OS=Oryza sativa subsp. indica GN=OsI_20817 PE=4 SV=1	2	0	1	1	2	0	0	0	1	1	2	0	0	15.7	23.838	223	0.0010655	5.1444	0	9	9	15.7	0	0	0	6320.7	4203.8	0	0	0	0	486.21	323.37	0	0	0
tr|A2Y963|A2Y963_ORYSI;tr|B9FRG1|B9FRG1_ORYSJ;sp|Q5VQ78|COB21_ORYSJ;tr|Q5VQ77|Q5VQ77_ORYSJ	tr|A2Y963|A2Y963_ORYSI;tr|B9FRG1|B9FRG1_ORYSJ;sp|Q5VQ78|COB21_ORYSJ	>tr|A2Y963|A2Y963_ORYSI Putative uncharacterized protein OS=Oryza sativa subsp. indica GN=OsI_21602 PE=4 SV=1;>tr|B9FRG1|B9FRG1_ORYSJ Putative uncharacterized protein OS=Oryza sativa subsp. japonica GN=OsJ_20099 PE=4 SV=1;>sp|Q5VQ78|COB21_ORYSJ Coatomer su	4	6	4	5	8	6	6	3	1	2	4	4	3	10.9	102.16	902	0	47.798	7.2	4.7	8	12.5	7.9	8.1	12215	9001.5	0	28659	9249.8	16244	244.3	180.03	0	573.19	185	324.88
sp|Q5W676|HXK5_ORYSJ;tr|A2Y6M9|A2Y6M9_ORYSI	sp|Q5W676|HXK5_ORYSJ;tr|A2Y6M9|A2Y6M9_ORYSI	>sp|Q5W676|HXK5_ORYSJ Hexokinase-5 OS=Oryza sativa subsp. japonica GN=HXK5 PE=2 SV=1;>tr|A2Y6M9|A2Y6M9_ORYSI Hexokinase OS=Oryza sativa subsp. indica GN=OsI_20669 PE=3 SV=1	2	9	7	6	8	6	8	7	6	4	7	4	6	24.5	54.658	507	0	131.9	23.1	19.5	15.6	22.9	16	20.7	70958	65904	46220	69522	50931	52270	2838.3	2636.1	1848.8	2780.9	2037.2	2090.8
tr|B8AX06|B8AX06_ORYSI;tr|B7ENB3|B7ENB3_ORYSJ;tr|A4GUA1|A4GUA1_ORYSI;sp|Q5W6H5|CHLG_ORYSJ	tr|B8AX06|B8AX06_ORYSI;tr|B7ENB3|B7ENB3_ORYSJ;tr|A4GUA1|A4GUA1_ORYSI;sp|Q5W6H5|CHLG_ORYSJ	>tr|B8AX06|B8AX06_ORYSI Putative uncharacterized protein OS=Oryza sativa subsp. indica GN=OsI_19554 PE=4 SV=1;>tr|B7ENB3|B7ENB3_ORYSJ cDNA clone:J013108A17, full insert sequence OS=Oryza sativa subsp. japonica GN=OsJ_18166 PE=2 SV=1;>tr|A4GUA1|A4GUA1_ORYSI	4	0	1	1	0	1	0	0	1	1	0	1	0	5.8	39.047	359	0	11.765	0	5.8	5.8	0	5.8	0	0	4801.1	0	0	4718.9	0	0	480.11	0	0	471.89	0
sp|Q5Z402|CLC2_ORYSJ	sp|Q5Z402|CLC2_ORYSJ	>sp|Q5Z402|CLC2_ORYSJ Clathrin light chain 2 OS=Oryza sativa subsp. japonica GN=Os06g0731800 PE=2 SV=1	1	2	1	1	2	1	0	2	1	1	2	1	0	8.2	31.29	291	0	6.1956	8.2	5.5	2.7	8.2	5.5	0	9439.7	8028.6	0	15060	3834.5	0	674.26	573.47	0	1075.7	273.89	0
tr|Q0DBE3|Q0DBE3_ORYSJ;sp|Q5Z627|EF1G3_ORYSJ;tr|A3BCY2|A3BCY2_ORYSJ;tr|B8B3U4|B8B3U4_ORYSI;tr|A6MZH4|A6MZH4_ORYSI	tr|Q0DBE3|Q0DBE3_ORYSJ;sp|Q5Z627|EF1G3_ORYSJ;tr|A3BCY2|A3BCY2_ORYSJ;tr|B8B3U4|B8B3U4_ORYSI	>tr|Q0DBE3|Q0DBE3_ORYSJ Os06g0571400 protein OS=Oryza sativa subsp. japonica GN=Os06g0571400 PE=2 SV=1;>sp|Q5Z627|EF1G3_ORYSJ Elongation factor 1-gamma 3 OS=Oryza sativa subsp. japonica GN=Os06g0571400 PE=2 SV=1;>tr|A3BCY2|A3BCY2_ORYSJ Putative uncharacter	5	4	6	2	8	8	7	3	4	2	5	4	3	23.1	47.39	416	0	130.84	17.5	22.1	9.4	26	28.1	20.9	168190	119580	48975	92040	44026	41982	9344	6643.5	2720.8	5113.3	2445.9	2332.3
tr|B7EMA5|B7EMA5_ORYSJ;tr|A2YCI2|A2YCI2_ORYSI;sp|Q5Z6F0|TIP22_ORYSJ	tr|B7EMA5|B7EMA5_ORYSJ;tr|A2YCI2|A2YCI2_ORYSI;sp|Q5Z6F0|TIP22_ORYSJ	>tr|B7EMA5|B7EMA5_ORYSJ cDNA clone:001-035-G09, full insert sequence OS=Oryza sativa subsp. japonica PE=2 SV=1;>tr|A2YCI2|A2YCI2_ORYSI Putative uncharacterized protein OS=Oryza sativa subsp. indica GN=OsI_22823 PE=3 SV=1;>sp|Q5Z6F0|TIP22_ORYSJ Probable aqu	3	3	2	4	3	4	4	3	2	4	3	4	4	14.1	25.014	248	0	43.588	7.7	7.7	14.1	14.1	14.1	14.1	81943	52994	61680	74423	69113	65428	20486	13249	15420	18606	17278	16357
sp|Q5Z7L0|BGAL9_ORYSJ;tr|A2YEA5|A2YEA5_ORYSI;tr|A2YE98|A2YE98_ORYSI;tr|B9GCX1|B9GCX1_ORYSJ;tr|A2ZJZ9|A2ZJZ9_ORYSI;tr|Q2QSG7|Q2QSG7_ORYSJ;tr|B9FTV2|B9FTV2_ORYSJ	sp|Q5Z7L0|BGAL9_ORYSJ;tr|A2YEA5|A2YEA5_ORYSI	>sp|Q5Z7L0|BGAL9_ORYSJ Beta-galactosidase 9 OS=Oryza sativa subsp. japonica GN=Os06g0573600 PE=2 SV=1;>tr|A2YEA5|A2YEA5_ORYSI Beta-galactosidase OS=Oryza sativa subsp. indica GN=OsI_23450 PE=3 SV=1	7	1	0	0	3	0	1	1	0	0	2	0	1	5.2	78.279	715	0	12.619	2.8	0	0	6.9	0	2.8	1249.4	0	0	3121	0	1653.4	35.696	0	0	89.172	0	47.239
sp|Q5Z8V9|HEM2_ORYSJ;tr|A2YGS3|A2YGS3_ORYSI	sp|Q5Z8V9|HEM2_ORYSJ;tr|A2YGS3|A2YGS3_ORYSI	>sp|Q5Z8V9|HEM2_ORYSJ Delta-aminolevulinic acid dehydratase, chloroplastic OS=Oryza sativa subsp. japonica GN=HEMB PE=2 SV=1;>tr|A2YGS3|A2YGS3_ORYSI Delta-aminolevulinic acid dehydratase OS=Oryza sativa subsp. indica GN=OsI_24384 PE=3 SV=1	2	3	2	3	0	1	1	3	2	3	0	1	1	26.8	46.285	426	0	22.967	12.7	7.3	12	0	2.8	2.8	15776	20563	20911	0	20233	18288	657.34	856.78	871.29	0	843.06	762.02
tr|B7EAD1|B7EAD1_ORYSJ;sp|Q5Z974|FTSH1_ORYSJ;tr|B8B2K6|B8B2K6_ORYSI	tr|B7EAD1|B7EAD1_ORYSJ;sp|Q5Z974|FTSH1_ORYSJ;tr|B8B2K6|B8B2K6_ORYSI	>tr|B7EAD1|B7EAD1_ORYSJ cDNA clone:J013001F19, full insert sequence OS=Oryza sativa subsp. japonica PE=2 SV=1;>sp|Q5Z974|FTSH1_ORYSJ ATP-dependent zinc metalloprotease FTSH 1, chloroplastic OS=Oryza sativa subsp. japonica GN=FTSH1 PE=2 SV=1;>tr|B8B2K6|B8B2	3	16	16	15	14	12	14	16	16	15	14	12	14	36	72.702	686	0	323.31	26.2	27.8	23.2	25.7	26.2	29.2	543200	233790	362190	382460	118770	135140	18731	8061.7	12489	13188	4095.4	4659.9
sp|Q60DX8|BGL22_ORYSJ;tr|B8AXF2|B8AXF2_ORYSI;tr|B9FP72|B9FP72_ORYSJ	sp|Q60DX8|BGL22_ORYSJ;tr|B8AXF2|B8AXF2_ORYSI;tr|B9FP72|B9FP72_ORYSJ	>sp|Q60DX8|BGL22_ORYSJ Beta-glucosidase 22 OS=Oryza sativa subsp. japonica GN=BGLU22 PE=2 SV=1;>tr|B8AXF2|B8AXF2_ORYSI Putative uncharacterized protein OS=Oryza sativa subsp. indica GN=OsI_19671 PE=3 SV=1;>tr|B9FP72|B9FP72_ORYSJ Putative uncharacterized pr	3	2	1	1	1	2	1	1	0	0	0	1	0	4.5	59.543	533	0.0028064	3.5758	3.8	1.3	1.3	1.3	3.8	1.3	9398.7	0	0	0	8674.9	0	427.21	0	0	0	394.31	0
tr|B7EE03|B7EE03_ORYSJ;tr|A2Z3L2|A2Z3L2_ORYSI;sp|Q651D5|PIP27_ORYSJ;tr|A3C132|A3C132_ORYSJ;sp|Q651D5-2|PIP27_ORYSJ	tr|B7EE03|B7EE03_ORYSJ;tr|A2Z3L2|A2Z3L2_ORYSI;sp|Q651D5|PIP27_ORYSJ;tr|A3C132|A3C132_ORYSJ;sp|Q651D5-2|PIP27_ORYSJ	>tr|B7EE03|B7EE03_ORYSJ cDNA clone:001-039-D11, full insert sequence OS=Oryza sativa subsp. japonica PE=2 SV=1;>tr|A2Z3L2|A2Z3L2_ORYSI Putative uncharacterized protein OS=Oryza sativa subsp. indica GN=OsI_32218 PE=3 SV=1;>sp|Q651D5|PIP27_ORYSJ Probable aqu	5	3	2	2	4	4	3	3	2	2	4	4	3	25.2	30.316	290	0	124.74	13.1	11.7	13.1	18.3	18.3	13.1	63508	47765	53812	155490	102840	120130	10585	7960.9	8968.7	25915	17141	20022
tr|A2Z3Z8|A2Z3Z8_ORYSI;sp|Q653S3-3|P2C70_ORYSJ;sp|Q653S3-2|P2C70_ORYSJ;sp|Q653S3|P2C70_ORYSJ	tr|A2Z3Z8|A2Z3Z8_ORYSI;sp|Q653S3-3|P2C70_ORYSJ;sp|Q653S3-2|P2C70_ORYSJ;sp|Q653S3|P2C70_ORYSJ	>tr|A2Z3Z8|A2Z3Z8_ORYSI Putative uncharacterized protein OS=Oryza sativa subsp. indica GN=OsI_32363 PE=3 SV=1;>sp|Q653S3-3|P2C70_ORYSJ Isoform 3 of Probable protein phosphatase 2C 70 OS=Oryza sativa subsp. japonica GN=Os09g0558000;>sp|Q653S3-2|P2C70_ORYSJ	4	1	1	1	1	1	0	1	1	1	1	1	0	3.4	38.466	351	0.0077386	2.8637	3.4	3.4	3.4	3.4	3.4	0	4345.8	3018.8	0	0	4430.7	0	206.94	143.75	0	0	210.99	0
tr|Q0DA62|Q0DA62_ORYSJ;sp|Q653V7|AGLU_ORYSJ;tr|B8B1F4|B8B1F4_ORYSI	tr|Q0DA62|Q0DA62_ORYSJ;sp|Q653V7|AGLU_ORYSJ;tr|B8B1F4|B8B1F4_ORYSI	>tr|Q0DA62|Q0DA62_ORYSJ Os06g0675700 protein OS=Oryza sativa subsp. japonica GN=Os06g0675700 PE=3 SV=1;>sp|Q653V7|AGLU_ORYSJ Probable alpha-glucosidase Os06g0675700 OS=Oryza sativa subsp. japonica GN=Os06g0675700 PE=1 SV=1;>tr|B8B1F4|B8B1F4_ORYSI Putative	3	3	1	0	1	1	2	0	0	0	0	0	1	3.5	96.334	885	0	48.149	6.8	1.1	0	1.4	1.4	4	27750	0	0	0	0	23363	816.18	0	0	0	0	687.14
tr|A2YG12|A2YG12_ORYSI;sp|Q655S1|FTSH2_ORYSJ;tr|Q0DA88|Q0DA88_ORYSJ;tr|A6MZA7|A6MZA7_ORYSI;tr|C7J3P4|C7J3P4_ORYSJ;tr|B8AV41|B8AV41_ORYSI;tr|Q7XJW9|Q7XJW9_ORYSJ;tr|B9FFL5|B9FFL5_ORYSJ;tr|B8B492|B8B492_ORYSI;sp|Q67WJ2|FTSH6_ORYSJ	tr|A2YG12|A2YG12_ORYSI;sp|Q655S1|FTSH2_ORYSJ;tr|Q0DA88|Q0DA88_ORYSJ	>tr|A2YG12|A2YG12_ORYSI Putative uncharacterized protein OS=Oryza sativa subsp. indica GN=OsI_24055 PE=3 SV=1;>sp|Q655S1|FTSH2_ORYSJ ATP-dependent zinc metalloprotease FTSH 2, chloroplastic OS=Oryza sativa subsp. japonica GN=FTSH2 PE=3 SV=1;>tr|Q0DA88|Q0DA	10	18	20	21	19	19	16	18	20	21	19	18	15	44.4	72.537	676	0	323.31	29.7	32.5	36.7	34	36.5	28.7	1048900	577740	510920	526360	296530	233860	30851	16992	15027	15481	8721.4	6878.2
tr|B9FLQ7|B9FLQ7_ORYSJ;tr|B8AWV4|B8AWV4_ORYSI;sp|Q65XK0|ILV5_ORYSJ;tr|B8AHT3|B8AHT3_ORYSI;tr|Q7XDY1|Q7XDY1_ORYSJ;tr|Q67UW2|Q67UW2_ORYSJ;tr|A6N0E0|A6N0E0_ORYSI	tr|B9FLQ7|B9FLQ7_ORYSJ;tr|B8AWV4|B8AWV4_ORYSI;sp|Q65XK0|ILV5_ORYSJ	>tr|B9FLQ7|B9FLQ7_ORYSJ Putative uncharacterized protein OS=Oryza sativa subsp. japonica GN=OsJ_19628 PE=4 SV=1;>tr|B8AWV4|B8AWV4_ORYSI Ketol-acid reductoisomerase OS=Oryza sativa subsp. indica GN=OsI_21076 PE=3 SV=1;>sp|Q65XK0|ILV5_ORYSJ Ketol-acid reduct	7	10	9	10	9	8	9	4	4	4	3	3	4	13.9	57.317	525	0	227.41	24.2	24	24.2	22.3	19.8	20.6	214490	181440	155620	166220	132980	113690	8936.9	7560	6484.2	6926	5540.9	4737
tr|B8AGU2|B8AGU2_ORYSI;sp|Q67IX6|PDI14_ORYSJ	tr|B8AGU2|B8AGU2_ORYSI;sp|Q67IX6|PDI14_ORYSJ	>tr|B8AGU2|B8AGU2_ORYSI Protein disulfide-isomerase OS=Oryza sativa subsp. indica GN=OsI_05445 PE=3 SV=1;>sp|Q67IX6|PDI14_ORYSJ Protein disulfide isomerase-like 1-4 OS=Oryza sativa subsp. japonica GN=PDIL1-4 PE=2 SV=1	2	1	0	2	1	0	0	1	0	2	1	0	0	5.7	62.252	563	0	8.579	2.7	0	5.7	3	0	0	6127.5	0	2442	4699.9	0	0	218.84	0	87.213	167.85	0	0
sp|Q67UF5|PDI23_ORYSJ;tr|B8BCJ0|B8BCJ0_ORYSI;sp|Q67UF5-2|PDI23_ORYSJ;tr|A3BZF8|A3BZF8_ORYSJ;tr|B9EXZ1|B9EXZ1_ORYSJ	sp|Q67UF5|PDI23_ORYSJ;tr|B8BCJ0|B8BCJ0_ORYSI;sp|Q67UF5-2|PDI23_ORYSJ;tr|A3BZF8|A3BZF8_ORYSJ	>sp|Q67UF5|PDI23_ORYSJ Protein disulfide isomerase-like 2-3 OS=Oryza sativa subsp. japonica GN=PDIL2-3 PE=2 SV=1;>tr|B8BCJ0|B8BCJ0_ORYSI Putative uncharacterized protein OS=Oryza sativa subsp. indica GN=OsI_31602 PE=3 SV=1;>sp|Q67UF5-2|PDI23_ORYSJ Isoform	5	3	3	4	3	2	2	3	3	4	3	2	2	17.5	47.334	441	0	57.082	10.9	11.3	11.1	7.9	5.2	5.9	13054	18382	21825	9244.7	14498	14368	652.69	919.1	1091.3	462.23	724.88	718.4
tr|B8AGP3|B8AGP3_ORYSI;tr|B7EB68|B7EB68_ORYSJ;sp|Q67W29|DAPB1_ORYSJ	tr|B8AGP3|B8AGP3_ORYSI;tr|B7EB68|B7EB68_ORYSJ;sp|Q67W29|DAPB1_ORYSJ	>tr|B8AGP3|B8AGP3_ORYSI Putative uncharacterized protein OS=Oryza sativa subsp. indica GN=OsI_07032 PE=4 SV=1;>tr|B7EB68|B7EB68_ORYSJ cDNA clone:J013035D19, full insert sequence OS=Oryza sativa subsp. japonica GN=OsJ_06538 PE=2 SV=1;>sp|Q67W29|DAPB1_ORYSJ	3	1	1	1	3	1	2	1	1	1	3	1	2	10.8	37.395	343	0	9.0424	3.2	3.2	3.2	10.8	5	5.8	18786	14987	13441	20097	4894.1	18642	1105.1	881.56	790.66	1182.2	287.89	1096.6
tr|B7EUG4|B7EUG4_ORYSJ;sp|Q688Q9|GSH1A_ORYSJ;sp|Q6Z3A3|GSH1B_ORYSJ;tr|B9FX31|B9FX31_ORYSJ;tr|B9FM97|B9FM97_ORYSJ;sp|Q8GU95|GSH1A_ORYSI;sp|A2YL07|GSH1B_ORYSI;tr|B8B5S6|B8B5S6_ORYSI	tr|B7EUG4|B7EUG4_ORYSJ;sp|Q688Q9|GSH1A_ORYSJ;sp|Q6Z3A3|GSH1B_ORYSJ;tr|B9FX31|B9FX31_ORYSJ;tr|B9FM97|B9FM97_ORYSJ;sp|Q8GU95|GSH1A_ORYSI;sp|A2YL07|GSH1B_ORYSI;tr|B8B5S6|B8B5S6_ORYSI	>tr|B7EUG4|B7EUG4_ORYSJ cDNA clone:J033125H02, full insert sequence OS=Oryza sativa subsp. japonica PE=2 SV=1;>sp|Q688Q9|GSH1A_ORYSJ Glutamate--cysteine ligase A, chloroplastic OS=Oryza sativa subsp. japonica GN=GSH1-1 PE=2 SV=1;>sp|Q6Z3A3|GSH1B_ORYSJ Glut	8	4	5	4	6	3	4	4	5	4	6	3	4	25.4	55.722	492	0	89.527	11.4	17.7	12.4	18.9	9.1	13.8	32645	17100	28456	24064	24597	5760.2	1305.8	683.99	1138.2	962.55	983.88	230.41
sp|Q69JW2|NRP2_ORYSJ;tr|B9F0Q1|B9F0Q1_ORYSJ;sp|B8AEC1|NRP2_ORYSI	sp|Q69JW2|NRP2_ORYSJ;tr|B9F0Q1|B9F0Q1_ORYSJ;sp|B8AEC1|NRP2_ORYSI	>sp|Q69JW2|NRP2_ORYSJ NAP1-related protein 2 OS=Oryza sativa subsp. japonica GN=Os02g0576700 PE=2 SV=1;>tr|B9F0Q1|B9F0Q1_ORYSJ Putative uncharacterized protein OS=Oryza sativa subsp. japonica GN=OsJ_07246 PE=3 SV=1;>sp|B8AEC1|NRP2_ORYSI NAP1-related protei	3	2	1	1	0	0	0	2	1	1	0	0	0	22.2	28.588	252	0	18.736	12.7	7.1	5.6	0	0	0	4777.1	0	2286	0	0	0	398.09	0	190.5	0	0	0
tr|A3BGY2|A3BGY2_ORYSJ;tr|A2YIJ3|A2YIJ3_ORYSI;sp|Q69LE7|PNP1_ORYSJ	tr|A3BGY2|A3BGY2_ORYSJ;tr|A2YIJ3|A2YIJ3_ORYSI;sp|Q69LE7|PNP1_ORYSJ	>tr|A3BGY2|A3BGY2_ORYSJ Putative uncharacterized protein OS=Oryza sativa subsp. japonica GN=OsJ_23227 PE=4 SV=1;>tr|A2YIJ3|A2YIJ3_ORYSI Putative uncharacterized protein OS=Oryza sativa subsp. indica GN=OsI_25038 PE=4 SV=1;>sp|Q69LE7|PNP1_ORYSJ Probable pol	3	6	4	4	7	3	6	6	4	4	7	3	6	15.8	84.547	778	0	46.013	10.2	5.9	6.4	12.3	4.6	10.7	24486	22872	13689	72933	5490.1	15634	680.16	635.32	380.25	2025.9	152.5	434.28
tr|B8B5K7|B8B5K7_ORYSI;sp|Q69Q02|DPE2_ORYSJ;tr|B9FUP9|B9FUP9_ORYSJ	tr|B8B5K7|B8B5K7_ORYSI;sp|Q69Q02|DPE2_ORYSJ;tr|B9FUP9|B9FUP9_ORYSJ	>tr|B8B5K7|B8B5K7_ORYSI Putative uncharacterized protein OS=Oryza sativa subsp. indica GN=OsI_27219 PE=4 SV=1;>sp|Q69Q02|DPE2_ORYSJ 4-alpha-glucanotransferase DPE2 OS=Oryza sativa subsp. japonica GN=DPE2 PE=2 SV=1;>tr|B9FUP9|B9FUP9_ORYSJ Putative uncharact	3	15	9	12	14	11	12	15	9	12	14	11	12	34.4	108.26	946	0	229.18	21.9	13.1	17.5	20.3	15.8	18.1	125990	61215	82914	151910	32973	89131	2624.8	1275.3	1727.4	3164.7	686.93	1856.9
tr|Q0J0V1|Q0J0V1_ORYSJ;tr|A2Z2G1|A2Z2G1_ORYSI;sp|Q69QQ6|HSP82_ORYSJ;tr|A3C008|A3C008_ORYSJ	tr|Q0J0V1|Q0J0V1_ORYSJ;tr|A2Z2G1|A2Z2G1_ORYSI;sp|Q69QQ6|HSP82_ORYSJ	>tr|Q0J0V1|Q0J0V1_ORYSJ Os09g0482100 protein OS=Oryza sativa subsp. japonica GN=Os09g0482100 PE=3 SV=1;>tr|A2Z2G1|A2Z2G1_ORYSI Putative uncharacterized protein OS=Oryza sativa subsp. indica GN=OsI_31797 PE=3 SV=1;>sp|Q69QQ6|HSP82_ORYSJ Heat shock protein 8	4	32	28	29	36	34	27	3	0	0	4	2	1	2.4	80.199	699	0	40.614	48.8	39.1	43.5	45.1	45.1	42.5	19516	0	0	62934	17205	11673	574.01	0	0	1851	506.03	343.33
sp|Q69RJ0|GLTB_ORYSJ;tr|B9FUN5|B9FUN5_ORYSJ	sp|Q69RJ0|GLTB_ORYSJ;tr|B9FUN5|B9FUN5_ORYSJ	>sp|Q69RJ0|GLTB_ORYSJ Ferredoxin-dependent glutamate synthase, chloroplastic OS=Oryza sativa subsp. japonica GN=GLU PE=2 SV=2;>tr|B9FUN5|B9FUN5_ORYSJ Putative uncharacterized protein OS=Oryza sativa subsp. japonica GN=OsJ_25434 PE=4 SV=1	2	55	44	48	51	50	51	3	2	2	3	2	2	2.1	175.04	1615	0	323.31	47.4	34.8	40.3	43.1	35.4	41.4	2209100	1520600	1314600	1866100	1096600	1126000	26616	18321	15839	22483	13212	13566
tr|Q0D5J7|Q0D5J7_ORYSJ;tr|A2YMJ8|A2YMJ8_ORYSI;sp|Q69S39|UCRIA_ORYSJ	tr|Q0D5J7|Q0D5J7_ORYSJ;tr|A2YMJ8|A2YMJ8_ORYSI;sp|Q69S39|UCRIA_ORYSJ	>tr|Q0D5J7|Q0D5J7_ORYSJ Cytochrome b6-f complex iron-sulfur subunit OS=Oryza sativa subsp. japonica GN=Os07g0556200 PE=2 SV=1;>tr|A2YMJ8|A2YMJ8_ORYSI Cytochrome b6-f complex iron-sulfur subunit OS=Oryza sativa subsp. indica GN=OsI_26450 PE=3 SV=1;>sp|Q69S3	3	4	5	4	6	3	5	4	5	4	6	3	5	39.6	23.884	225	0	108.09	22.7	28	28	28	19.6	34.2	38970	134190	33219	237160	141970	124250	3542.8	12199	3019.9	21560	12906	11295
tr|A2X5Y2|A2X5Y2_ORYSI;sp|Q69T31|CINV1_ORYSJ;tr|Q0JD43|Q0JD43_ORYSJ;tr|B8ATZ8|B8ATZ8_ORYSI	tr|A2X5Y2|A2X5Y2_ORYSI;sp|Q69T31|CINV1_ORYSJ	>tr|A2X5Y2|A2X5Y2_ORYSI Putative uncharacterized protein OS=Oryza sativa subsp. indica GN=OsI_07611 PE=4 SV=1;>sp|Q69T31|CINV1_ORYSJ Cytosolic invertase 1 OS=Oryza sativa subsp. japonica GN=CINV1 PE=1 SV=1	4	2	2	0	2	2	1	2	2	0	2	2	1	8.9	56.194	494	0	21.925	5.1	5.1	0	5.1	5.1	1.8	17929	18376	0	0	0	5681.6	747.03	765.65	0	0	0	236.73
tr|B7E2V4|B7E2V4_ORYSJ;tr|A3BDQ3|A3BDQ3_ORYSJ;tr|A2YF78|A2YF78_ORYSI;sp|Q69TY4|PR2E1_ORYSJ	tr|B7E2V4|B7E2V4_ORYSJ;tr|A3BDQ3|A3BDQ3_ORYSJ;tr|A2YF78|A2YF78_ORYSI;sp|Q69TY4|PR2E1_ORYSJ	>tr|B7E2V4|B7E2V4_ORYSJ cDNA clone:001-015-H12, full insert sequence OS=Oryza sativa subsp. japonica PE=2 SV=1;>tr|A3BDQ3|A3BDQ3_ORYSJ Putative uncharacterized protein OS=Oryza sativa subsp. japonica GN=OsJ_22032 PE=4 SV=1;>tr|A2YF78|A2YF78_ORYSI Putative	4	2	0	1	3	2	3	2	0	0	2	2	2	12.5	23.688	232	0	36.357	12.5	0	8.6	21.1	12.5	21.1	6128.1	0	0	22779	18325	7117.4	408.54	0	0	1518.6	1221.6	474.5
tr|A6MZM9|A6MZM9_ORYSI;tr|B8BAG2|B8BAG2_ORYSI;sp|Q69UI2|RS131_ORYSJ	tr|A6MZM9|A6MZM9_ORYSI;tr|B8BAG2|B8BAG2_ORYSI;sp|Q69UI2|RS131_ORYSJ	>tr|A6MZM9|A6MZM9_ORYSI 40S ribosomal protein S13 (Fragment) OS=Oryza sativa subsp. indica PE=2 SV=1;>tr|B8BAG2|B8BAG2_ORYSI Putative uncharacterized protein OS=Oryza sativa subsp. indica GN=OsI_27608 PE=3 SV=1;>sp|Q69UI2|RS131_ORYSJ 40S ribosomal protein	3	3	4	2	5	5	4	0	1	0	0	1	0	8.5	16.074	142	0	58.438	26.8	35.2	20.4	33.1	36.6	28.2	16771	17104	8066.7	77533	79725	60554	2096.4	2138	1008.3	9691.6	9965.6	7569.2
tr|A2YZJ5|A2YZJ5_ORYSI;sp|Q69VR7|PPT1_ORYSJ;tr|Q0DKD7|Q0DKD7_ORYSJ;tr|B9ET40|B9ET40_ORYSJ;tr|B8AYL2|B8AYL2_ORYSI;tr|B8ADH4|B8ADH4_ORYSI;sp|Q5VQL3|PPT3_ORYSJ;tr|B9FMQ0|B9FMQ0_ORYSJ	tr|A2YZJ5|A2YZJ5_ORYSI;sp|Q69VR7|PPT1_ORYSJ	>tr|A2YZJ5|A2YZJ5_ORYSI Putative uncharacterized protein OS=Oryza sativa subsp. indica GN=OsI_30778 PE=4 SV=1;>sp|Q69VR7|PPT1_ORYSJ Phosphoenolpyruvate/phosphate translocator 1, chloroplastic OS=Oryza sativa subsp. japonica GN=PPT1 PE=2 SV=1	8	3	3	3	3	3	2	2	2	2	2	2	1	5.9	43.593	408	0	58.68	8.3	8.3	8.3	8.3	8.3	4.9	134070	28289	76485	116730	103560	149750	8937.7	1885.9	5099	7782.2	6904	9983.4
sp|Q6ASY2|NLTL1_ORYSJ;tr|B9F8R5|B9F8R5_ORYSJ;tr|B8AQK4|B8AQK4_ORYSI;tr|A2XHG1|A2XHG1_ORYSI	sp|Q6ASY2|NLTL1_ORYSJ;tr|B9F8R5|B9F8R5_ORYSJ	>sp|Q6ASY2|NLTL1_ORYSJ Non-specific lipid transfer protein-like 1 OS=Oryza sativa subsp. japonica GN=LTPL1 PE=1 SV=1;>tr|B9F8R5|B9F8R5_ORYSJ Putative uncharacterized protein OS=Oryza sativa subsp. japonica GN=OsJ_11083 PE=4 SV=1	4	3	2	3	4	3	4	3	2	3	4	3	4	27	16.899	178	0	131.64	20.2	20.2	27	27	27	27	194440	130020	149910	109080	90785	194960	27777	18574	21416	15584	12969	27852
tr|A6N192|A6N192_ORYSI;tr|B9FHP0|B9FHP0_ORYSJ;tr|A2Y0P2|A2Y0P2_ORYSI;sp|Q6ATB2|CRSH2_ORYSJ	tr|A6N192|A6N192_ORYSI;tr|B9FHP0|B9FHP0_ORYSJ;tr|A2Y0P2|A2Y0P2_ORYSI;sp|Q6ATB2|CRSH2_ORYSJ	>tr|A6N192|A6N192_ORYSI Guanosine-3,5-bis 3-pyrophosphohydrolase (Fragment) OS=Oryza sativa subsp. indica PE=2 SV=1;>tr|B9FHP0|B9FHP0_ORYSJ Putative uncharacterized protein OS=Oryza sativa subsp. japonica GN=OsJ_17217 PE=4 SV=1;>tr|A2Y0P2|A2Y0P2_ORYSI Puta	4	2	2	1	1	0	0	2	2	1	1	0	0	11.6	24.365	224	0.0028355	3.693	11.6	11.6	7.1	4.5	0	0	2792.4	2473.6	0	168.38	0	0	232.7	206.14	0	14.032	0	0
tr|Q10GQ5|Q10GQ5_ORYSJ;tr|B8AMJ8|B8AMJ8_ORYSI;sp|Q6AV34|ARGC_ORYSJ;tr|B8BHN2|B8BHN2_ORYSI;tr|Q8LNT4|Q8LNT4_ORYSJ;tr|B9F9Q3|B9F9Q3_ORYSJ;tr|B9G6F2|B9G6F2_ORYSJ;tr|Q7G2H3|Q7G2H3_ORYSJ	tr|Q10GQ5|Q10GQ5_ORYSJ;tr|B8AMJ8|B8AMJ8_ORYSI;sp|Q6AV34|ARGC_ORYSJ;tr|B8BHN2|B8BHN2_ORYSI;tr|Q8LNT4|Q8LNT4_ORYSJ;tr|B9F9Q3|B9F9Q3_ORYSJ;tr|B9G6F2|B9G6F2_ORYSJ	>tr|Q10GQ5|Q10GQ5_ORYSJ N-acetyl-gamma-glutamyl-phosphate reductase OS=Oryza sativa subsp. japonica GN=Os03g0617900 PE=2 SV=1;>tr|B8AMJ8|B8AMJ8_ORYSI N-acetyl-gamma-glutamyl-phosphate reductase OS=Oryza sativa subsp. indica GN=OsI_12624 PE=3 SV=1;>sp|Q6AV3	8	3	2	4	5	3	6	3	2	4	5	3	6	19.5	44.786	415	0	19.481	9.4	5.1	11.6	15.2	9.4	19.5	45927	9677.4	33879	46942	26463	35294	1837.1	387.09	1355.2	1877.7	1058.5	1411.8
tr|B8AYC1|B8AYC1_ORYSI;sp|Q6AVA8-2|PPDK1_ORYSJ;tr|B7EEB8|B7EEB8_ORYSJ;sp|Q6AVA8|PPDK1_ORYSJ;tr|B9FPJ4|B9FPJ4_ORYSJ	tr|B8AYC1|B8AYC1_ORYSI;sp|Q6AVA8-2|PPDK1_ORYSJ;tr|B7EEB8|B7EEB8_ORYSJ;sp|Q6AVA8|PPDK1_ORYSJ;tr|B9FPJ4|B9FPJ4_ORYSJ	>tr|B8AYC1|B8AYC1_ORYSI Putative uncharacterized protein OS=Oryza sativa subsp. indica GN=OsI_19920 PE=4 SV=1;>sp|Q6AVA8-2|PPDK1_ORYSJ Isoform 2 of Pyruvate, phosphate dikinase 1, chloroplastic OS=Oryza sativa subsp. japonica GN=PPDK1;>tr|B7EEB8|B7EEB8_ORY	5	19	17	10	21	20	20	19	15	10	18	18	17	35.6	93.642	855	0	323.31	30.2	25.7	15.8	34.3	29.5	30.8	222680	129670	77801	437080	216620	199570	4948.5	2881.7	1728.9	9712.8	4813.8	4434.8
tr|B8AR23|B8AR23_ORYSI;sp|Q6AVG6|ISPH_ORYSJ;tr|A3AMD8|A3AMD8_ORYSJ	tr|B8AR23|B8AR23_ORYSI;sp|Q6AVG6|ISPH_ORYSJ;tr|A3AMD8|A3AMD8_ORYSJ	>tr|B8AR23|B8AR23_ORYSI Putative uncharacterized protein OS=Oryza sativa subsp. indica GN=OsI_13396 PE=3 SV=1;>sp|Q6AVG6|ISPH_ORYSJ 4-hydroxy-3-methylbut-2-enyl diphosphate reductase, chloroplastic OS=Oryza sativa subsp. japonica GN=ISPH PE=2 SV=1;>tr|A3AM	3	1	1	2	1	1	1	1	1	2	1	1	1	5.2	51.061	459	0.00099701	4.2939	2	2	5.2	2	2	2	3603.8	1157.5	6376.8	1900.5	1538.4	1680	150.16	48.229	265.7	79.187	64.099	70.001
sp|Q6AVI0|RSLE2_ORYSJ;tr|A2XLQ3|A2XLQ3_ORYSI	sp|Q6AVI0|RSLE2_ORYSJ;tr|A2XLQ3|A2XLQ3_ORYSI	>sp|Q6AVI0|RSLE2_ORYSJ Zinc finger BED domain-containing protein RICESLEEPER 2 OS=Oryza sativa subsp. japonica GN=Os03g0733400 PE=2 SV=1;>tr|A2XLQ3|A2XLQ3_ORYSI Putative uncharacterized protein OS=Oryza sativa subsp. indica GN=OsI_13406 PE=4 SV=1	2	5	4	4	10	9	9	2	1	1	2	2	2	5.1	80.975	722	0	25.295	9.6	6.5	6.5	20.9	17.9	21.6	21161	12397	24067	1487	7677.2	11683	705.36	413.24	802.25	49.566	255.91	389.43
tr|B7EFL3|B7EFL3_ORYSJ;sp|Q6ER94|BAS1_ORYSJ;tr|B8AJ36|B8AJ36_ORYSI;tr|A6MZU3|A6MZU3_ORYSI;tr|Q7X679|Q7X679_ORYSJ;tr|Q0JDA9|Q0JDA9_ORYSJ;tr|A3ATR3|A3ATR3_ORYSJ;tr|A2XTA7|A2XTA7_ORYSI	tr|B7EFL3|B7EFL3_ORYSJ;sp|Q6ER94|BAS1_ORYSJ;tr|B8AJ36|B8AJ36_ORYSI;tr|A6MZU3|A6MZU3_ORYSI	>tr|B7EFL3|B7EFL3_ORYSJ cDNA clone:001-037-D02, full insert sequence OS=Oryza sativa subsp. japonica GN=OsJ_07037 PE=2 SV=1;>sp|Q6ER94|BAS1_ORYSJ 2-Cys peroxiredoxin BAS1, chloroplastic OS=Oryza sativa subsp. japonica GN=BAS1 PE=1 SV=1;>tr|B8AJ36|B8AJ36_OR	8	6	7	7	7	5	6	6	7	7	7	5	6	42.5	28.097	261	0	323.31	37.2	42.1	37.5	42.1	34.5	37.2	735480	506080	476310	534860	429180	401500	45967	31630	29770	33428	26824	25094
tr|B8BF56|B8BF56_ORYSI;sp|Q6ERW7|CAD8C_ORYSJ;sp|Q6ERW7-2|CAD8C_ORYSJ;tr|C7J6V0|C7J6V0_ORYSJ;tr|A2XXH0|A2XXH0_ORYSI;tr|A2XXF7|A2XXF7_ORYSI;sp|Q0JA75|CADH7_ORYSJ;tr|A3AXB9|A3AXB9_ORYSJ	tr|B8BF56|B8BF56_ORYSI;sp|Q6ERW7|CAD8C_ORYSJ;sp|Q6ERW7-2|CAD8C_ORYSJ	>tr|B8BF56|B8BF56_ORYSI Putative uncharacterized protein OS=Oryza sativa subsp. indica GN=OsI_31294 PE=3 SV=1;>sp|Q6ERW7|CAD8C_ORYSJ Probable cinnamyl alcohol dehydrogenase 8C OS=Oryza sativa subsp. japonica GN=CAD8C PE=2 SV=2;>sp|Q6ERW7-2|CAD8C_ORYSJ Isof	8	11	6	9	11	11	11	7	3	5	5	6	6	15.3	45.852	439	0	205.79	26.2	19.1	22.1	34.4	32.3	28	96849	33532	60478	139460	98542	113420	4842.5	1676.6	3023.9	6973.1	4927.1	5671
tr|B8BF55|B8BF55_ORYSI;sp|Q6ERW9|CAD8B_ORYSJ;tr|B9G3G3|B9G3G3_ORYSJ	tr|B8BF55|B8BF55_ORYSI;sp|Q6ERW9|CAD8B_ORYSJ;tr|B9G3G3|B9G3G3_ORYSJ	>tr|B8BF55|B8BF55_ORYSI Putative uncharacterized protein OS=Oryza sativa subsp. indica GN=OsI_31293 PE=3 SV=1;>sp|Q6ERW9|CAD8B_ORYSJ Probable cinnamyl alcohol dehydrogenase 8B OS=Oryza sativa subsp. japonica GN=CAD8B PE=3 SV=2;>tr|B9G3G3|B9G3G3_ORYSJ Putat	3	6	5	5	7	6	7	2	2	1	1	1	2	11	45.575	436	0	49.982	17.9	15.4	14.4	23.4	21.1	20.9	25196	3488.5	17623	41113	25016	31709	1145.3	158.57	801.06	1868.8	1137.1	1441.3
tr|A2X5N7|A2X5N7_ORYSI;sp|Q6ESF0|GL24_ORYSJ	tr|A2X5N7|A2X5N7_ORYSI;sp|Q6ESF0|GL24_ORYSJ	>tr|A2X5N7|A2X5N7_ORYSI Putative uncharacterized protein OS=Oryza sativa subsp. indica GN=OsI_07520 PE=4 SV=1;>sp|Q6ESF0|GL24_ORYSJ Germin-like protein 2-4 OS=Oryza sativa subsp. japonica GN=Os02g0532500 PE=2 SV=1	2	0	0	2	2	1	2	0	0	2	2	1	2	10	24.29	229	0	6.4056	0	0	10	10	5.2	10	0	0	3039.6	13649	9814.2	10616	0	0	276.33	1240.8	892.2	965.08
tr|B9F1I6|B9F1I6_ORYSJ;sp|Q6ESI7|TPPII_ORYSJ;tr|B8AGD0|B8AGD0_ORYSI	tr|B9F1I6|B9F1I6_ORYSJ;sp|Q6ESI7|TPPII_ORYSJ;tr|B8AGD0|B8AGD0_ORYSI	>tr|B9F1I6|B9F1I6_ORYSJ Putative uncharacterized protein OS=Oryza sativa subsp. japonica GN=OsJ_07840 PE=4 SV=1;>sp|Q6ESI7|TPPII_ORYSJ Tripeptidyl-peptidase 2 OS=Oryza sativa subsp. japonica GN=TPP2 PE=2 SV=1;>tr|B8AGD0|B8AGD0_ORYSI Putative uncharacterize	3	9	7	2	11	12	12	9	7	2	11	12	12	21.5	142.32	1295	0	87.031	10.2	8.3	2.9	12.9	14.1	12.4	13767	31408	16321	81422	40477	26552	208.59	475.88	247.29	1233.7	613.29	402.31
sp|Q6ETN3|4CL3_ORYSJ;tr|A2X1J7|A2X1J7_ORYSI;sp|Q67W82-2|4CL4_ORYSJ;tr|B9FQA6|B9FQA6_ORYSJ;tr|A2YFS4|A2YFS4_ORYSI;tr|B7EFQ0|B7EFQ0_ORYSJ;sp|Q67W82|4CL4_ORYSJ	sp|Q6ETN3|4CL3_ORYSJ;tr|A2X1J7|A2X1J7_ORYSI	>sp|Q6ETN3|4CL3_ORYSJ Probable 4-coumarate--CoA ligase 3 OS=Oryza sativa subsp. japonica GN=4CL3 PE=2 SV=1;>tr|A2X1J7|A2X1J7_ORYSI Putative uncharacterized protein OS=Oryza sativa subsp. indica GN=OsI_06077 PE=4 SV=1	7	1	2	2	1	1	3	1	2	2	1	1	3	11.2	59.64	554	0	11.366	2	3.8	3.8	2	2	5.4	2891.5	5658	7656.5	3745.7	2965.1	3529.3	93.273	182.52	246.98	120.83	95.647	113.85
tr|B9F1L3|B9F1L3_ORYSJ;tr|B8AGF0|B8AGF0_ORYSI;sp|Q6EU14|AGO1A_ORYSJ;tr|B9FC11|B9FC11_ORYSJ;tr|B8AT34|B8AT34_ORYSI;sp|Q7XSA2-2|AGO1B_ORYSJ;sp|Q7XSA2|AGO1B_ORYSJ;tr|C7J0V9|C7J0V9_ORYSJ;tr|C7J472|C7J472_ORYSJ;tr|B9FR04|B9FR04_ORYSJ;tr|B8B2X0|B8B2X0_ORYSI;sp|Q5Z5B2|AGO1D_ORYSJ	tr|B9F1L3|B9F1L3_ORYSJ;tr|B8AGF0|B8AGF0_ORYSI;sp|Q6EU14|AGO1A_ORYSJ;tr|B9FC11|B9FC11_ORYSJ;tr|B8AT34|B8AT34_ORYSI;sp|Q7XSA2-2|AGO1B_ORYSJ;sp|Q7XSA2|AGO1B_ORYSJ	>tr|B9F1L3|B9F1L3_ORYSJ Protein argonaute OS=Oryza sativa subsp. japonica GN=OsJ_07892 PE=3 SV=1;>tr|B8AGF0|B8AGF0_ORYSI Protein argonaute OS=Oryza sativa subsp. indica GN=OsI_08429 PE=3 SV=1;>sp|Q6EU14|AGO1A_ORYSJ Protein argonaute 1A OS=Oryza sativa subs	12	2	2	1	1	1	0	1	1	1	1	1	0	1	118.64	1066	0	21.718	2.6	2.6	1	1	1	0	0	4147.8	0	6010.8	0	0	0	76.811	0	111.31	0	0
tr|I6QM82|I6QM82_ORYSJ;tr|B7SDI4|B7SDI4_ORYSJ;tr|A2X835|A2X835_ORYSI;sp|Q6EU94|PIP11_ORYSJ;tr|I6R438|I6R438_ORYSJ;tr|I6R0X7|I6R0X7_ORYSJ;tr|B7ESS8|B7ESS8_ORYSJ;tr|A2XB64|A2XB64_ORYSI;sp|Q9SXF8|PIP13_ORYSJ	tr|I6QM82|I6QM82_ORYSJ;tr|B7SDI4|B7SDI4_ORYSJ;tr|A2X835|A2X835_ORYSI;sp|Q6EU94|PIP11_ORYSJ;tr|I6R438|I6R438_ORYSJ;tr|I6R0X7|I6R0X7_ORYSJ	>tr|I6QM82|I6QM82_ORYSJ Aquaporin OS=Oryza sativa subsp. japonica GN=PIP1.1 PE=2 SV=1;>tr|B7SDI4|B7SDI4_ORYSJ Aquaporin OS=Oryza sativa subsp. japonica PE=2 SV=1;>tr|A2X835|A2X835_ORYSI Putative uncharacterized protein OS=Oryza sativa subsp. indica GN=OsI_	9	3	2	3	4	4	3	2	2	3	2	2	2	22.1	30.786	289	0	29.52	14.5	11.4	22.1	19.4	19.4	14.5	24612	15118	29604	51531	26806	26071	3076.5	1889.7	3700.5	6441.3	3350.7	3258.9
tr|Q0E040|Q0E040_ORYSJ;tr|A2X6G8|A2X6G8_ORYSI;sp|Q6EUP4|14335_ORYSJ;tr|A6N0W8|A6N0W8_ORYSI	tr|Q0E040|Q0E040_ORYSJ;tr|A2X6G8|A2X6G8_ORYSI;sp|Q6EUP4|14335_ORYSJ	>tr|Q0E040|Q0E040_ORYSJ Os02g0580300 protein OS=Oryza sativa subsp. japonica GN=Os02g0580300 PE=2 SV=1;>tr|A2X6G8|A2X6G8_ORYSI Putative uncharacterized protein OS=Oryza sativa subsp. indica GN=OsI_07806 PE=3 SV=1;>sp|Q6EUP4|14335_ORYSJ 14-3-3-like protein	4	6	10	8	10	10	10	1	3	1	1	1	2	27.1	29.692	262	0	116.1	29.8	45.8	40.1	37.8	44.3	43.9	99846	66380	190950	44984	54020	47474	5873.3	3904.7	11232	2646.1	3177.6	2792.6
tr|Q10HI8|Q10HI8_ORYSJ;sp|Q6F2U9|SYK_ORYSJ;tr|A3AJZ6|A3AJZ6_ORYSJ;tr|Q10HI6|Q10HI6_ORYSJ;tr|A2XIZ4|A2XIZ4_ORYSI;tr|A2XIZ9|A2XIZ9_ORYSI	tr|Q10HI8|Q10HI8_ORYSJ;sp|Q6F2U9|SYK_ORYSJ;tr|A3AJZ6|A3AJZ6_ORYSJ;tr|Q10HI6|Q10HI6_ORYSJ;tr|A2XIZ4|A2XIZ4_ORYSI	>tr|Q10HI8|Q10HI8_ORYSJ Lysine--tRNA ligase OS=Oryza sativa subsp. japonica GN=LOC_Os03g38980 PE=3 SV=1;>sp|Q6F2U9|SYK_ORYSJ Lysine--tRNA ligase OS=Oryza sativa subsp. japonica GN=Os03g0586800 PE=2 SV=1;>tr|A3AJZ6|A3AJZ6_ORYSJ Lysine--tRNA ligase OS=Oryza	6	8	4	3	11	8	8	8	4	3	11	8	8	35.3	67.591	595	0	65.25	19.8	8.1	7.6	22	16.1	15.6	87059	9147.1	7528.9	80119	36405	20919	2720.6	285.85	235.28	2503.7	1137.7	653.72
tr|B9G2I5|B9G2I5_ORYSJ;tr|B8BDP7|B8BDP7_ORYSI;sp|Q6H5J0|FABI2_ORYSJ;sp|Q6Z0I4|FABI1_ORYSJ;tr|B9G0B8|B9G0B8_ORYSJ;tr|B8B9S9|B8B9S9_ORYSI	tr|B9G2I5|B9G2I5_ORYSJ;tr|B8BDP7|B8BDP7_ORYSI;sp|Q6H5J0|FABI2_ORYSJ;sp|Q6Z0I4|FABI1_ORYSJ;tr|B9G0B8|B9G0B8_ORYSJ;tr|B8B9S9|B8B9S9_ORYSI	>tr|B9G2I5|B9G2I5_ORYSJ Putative uncharacterized protein OS=Oryza sativa subsp. japonica GN=OsJ_28642 PE=4 SV=1;>tr|B8BDP7|B8BDP7_ORYSI Putative uncharacterized protein OS=Oryza sativa subsp. indica GN=OsI_30663 PE=4 SV=1;>sp|Q6H5J0|FABI2_ORYSJ Enoyl-[acyl	6	2	1	1	2	2	2	2	1	1	2	2	2	11.1	39.054	371	0	32.682	7.5	4.9	3.5	6.2	6.2	7.5	17923	0	3010.4	2943.8	2050.5	13413	896.16	0	150.52	147.19	102.53	670.66
tr|A2XWZ5|A2XWZ5_ORYSI;sp|Q6H611|SDH7_ORYSJ	tr|A2XWZ5|A2XWZ5_ORYSI;sp|Q6H611|SDH7_ORYSJ	>tr|A2XWZ5|A2XWZ5_ORYSI Putative uncharacterized protein OS=Oryza sativa subsp. indica GN=OsI_17187 PE=4 SV=1;>sp|Q6H611|SDH7_ORYSJ Succinate dehydrogenase subunit 7, mitochondrial OS=Oryza sativa subsp. japonica GN=SDH7 PE=1 SV=1	2	0	1	0	1	1	1	0	1	0	1	1	1	12.2	9.8884	90	0.0032422	3.4937	0	12.2	0	12.2	12.2	12.2	0	883.09	0	696.02	1086.6	781.44	0	176.62	0	139.2	217.32	156.29
sp|Q6H6D2-2|HEM3_ORYSJ;tr|B8AII1|B8AII1_ORYSI;sp|Q6H6D2|HEM3_ORYSJ	sp|Q6H6D2-2|HEM3_ORYSJ;tr|B8AII1|B8AII1_ORYSI;sp|Q6H6D2|HEM3_ORYSJ	>sp|Q6H6D2-2|HEM3_ORYSJ Isoform 2 of Porphobilinogen deaminase, chloroplastic OS=Oryza sativa subsp. japonica GN=HEMC;>tr|B8AII1|B8AII1_ORYSI Putative uncharacterized protein OS=Oryza sativa subsp. indica GN=OsI_06012 PE=3 SV=1;>sp|Q6H6D2|HEM3_ORYSJ Porpho	3	2	0	1	0	0	1	2	0	1	0	0	1	15.9	28.517	264	0	7.1551	12.1	0	6.1	0	0	6.1	1643.4	0	0	0	0	3348	96.669	0	0	0	0	196.94
tr|A2X5I8|A2X5I8_ORYSI;tr|Q8GT62|Q8GT62_ORYSI;sp|Q6H795|CLPD1_ORYSJ;tr|A3A7I6|A3A7I6_ORYSJ	tr|A2X5I8|A2X5I8_ORYSI;tr|Q8GT62|Q8GT62_ORYSI;sp|Q6H795|CLPD1_ORYSJ;tr|A3A7I6|A3A7I6_ORYSJ	>tr|A2X5I8|A2X5I8_ORYSI Putative uncharacterized protein OS=Oryza sativa subsp. indica GN=OsI_07468 PE=3 SV=1;>tr|Q8GT62|Q8GT62_ORYSI ATP-dependent Clp protease ATP-binding subunit OS=Oryza sativa subsp. indica GN=CLPD1 PE=2 SV=1;>sp|Q6H795|CLPD1_ORYSJ Cha	4	0	1	1	1	1	1	0	0	0	0	1	0	2.7	96.45	889	0.0028024	3.551	0	1.2	1.2	1.2	1.1	1.2	0	0	0	0	1195.6	0	0	0	0	0	23.444	0
tr|B8AG42|B8AG42_ORYSI;sp|Q6H7E4|TRXM1_ORYSJ	tr|B8AG42|B8AG42_ORYSI;sp|Q6H7E4|TRXM1_ORYSJ	>tr|B8AG42|B8AG42_ORYSI Putative uncharacterized protein OS=Oryza sativa subsp. indica GN=OsI_08226 PE=4 SV=1;>sp|Q6H7E4|TRXM1_ORYSJ Thioredoxin M1, chloroplastic OS=Oryza sativa subsp. japonica GN=Os02g0639900 PE=2 SV=1	2	0	0	0	1	0	1	0	0	0	1	0	1	9.2	18.589	173	0.003658	3.3945	0	0	0	9.2	0	9.2	0	0	0	0	0	6435.1	0	0	0	0	0	804.39
tr|B7EVI5|B7EVI5_ORYSJ;tr|A2X7K6|A2X7K6_ORYSI;sp|Q6H849|NRL4_ORYSJ	tr|B7EVI5|B7EVI5_ORYSJ;tr|A2X7K6|A2X7K6_ORYSI;sp|Q6H849|NRL4_ORYSJ	>tr|B7EVI5|B7EVI5_ORYSJ cDNA clone:001-020-F10, full insert sequence OS=Oryza sativa subsp. japonica PE=2 SV=1;>tr|A2X7K6|A2X7K6_ORYSI Putative uncharacterized protein OS=Oryza sativa subsp. indica GN=OsI_08193 PE=4 SV=1;>sp|Q6H849|NRL4_ORYSJ Bifunctional	3	0	1	1	1	1	1	0	1	1	1	1	1	9.7	38.676	362	0.0036496	3.3724	0	5.5	5.5	5.5	5.5	5.5	0	0	5581.7	8213.1	0	1248.5	0	0	398.69	586.65	0	89.178
sp|Q6H8D6|COB23_ORYSJ;tr|B9F485|B9F485_ORYSJ;tr|B8ADW8|B8ADW8_ORYSI;tr|B9F486|B9F486_ORYSJ;sp|Q6H8D5|COB22_ORYSJ;tr|B8AE85|B8AE85_ORYSI	sp|Q6H8D6|COB23_ORYSJ;tr|B9F485|B9F485_ORYSJ;tr|B8ADW8|B8ADW8_ORYSI;tr|B9F486|B9F486_ORYSJ;sp|Q6H8D5|COB22_ORYSJ;tr|B8AE85|B8AE85_ORYSI	>sp|Q6H8D6|COB23_ORYSJ Putative coatomer subunit beta-3 OS=Oryza sativa subsp. japonica GN=Os02g0209000 PE=3 SV=2;>tr|B9F485|B9F485_ORYSJ Putative uncharacterized protein OS=Oryza sativa subsp. japonica GN=OsJ_05851 PE=4 SV=1;>tr|B8ADW8|B8ADW8_ORYSI Putat	6	4	4	4	8	3	6	1	1	1	4	1	3	12.2	102.84	910	0	47.04	5.3	4.8	4.8	9	3.7	7.8	18998	6791.9	5168.8	28574	6260.2	10293	463.37	165.65	126.07	696.92	152.69	251.05
tr|A3A997|A3A997_ORYSJ;tr|B7E6W2|B7E6W2_ORYSJ;sp|Q6K215|PIP22_ORYSJ;tr|A3AVM4|A3AVM4_ORYSJ	tr|A3A997|A3A997_ORYSJ;tr|B7E6W2|B7E6W2_ORYSJ;sp|Q6K215|PIP22_ORYSJ	>tr|A3A997|A3A997_ORYSJ Putative uncharacterized protein OS=Oryza sativa subsp. japonica GN=OsJ_07605 PE=3 SV=1;>tr|B7E6W2|B7E6W2_ORYSJ cDNA clone:001-039-E03, full insert sequence OS=Oryza sativa subsp. japonica PE=2 SV=1;>sp|Q6K215|PIP22_ORYSJ Probable a	4	6	5	5	6	6	5	2	1	2	2	2	2	4.3	30.164	280	0	26.354	18.6	20	20	25	25	15.4	12667	8936.9	9801.2	12425	8340.1	5781.4	1151.6	812.44	891.02	1129.5	758.19	525.58
tr|B9G280|B9G280_ORYSJ;tr|B8BD60|B8BD60_ORYSI;tr|B7EP08|B7EP08_ORYSJ;sp|Q6K439|PAP2_ORYSJ;tr|Q0J3C0|Q0J3C0_ORYSJ	tr|B9G280|B9G280_ORYSJ;tr|B8BD60|B8BD60_ORYSI;tr|B7EP08|B7EP08_ORYSJ;sp|Q6K439|PAP2_ORYSJ;tr|Q0J3C0|Q0J3C0_ORYSJ	>tr|B9G280|B9G280_ORYSJ Putative uncharacterized protein OS=Oryza sativa subsp. japonica GN=OsJ_28458 PE=4 SV=1;>tr|B8BD60|B8BD60_ORYSI Putative uncharacterized protein OS=Oryza sativa subsp. indica GN=OsI_30469 PE=4 SV=1;>tr|B7EP08|B7EP08_ORYSJ cDNA clone	5	7	4	3	7	5	4	7	4	3	7	5	4	32.3	34.492	319	0	70.391	28.2	18.8	12.2	28.2	22.9	15.4	73113	11991	10902	82025	57212	47461	4061.8	666.15	605.69	4557	3178.4	2636.7
tr|A2Z0D1|A2Z0D1_ORYSI;sp|Q6K548|VDAC1_ORYSJ;tr|A3BY14|A3BY14_ORYSJ;tr|A6MZS8|A6MZS8_ORYSI;tr|B7EKD7|B7EKD7_ORYSJ	tr|A2Z0D1|A2Z0D1_ORYSI;sp|Q6K548|VDAC1_ORYSJ;tr|A3BY14|A3BY14_ORYSJ	>tr|A2Z0D1|A2Z0D1_ORYSI Putative uncharacterized protein OS=Oryza sativa subsp. indica GN=OsI_31052 PE=4 SV=1;>sp|Q6K548|VDAC1_ORYSJ Mitochondrial outer membrane protein porin 1 OS=Oryza sativa subsp. japonica GN=VDAC1 PE=1 SV=3;>tr|A3BY14|A3BY14_ORYSJ Put	5	6	4	4	6	7	6	6	4	4	6	7	6	31.4	29.173	274	0	62.041	27	20.1	20.4	27	31.4	28.8	67718	51747	17346	84204	64468	54280	5209.1	3980.6	1334.3	6477.2	4959.1	4175.4
sp|Q6K5G8|G3PC3_ORYSJ;tr|B8AF09|B8AF09_ORYSI;tr|Q8H6A7|Q8H6A7_ORYSJ	sp|Q6K5G8|G3PC3_ORYSJ;tr|B8AF09|B8AF09_ORYSI;tr|Q8H6A7|Q8H6A7_ORYSJ	>sp|Q6K5G8|G3PC3_ORYSJ Glyceraldehyde-3-phosphate dehydrogenase 3, cytosolic OS=Oryza sativa subsp. japonica GN=GAPC3 PE=2 SV=1;>tr|B8AF09|B8AF09_ORYSI Glyceraldehyde-3-phosphate dehydrogenase OS=Oryza sativa subsp. indica GN=OsI_07948 PE=3 SV=1;>tr|Q8H6A7	3	11	11	6	16	12	13	3	2	1	4	2	1	19.6	36.567	337	0	23.807	35.3	40.7	26.4	52.8	39.8	36.5	41778	3766.5	31588	75242	27116	33838	2088.9	188.33	1579.4	3762.1	1355.8	1691.9
tr|A3AC84|A3AC84_ORYSJ;tr|A2XAI5|A2XAI5_ORYSI;sp|Q6K669|AMPL2_ORYSJ;tr|Q0DWU5|Q0DWU5_ORYSJ;tr|A6N1P7|A6N1P7_ORYSI;tr|A2ZK22|A2ZK22_ORYSI	tr|A3AC84|A3AC84_ORYSJ;tr|A2XAI5|A2XAI5_ORYSI;sp|Q6K669|AMPL2_ORYSJ;tr|Q0DWU5|Q0DWU5_ORYSJ	>tr|A3AC84|A3AC84_ORYSJ Putative uncharacterized protein OS=Oryza sativa subsp. japonica GN=OsJ_08704 PE=3 SV=1;>tr|A2XAI5|A2XAI5_ORYSI Putative uncharacterized protein OS=Oryza sativa subsp. indica GN=OsI_09267 PE=3 SV=1;>sp|Q6K669|AMPL2_ORYSJ Leucine ami	6	9	9	7	12	9	10	9	9	7	12	9	10	28.1	61.818	598	0	159.54	18.6	18.6	15.9	23.1	21.2	22.1	218760	132810	62735	146810	97558	120560	6836.1	4150.4	1960.5	4587.9	3048.7	3767.4
tr|B8AFL1|B8AFL1_ORYSI;sp|Q6K7V6|TOCC_ORYSJ	tr|B8AFL1|B8AFL1_ORYSI;sp|Q6K7V6|TOCC_ORYSJ	>tr|B8AFL1|B8AFL1_ORYSI Putative uncharacterized protein OS=Oryza sativa subsp. indica GN=OsI_06739 PE=4 SV=1;>sp|Q6K7V6|TOCC_ORYSJ Probable tocopherol cyclase, chloroplastic OS=Oryza sativa subsp. japonica GN=VTE1 PE=2 SV=1	2	0	1	2	4	2	4	0	1	2	4	2	4	17.7	52.194	470	0	41.814	0	4.3	7.4	8.7	7.4	8.7	0	4605.9	9577.5	31965	18161	5179	0	184.23	383.1	1278.6	726.43	207.16
tr|B8AF20|B8AF20_ORYSI;sp|Q6K8J4|ISPG_ORYSJ	tr|B8AF20|B8AF20_ORYSI;sp|Q6K8J4|ISPG_ORYSJ	>tr|B8AF20|B8AF20_ORYSI Putative uncharacterized protein OS=Oryza sativa subsp. indica GN=OsI_07973 PE=3 SV=1;>sp|Q6K8J4|ISPG_ORYSJ 4-hydroxy-3-methylbut-2-en-1-yl diphosphate synthase (ferredoxin), chloroplastic OS=Oryza sativa subsp. japonica GN=ISPG PE=	2	12	9	8	10	9	8	12	9	8	10	9	8	30.2	82.16	744	0	323.31	23	18.7	19.2	19	19.4	14.8	230130	83942	99092	147930	22502	43559	5351.9	1952.1	2304.5	3440.1	523.3	1013
sp|Q6K973|SUS6_ORYSJ;tr|B9F4P4|B9F4P4_ORYSJ;tr|B8AFK0|B8AFK0_ORYSI	sp|Q6K973|SUS6_ORYSJ;tr|B9F4P4|B9F4P4_ORYSJ	>sp|Q6K973|SUS6_ORYSJ Sucrose synthase 6 OS=Oryza sativa subsp. japonica GN=SUS6 PE=2 SV=1;>tr|B9F4P4|B9F4P4_ORYSJ Putative uncharacterized protein OS=Oryza sativa subsp. japonica GN=OsJ_08997 PE=4 SV=1	3	4	2	3	9	3	2	4	2	3	8	3	2	16.7	96.152	846	0	55.564	7.6	2.7	4.8	15.6	4.7	2.6	18071	29697	0	45145	8549.4	0	410.7	674.94	0	1026	194.3	0
tr|Q0DZG1|Q0DZG1_ORYSJ;tr|A2X7C5|A2X7C5_ORYSI;sp|Q6K9N6|SUCB_ORYSJ	tr|Q0DZG1|Q0DZG1_ORYSJ;tr|A2X7C5|A2X7C5_ORYSI;sp|Q6K9N6|SUCB_ORYSJ	>tr|Q0DZG1|Q0DZG1_ORYSJ Succinyl-CoA ligase subunit beta OS=Oryza sativa subsp. japonica GN=Os02g0621700 PE=2 SV=1;>tr|A2X7C5|A2X7C5_ORYSI Succinyl-CoA ligase subunit beta OS=Oryza sativa subsp. indica GN=OsI_08117 PE=3 SV=1;>sp|Q6K9N6|SUCB_ORYSJ Succinyl-	3	7	7	5	10	8	8	7	7	5	10	8	8	39.8	45.091	422	0	152.97	19.9	25.1	16.6	33.9	27.5	26.1	48248	26788	17762	123620	143410	63743	1556.4	864.14	572.98	3987.8	4626.2	2056.2
tr|B8AWF2|B8AWF2_ORYSI;sp|Q6L4F8|GBLPB_ORYSJ	tr|B8AWF2|B8AWF2_ORYSI;sp|Q6L4F8|GBLPB_ORYSJ	>tr|B8AWF2|B8AWF2_ORYSI Putative uncharacterized protein OS=Oryza sativa subsp. indica GN=OsI_20897 PE=4 SV=1;>sp|Q6L4F8|GBLPB_ORYSJ Guanine nucleotide-binding protein subunit beta-like protein B OS=Oryza sativa subsp. japonica GN=RACK1B PE=1 SV=1	2	1	0	0	2	0	1	1	0	0	2	0	1	12.2	33.911	312	0	6.9547	4.2	0	0	8.3	0	4.2	7886.2	0	0	7410.4	0	0	415.06	0	0	390.02	0	0
tr|B8B098|B8B098_ORYSI;sp|Q6L5I5|VDAC2_ORYSJ;tr|A6N0A5|A6N0A5_ORYSI;tr|A5H9K3|A5H9K3_ORYSI;tr|B9EZ52|B9EZ52_ORYSJ;tr|B8A8P3|B8A8P3_ORYSI;sp|Q0JJV1|VDAC4_ORYSJ	tr|B8B098|B8B098_ORYSI;sp|Q6L5I5|VDAC2_ORYSJ	>tr|B8B098|B8B098_ORYSI Putative uncharacterized protein OS=Oryza sativa subsp. indica GN=OsI_20774 PE=4 SV=1;>sp|Q6L5I5|VDAC2_ORYSJ Mitochondrial outer membrane protein porin 2 OS=Oryza sativa subsp. japonica GN=VDAC2 PE=2 SV=1	7	10	7	7	9	11	9	10	7	7	9	11	9	61.8	29.602	280	0	284.34	55.4	31.8	31.8	42.1	49.6	43.2	233190	222990	205710	398030	283930	294320	19433	18582	17143	33169	23661	24526
tr|B8B8C2|B8B8C2_ORYSI;tr|A3BM15|A3BM15_ORYSJ;sp|Q6YSF3|AN321_ORYSJ	tr|B8B8C2|B8B8C2_ORYSI;tr|A3BM15|A3BM15_ORYSJ;sp|Q6YSF3|AN321_ORYSJ	>tr|B8B8C2|B8B8C2_ORYSI Putative uncharacterized protein OS=Oryza sativa subsp. indica GN=OsI_26814 PE=4 SV=1;>tr|A3BM15|A3BM15_ORYSJ Putative uncharacterized protein OS=Oryza sativa subsp. japonica GN=OsJ_25065 PE=4 SV=1;>sp|Q6YSF3|AN321_ORYSJ Acidic leuc	3	1	0	0	0	0	0	1	0	0	0	0	0	2.8	49.976	459	0.0032452	3.4966	2.8	0	0	0	0	0	4440.3	0	0	0	0	0	341.56	0	0	0	0	0
tr|A2X8S4|A2X8S4_ORYSI;sp|Q6YV23|CARA_ORYSJ;tr|A3AAK1|A3AAK1_ORYSJ;tr|Q6YV22|Q6YV22_ORYSJ	tr|A2X8S4|A2X8S4_ORYSI;sp|Q6YV23|CARA_ORYSJ;tr|A3AAK1|A3AAK1_ORYSJ	>tr|A2X8S4|A2X8S4_ORYSI Putative uncharacterized protein OS=Oryza sativa subsp. indica GN=OsI_08636 PE=3 SV=1;>sp|Q6YV23|CARA_ORYSJ Carbamoyl-phosphate synthase small chain, chloroplastic OS=Oryza sativa subsp. japonica GN=CARA PE=2 SV=2;>tr|A3AAK1|A3AAK1_	4	2	2	2	5	4	4	2	2	2	5	4	4	22	48.505	446	0	95.597	6.3	6.3	7.8	19.7	15.9	14.8	15446	12368	10381	37160	41134	30641	671.55	537.73	451.34	1615.6	1788.4	1332.2
tr|Q0E2Q7|Q0E2Q7_ORYSJ;tr|B8AE83|B8AE83_ORYSI;sp|Q6YW46-2|EF1G2_ORYSJ;sp|Q6YW46|EF1G2_ORYSJ	tr|Q0E2Q7|Q0E2Q7_ORYSJ;tr|B8AE83|B8AE83_ORYSI;sp|Q6YW46-2|EF1G2_ORYSJ;sp|Q6YW46|EF1G2_ORYSJ	>tr|Q0E2Q7|Q0E2Q7_ORYSJ Os02g0220500 protein OS=Oryza sativa subsp. japonica GN=Os02g0220500 PE=4 SV=1;>tr|B8AE83|B8AE83_ORYSI Putative uncharacterized protein OS=Oryza sativa subsp. indica GN=OsI_06401 PE=4 SV=1;>sp|Q6YW46-2|EF1G2_ORYSJ Isoform 2 of Elong	4	6	5	4	8	8	7	1	0	1	1	0	0	4.8	46.93	414	0	239	22.9	17.4	16.9	26.1	25.6	18.8	78309	69884	12226	142170	21738	45900	4350.5	3882.5	679.24	7898.4	1207.7	2550
tr|B7E8F4|B7E8F4_ORYSJ;sp|Q6YXW6|SPP2_ORYSJ;tr|B8AHF9|B8AHF9_ORYSI;tr|B9F2N9|B9F2N9_ORYSJ;tr|A6N1K5|A6N1K5_ORYSI	tr|B7E8F4|B7E8F4_ORYSJ;sp|Q6YXW6|SPP2_ORYSJ;tr|B8AHF9|B8AHF9_ORYSI;tr|B9F2N9|B9F2N9_ORYSJ	>tr|B7E8F4|B7E8F4_ORYSJ cDNA clone:001-114-A01, full insert sequence OS=Oryza sativa subsp. japonica PE=2 SV=1;>sp|Q6YXW6|SPP2_ORYSJ Sucrose-phosphatase 2 OS=Oryza sativa subsp. japonica GN=SPP2 PE=1 SV=1;>tr|B8AHF9|B8AHF9_ORYSI Putative uncharacterized pr	5	3	2	2	2	2	1	3	2	2	2	2	1	14.9	47.254	423	0	17.729	9.7	6.4	6.4	7.6	7.6	3.3	10580	2906.7	3535.9	3900.1	14379	6507.7	528.99	145.33	176.79	195.01	718.96	325.38
tr|Q0J464|Q0J464_ORYSJ;sp|Q6YZE2|GSA_ORYSJ;tr|B8B936|B8B936_ORYSI;tr|B8B939|B8B939_ORYSI	tr|Q0J464|Q0J464_ORYSJ;sp|Q6YZE2|GSA_ORYSJ;tr|B8B936|B8B936_ORYSI	>tr|Q0J464|Q0J464_ORYSJ Os08g0532200 protein OS=Oryza sativa subsp. japonica GN=Os08g0532200 PE=2 SV=1;>sp|Q6YZE2|GSA_ORYSJ Glutamate-1-semialdehyde 2,1-aminomutase, chloroplastic OS=Oryza sativa subsp. japonica GN=GSA PE=2 SV=1;>tr|B8B936|B8B936_ORYSI Put	4	3	3	3	5	3	3	3	3	3	5	3	3	34.7	50.237	478	0	42.044	11.3	12.1	10.3	18.4	11.5	11.1	9624.5	8414.9	3138.1	29910	9181.3	11718	458.31	400.71	149.44	1424.3	437.21	558.02
sp|Q6YZX6|ACOC_ORYSJ;tr|B9FZG0|B9FZG0_ORYSJ;tr|B8BBF3|B8BBF3_ORYSI;tr|B8BBF4|B8BBF4_ORYSI;tr|B9FSW6|B9FSW6_ORYSJ;tr|Q5Z4C3|Q5Z4C3_ORYSJ	sp|Q6YZX6|ACOC_ORYSJ;tr|B9FZG0|B9FZG0_ORYSJ;tr|B8BBF3|B8BBF3_ORYSI	>sp|Q6YZX6|ACOC_ORYSJ Putative aconitate hydratase, cytoplasmic OS=Oryza sativa subsp. japonica GN=Os08g0191100 PE=3 SV=1;>tr|B9FZG0|B9FZG0_ORYSJ Aconitate hydratase OS=Oryza sativa subsp. japonica GN=OsJ_26310 PE=3 SV=1;>tr|B8BBF3|B8BBF3_ORYSI Putative un	6	14	14	11	19	22	21	13	12	10	17	20	19	43.8	98.082	898	0	323.31	20.8	20.9	14.4	28.3	34.4	29.6	227210	210600	221320	587690	347650	317940	5049.1	4679.9	4918.3	13060	7725.5	7065.3
tr|B7EWY7|B7EWY7_ORYSJ;tr|B8B945|B8B945_ORYSI;sp|Q6Z1G7|ODPB1_ORYSJ;tr|A2YXH5|A2YXH5_ORYSI	tr|B7EWY7|B7EWY7_ORYSJ;tr|B8B945|B8B945_ORYSI;sp|Q6Z1G7|ODPB1_ORYSJ	>tr|B7EWY7|B7EWY7_ORYSJ (Rice Genome Annotation Project) pyruvate dehydrogenase E1 component subunit beta OS=Oryza sativa subsp. japonica PE=2 SV=1;>tr|B8B945|B8B945_ORYSI Putative uncharacterized protein OS=Oryza sativa subsp. indica GN=OsI_30042 PE=4 SV=	4	1	2	2	2	2	1	0	0	0	1	0	0	8.4	38.09	356	0	6.3889	3.1	5.3	5.3	7	5.3	3.1	0	0	0	12537	0	0	0	0	0	895.5	0	0
sp|Q6Z1J6|OLA1_ORYSJ;sp|B8BBN7|OLA1_ORYSI;tr|B8BBN8|B8BBN8_ORYSI	sp|Q6Z1J6|OLA1_ORYSJ;sp|B8BBN7|OLA1_ORYSI	>sp|Q6Z1J6|OLA1_ORYSJ Obg-like ATPase 1 OS=Oryza sativa subsp. japonica GN=YchF1 PE=1 SV=1;>sp|B8BBN7|OLA1_ORYSI Obg-like ATPase 1 OS=Oryza sativa subsp. indica GN=OsI_28170 PE=3 SV=1	3	6	3	5	4	4	3	6	3	5	4	4	3	27.4	44.332	394	0	56.087	25.1	10.9	17.5	14.2	14.2	11.9	47560	29354	47908	53351	55174	35881	1902.4	1174.2	1916.3	2134.1	2207	1435.2
tr|U5LY03|U5LY03_ORYSJ;tr|A2X9K1|A2X9K1_ORYSI;sp|Q6Z2T6|CHLP_ORYSJ;tr|U5LVE4|U5LVE4_ORYSJ	tr|U5LY03|U5LY03_ORYSJ;tr|A2X9K1|A2X9K1_ORYSI;sp|Q6Z2T6|CHLP_ORYSJ;tr|U5LVE4|U5LVE4_ORYSJ	>tr|U5LY03|U5LY03_ORYSJ Geranylgeranyl reductase OS=Oryza sativa subsp. japonica GN=LYL1 PE=2 SV=1;>tr|A2X9K1|A2X9K1_ORYSI Putative uncharacterized protein OS=Oryza sativa subsp. indica GN=OsI_08917 PE=4 SV=1;>sp|Q6Z2T6|CHLP_ORYSJ Geranylgeranyl diphosphat	4	10	7	7	8	6	6	10	7	7	8	6	6	27.2	50.586	463	0	85.479	25.1	19	17.1	22.2	16.4	16.6	105660	57419	52809	44792	54239	52156	4064	2208.4	2031.1	1722.8	2086.1	2006
tr|B9F2Z4|B9F2Z4_ORYSJ;tr|Q0DXM0|Q0DXM0_ORYSJ;tr|D0TZQ9|D0TZQ9_ORYSI;tr|D0TZP8|D0TZP8_ORYSJ;tr|B8AIG0|B8AIG0_ORYSI;sp|Q6Z2T8|SSY22_ORYSJ	tr|B9F2Z4|B9F2Z4_ORYSJ;tr|Q0DXM0|Q0DXM0_ORYSJ;tr|D0TZQ9|D0TZQ9_ORYSI;tr|D0TZP8|D0TZP8_ORYSJ;tr|B8AIG0|B8AIG0_ORYSI;sp|Q6Z2T8|SSY22_ORYSJ	>tr|B9F2Z4|B9F2Z4_ORYSJ Starch synthase, chloroplastic/amyloplastic OS=Oryza sativa subsp. japonica GN=OsJ_08360 PE=3 SV=1;>tr|Q0DXM0|Q0DXM0_ORYSJ Starch synthase, chloroplastic/amyloplastic (Fragment) OS=Oryza sativa subsp. japonica GN=Os02g0744700 PE=3 S	6	3	3	3	1	0	2	2	2	2	1	0	2	4.6	72.961	676	0	14.44	6.5	6.5	6.5	2.7	0	4.6	19110	13071	20819	0	0	14166	637.02	435.7	693.98	0	0	472.21
sp|Q6Z2X6|CAS_ORYSJ;tr|B9F2M8|B9F2M8_ORYSJ;tr|B8AHE6|B8AHE6_ORYSI;tr|C7IYE8|C7IYE8_ORYSJ;tr|B9F2M7|B9F2M7_ORYSJ;tr|B8AHE3|B8AHE3_ORYSI	sp|Q6Z2X6|CAS_ORYSJ;tr|B9F2M8|B9F2M8_ORYSJ;tr|B8AHE6|B8AHE6_ORYSI	>sp|Q6Z2X6|CAS_ORYSJ Cycloartenol synthase OS=Oryza sativa subsp. japonica GN=Os02g0139700 PE=1 SV=1;>tr|B9F2M8|B9F2M8_ORYSJ Terpene cyclase/mutase family member OS=Oryza sativa subsp. japonica GN=OsJ_05323 PE=3 SV=1;>tr|B8AHE6|B8AHE6_ORYSI Terpene cyclase	6	4	3	3	4	4	5	4	3	3	4	4	5	15.8	85.681	759	0	75.632	7.5	5.9	5.8	7.4	8	9.7	31485	9859.2	25934	44745	31310	17711	954.1	298.77	785.89	1355.9	948.78	536.7
tr|B9FW22|B9FW22_ORYSJ;tr|B8B874|B8B874_ORYSI;sp|Q6Z382|COPG2_ORYSJ	tr|B9FW22|B9FW22_ORYSJ;tr|B8B874|B8B874_ORYSI;sp|Q6Z382|COPG2_ORYSJ	>tr|B9FW22|B9FW22_ORYSJ Coatomer subunit gamma OS=Oryza sativa subsp. japonica GN=OsJ_23473 PE=3 SV=1;>tr|B8B874|B8B874_ORYSI Coatomer subunit gamma OS=Oryza sativa subsp. indica GN=OsI_25286 PE=3 SV=1;>sp|Q6Z382|COPG2_ORYSJ Coatomer subunit gamma-2 OS=Ory	3	12	9	8	15	9	14	6	4	4	9	4	9	26.2	98.553	889	0	171.61	16.8	12.4	10	22.2	10.9	20	86375	9346.5	16358	66932	29282	46351	1799.5	194.72	340.8	1394.4	610.04	965.65
tr|B9FW25|B9FW25_ORYSJ;sp|Q6Z4K6|RH52B_ORYSJ;tr|B8B879|B8B879_ORYSI	tr|B9FW25|B9FW25_ORYSJ;sp|Q6Z4K6|RH52B_ORYSJ;tr|B8B879|B8B879_ORYSI	>tr|B9FW25|B9FW25_ORYSJ Putative uncharacterized protein OS=Oryza sativa subsp. japonica GN=OsJ_23477 PE=4 SV=1;>sp|Q6Z4K6|RH52B_ORYSJ DEAD-box ATP-dependent RNA helicase 52B OS=Oryza sativa subsp. japonica GN=PL10B PE=2 SV=1;>tr|B8B879|B8B879_ORYSI Putati	3	9	6	5	10	7	8	2	2	0	2	1	2	3.9	67.171	638	0	64.767	16	11.8	7.8	17.1	11.4	13	62508	19608	21872	30598	21844	29328	2016.4	632.52	705.55	987.02	704.63	946.05
sp|Q6Z5N4|ODPA1_ORYSJ;tr|A2YB83|A2YB83_ORYSI;sp|Q654V6|ODPA2_ORYSJ;tr|B9FSH9|B9FSH9_ORYSJ	sp|Q6Z5N4|ODPA1_ORYSJ	>sp|Q6Z5N4|ODPA1_ORYSJ Pyruvate dehydrogenase E1 component subunit alpha-1, mitochondrial OS=Oryza sativa subsp. japonica GN=Os02g0739600 PE=2 SV=1	4	2	2	4	8	8	7	2	2	4	8	8	7	44.4	42.701	390	0	143.2	7.9	7.9	18.2	37.2	30.8	23.3	37725	5606.3	33789	94075	90678	74829	1714.8	254.83	1535.9	4276.1	4121.7	3401.3
sp|Q6Z6L4|APM1A_ORYSJ;tr|A2X2G9|A2X2G9_ORYSI	sp|Q6Z6L4|APM1A_ORYSJ;tr|A2X2G9|A2X2G9_ORYSI	>sp|Q6Z6L4|APM1A_ORYSJ Aminopeptidase M1-A OS=Oryza sativa subsp. japonica GN=Os02g0218200 PE=2 SV=1;>tr|A2X2G9|A2X2G9_ORYSI Putative uncharacterized protein OS=Oryza sativa subsp. indica GN=OsI_06386 PE=4 SV=1	2	12	13	7	22	18	20	12	13	7	22	18	20	34.5	98.452	878	0	168.23	15.1	18.2	8.7	27.6	25.3	23.8	80225	98669	37296	305170	80226	157530	1744	2145	810.79	6634	1744	3424.6
sp|Q6Z7K5|MTP3_ORYSJ;tr|A2XA59|A2XA59_ORYSI	sp|Q6Z7K5|MTP3_ORYSJ;tr|A2XA59|A2XA59_ORYSI	>sp|Q6Z7K5|MTP3_ORYSJ Metal tolerance protein 3 OS=Oryza sativa subsp. japonica GN=MTP3 PE=2 SV=1;>tr|A2XA59|A2XA59_ORYSI Putative uncharacterized protein OS=Oryza sativa subsp. indica GN=OsI_09135 PE=4 SV=1	2	1	1	1	1	1	0	1	1	1	1	1	0	3.9	45.731	410	0.00098039	4.1228	3.9	3.9	3.9	3.9	3.9	0	2867.2	1684.7	816.61	2542.1	2785	0	191.15	112.31	54.441	169.48	185.67	0
tr|B7EZ37|B7EZ37_ORYSJ;sp|Q6Z8F5|SCAM5_ORYSJ;tr|B8AH75|B8AH75_ORYSI	tr|B7EZ37|B7EZ37_ORYSJ;sp|Q6Z8F5|SCAM5_ORYSJ;tr|B8AH75|B8AH75_ORYSI	>tr|B7EZ37|B7EZ37_ORYSJ cDNA clone:001-208-F01, full insert sequence OS=Oryza sativa subsp. japonica PE=2 SV=1;>sp|Q6Z8F5|SCAM5_ORYSJ Secretory carrier-associated membrane protein 5 OS=Oryza sativa subsp. japonica GN=SCAMP5 PE=2 SV=1;>tr|B8AH75|B8AH75_ORYS	3	0	1	0	1	1	1	0	1	0	1	1	1	4.3	30.853	281	0.0078159	2.9362	0	4.3	0	4.3	4.3	4.3	0	2431.3	0	3069.1	0	3033.4	0	270.15	0	341.01	0	337.04
tr|A2YVX7|A2YVX7_ORYSI;sp|Q6Z965|OPR7_ORYSJ	tr|A2YVX7|A2YVX7_ORYSI;sp|Q6Z965|OPR7_ORYSJ	>tr|A2YVX7|A2YVX7_ORYSI Putative uncharacterized protein OS=Oryza sativa subsp. indica GN=OsI_29482 PE=4 SV=1;>sp|Q6Z965|OPR7_ORYSJ 12-oxophytodienoate reductase 7 OS=Oryza sativa subsp. japonica GN=OPR7 PE=2 SV=1	2	0	1	1	0	1	1	0	1	1	0	1	1	11.4	43.677	394	0	6.6126	0	2.5	1.8	0	1.8	1.8	0	573.84	3025.1	0	3243.2	2754.4	0	24.95	131.53	0	141.01	119.76
tr|J3SM96|J3SM96_ORYSI;tr|J3SHM4|J3SHM4_ORYSI;tr|J3SBY5|J3SBY5_ORYSI;tr|A2YSQ4|A2YSQ4_ORYSI;sp|Q941T9|GMPP2_ORYSJ;sp|Q6Z9A3|GMPP3_ORYSJ;tr|A2XEY5|A2XEY5_ORYSI;sp|Q84JH5|GMPP1_ORYSJ	tr|J3SM96|J3SM96_ORYSI;tr|J3SHM4|J3SHM4_ORYSI;tr|J3SBY5|J3SBY5_ORYSI;tr|A2YSQ4|A2YSQ4_ORYSI;sp|Q941T9|GMPP2_ORYSJ;sp|Q6Z9A3|GMPP3_ORYSJ;tr|A2XEY5|A2XEY5_ORYSI;sp|Q84JH5|GMPP1_ORYSJ	>tr|J3SM96|J3SM96_ORYSI Mannose-1-phosphate guanyltransferase 1 OS=Oryza sativa subsp. indica PE=2 SV=1;>tr|J3SHM4|J3SHM4_ORYSI Mannose-1-phosphate guanyltransferase 4 OS=Oryza sativa subsp. indica PE=2 SV=1;>tr|J3SBY5|J3SBY5_ORYSI Mannose-1-phosphate guan	8	1	0	2	1	0	2	1	0	2	1	0	2	8	39.577	361	0	7.4503	5	0	8	3	0	8	2081.3	0	4528.2	4125.6	0	6582.9	122.43	0	266.37	242.68	0	387.23
tr|A2YVX9|A2YVX9_ORYSI;sp|Q6ZBZ2|GL814_ORYSJ	tr|A2YVX9|A2YVX9_ORYSI;sp|Q6ZBZ2|GL814_ORYSJ	>tr|A2YVX9|A2YVX9_ORYSI Putative uncharacterized protein OS=Oryza sativa subsp. indica GN=OsI_29484 PE=4 SV=1;>sp|Q6ZBZ2|GL814_ORYSJ Germin-like protein 8-14 OS=Oryza sativa subsp. japonica GN=GER5 PE=1 SV=1	2	3	4	4	3	4	4	3	4	4	3	4	4	20.2	21.861	213	0	238.75	16	20.2	20.2	16	20.2	20.2	1100600	586820	819840	1184000	730880	583700	275140	146710	204960	296000	182720	145920
tr|A3BNX7|A3BNX7_ORYSJ;tr|A2YQI1|A2YQI1_ORYSI;sp|Q6ZC69|KAD2_ORYSJ	tr|A3BNX7|A3BNX7_ORYSJ;tr|A2YQI1|A2YQI1_ORYSI;sp|Q6ZC69|KAD2_ORYSJ	>tr|A3BNX7|A3BNX7_ORYSJ Putative uncharacterized protein OS=Oryza sativa subsp. japonica GN=OsJ_25775 PE=3 SV=1;>tr|A2YQI1|A2YQI1_ORYSI Putative uncharacterized protein OS=Oryza sativa subsp. indica GN=OsI_27547 PE=3 SV=1;>sp|Q6ZC69|KAD2_ORYSJ Probable ade	3	1	0	0	0	1	0	1	0	0	0	1	0	11.2	26.095	241	0.0049796	3.2804	5.8	0	0	0	5.4	0	11307	0	0	0	3837.5	0	706.68	0	0	0	239.85	0
tr|A2YQL0|A2YQL0_ORYSI;sp|Q6ZCC4|SDH6_ORYSJ	tr|A2YQL0|A2YQL0_ORYSI;sp|Q6ZCC4|SDH6_ORYSJ	>tr|A2YQL0|A2YQL0_ORYSI Putative uncharacterized protein OS=Oryza sativa subsp. indica GN=OsI_27576 PE=4 SV=1;>sp|Q6ZCC4|SDH6_ORYSJ Succinate dehydrogenase subunit 6, mitochondrial OS=Oryza sativa subsp. japonica GN=SDH6 PE=1 SV=1	2	1	1	0	2	0	1	1	1	0	2	0	1	24.6	15.712	142	0	6.7131	9.9	9.9	0	24.6	0	9.9	6468	2081.3	0	3093.4	0	4192.7	1293.6	416.27	0	618.67	0	838.55
tr|A2YSN2|A2YSN2_ORYSI;sp|Q6ZCR3|GL812_ORYSJ	tr|A2YSN2|A2YSN2_ORYSI;sp|Q6ZCR3|GL812_ORYSJ	>tr|A2YSN2|A2YSN2_ORYSI Putative uncharacterized protein OS=Oryza sativa subsp. indica GN=OsI_28330 PE=4 SV=1;>sp|Q6ZCR3|GL812_ORYSJ Germin-like protein 8-12 OS=Oryza sativa subsp. japonica GN=Os08g0231400 PE=2 SV=1	2	2	1	1	3	3	3	2	1	1	3	3	3	19.2	24.576	224	0	48.419	12.5	5.4	5.4	19.2	19.2	19.2	12816	10707	10407	36884	43403	41177	1602.1	1338.4	1300.8	4610.5	5425.4	5147.1
sp|Q6ZD89|OMT1_ORYSJ;tr|A2YRE2|A2YRE2_ORYSI;tr|B8BAW2|B8BAW2_ORYSI	sp|Q6ZD89|OMT1_ORYSJ;tr|A2YRE2|A2YRE2_ORYSI	>sp|Q6ZD89|OMT1_ORYSJ Flavone 3-O-methyltransferase 1 OS=Oryza sativa subsp. japonica GN=ROMT-9 PE=1 SV=1;>tr|A2YRE2|A2YRE2_ORYSI Putative uncharacterized protein OS=Oryza sativa subsp. indica GN=OsI_27880 PE=4 SV=1	3	6	6	6	10	7	9	6	6	6	10	7	9	59.5	39.749	368	0	252.91	23.4	23.4	25.5	53.3	27.4	42.1	95700	45887	45256	216890	108060	151880	5036.8	2415.1	2381.9	11415	5687.4	7993.6
tr|B8B729|B8B729_ORYSI;sp|Q6ZDY8|SDHA_ORYSJ;tr|B9FVD6|B9FVD6_ORYSJ	tr|B8B729|B8B729_ORYSI;sp|Q6ZDY8|SDHA_ORYSJ;tr|B9FVD6|B9FVD6_ORYSJ	>tr|B8B729|B8B729_ORYSI Succinate dehydrogenase [ubiquinone] flavoprotein subunit, mitochondrial OS=Oryza sativa subsp. indica GN=OsI_24801 PE=3 SV=1;>sp|Q6ZDY8|SDHA_ORYSJ Succinate dehydrogenase [ubiquinone] flavoprotein subunit, mitochondrial OS=Oryza sa	3	7	3	5	6	5	5	7	3	5	6	5	5	25.2	68.853	630	0	153.92	17.6	7	9.5	15.1	12.5	11	149430	22096	64800	160210	95598	71240	5336.7	789.13	2314.3	5721.8	3414.2	2544.3
tr|Q0DY53|Q0DY53_ORYSJ;sp|Q6ZFT5|KPRS4_ORYSJ;tr|B8AHL6|B8AHL6_ORYSI	tr|Q0DY53|Q0DY53_ORYSJ;sp|Q6ZFT5|KPRS4_ORYSJ;tr|B8AHL6|B8AHL6_ORYSI	>tr|Q0DY53|Q0DY53_ORYSJ Os02g0714600 protein OS=Oryza sativa subsp. japonica GN=Os02g0714600 PE=2 SV=1;>sp|Q6ZFT5|KPRS4_ORYSJ Ribose-phosphate pyrophosphokinase 4 OS=Oryza sativa subsp. japonica GN=Os02g0714600 PE=2 SV=1;>tr|B8AHL6|B8AHL6_ORYSI Putative un	3	3	2	2	2	2	2	3	2	2	2	2	2	18.2	36.148	325	0	14.03	13.5	9.8	9.8	8.6	8.6	8.6	18651	5307.3	12100	6301.3	5070.4	11422	981.65	279.33	636.85	331.65	266.86	601.14
tr|B8AHL2|B8AHL2_ORYSI;sp|Q6ZFU6|NTRB_ORYSJ;tr|B8B1A9|B8B1A9_ORYSI;sp|Q69PS6|NTRA_ORYSJ;tr|B9FT10|B9FT10_ORYSJ	tr|B8AHL2|B8AHL2_ORYSI;sp|Q6ZFU6|NTRB_ORYSJ	>tr|B8AHL2|B8AHL2_ORYSI Thioredoxin reductase OS=Oryza sativa subsp. indica GN=OsI_08672 PE=3 SV=1;>sp|Q6ZFU6|NTRB_ORYSJ Thioredoxin reductase NTRB OS=Oryza sativa subsp. japonica GN=NTRB PE=2 SV=1	5	4	3	4	5	4	3	4	3	4	5	4	3	31.7	34.676	331	0	112.55	22.1	14.2	22.1	17.2	17.2	14.2	19337	29747	25769	20537	25899	13642	1381.2	2124.8	1840.6	1466.9	1849.9	974.45
sp|Q6ZG25|SECY_ORYSJ;tr|B8B8S6|B8B8S6_ORYSI;tr|A2YT19|A2YT19_ORYSI	sp|Q6ZG25|SECY_ORYSJ;tr|B8B8S6|B8B8S6_ORYSI;tr|A2YT19|A2YT19_ORYSI	>sp|Q6ZG25|SECY_ORYSJ Preprotein translocase subunit SECY, chloroplastic OS=Oryza sativa subsp. japonica GN=SECY PE=2 SV=1;>tr|B8B8S6|B8B8S6_ORYSI Putative uncharacterized protein OS=Oryza sativa subsp. indica GN=OsI_28473 PE=3 SV=1;>tr|A2YT19|A2YT19_ORYSI	3	1	0	0	2	1	1	1	0	0	2	1	1	3.8	59.529	556	0.0028436	3.7451	2.2	0	0	3.8	1.6	1.6	4846.3	0	0	12795	3067.7	2283.1	210.71	0	0	556.29	133.38	99.265
tr|B7ED21|B7ED21_ORYSJ;sp|Q6ZG77|DCDA_ORYSJ;tr|B8AH37|B8AH37_ORYSI;tr|B9F5G8|B9F5G8_ORYSJ;tr|B8AH36|B8AH36_ORYSI;tr|A6MZI0|A6MZI0_ORYSI	tr|B7ED21|B7ED21_ORYSJ;sp|Q6ZG77|DCDA_ORYSJ;tr|B8AH37|B8AH37_ORYSI	>tr|B7ED21|B7ED21_ORYSJ cDNA clone:J013098O07, full insert sequence OS=Oryza sativa subsp. japonica PE=2 SV=1;>sp|Q6ZG77|DCDA_ORYSJ Probable diaminopimelate decarboxylase, chloroplastic OS=Oryza sativa subsp. japonica GN=LYSA PE=2 SV=1;>tr|B8AH37|B8AH37_OR	6	5	6	5	5	3	4	5	6	5	5	3	4	26.1	53.214	490	0	41.236	14.9	16.9	15.5	13.1	8.2	9.4	24688	33499	28817	32852	17019	27390	949.53	1288.4	1108.4	1263.5	654.58	1053.5
tr|B8AJJ5|B8AJJ5_ORYSI;sp|Q6ZHE5|DCYD1_ORYSJ;tr|A6N1I5|A6N1I5_ORYSI	tr|B8AJJ5|B8AJJ5_ORYSI;sp|Q6ZHE5|DCYD1_ORYSJ	>tr|B8AJJ5|B8AJJ5_ORYSI Putative uncharacterized protein OS=Oryza sativa subsp. indica GN=OsI_09120 PE=4 SV=1;>sp|Q6ZHE5|DCYD1_ORYSJ Putative D-cysteine desulfhydrase 1, mitochondrial OS=Oryza sativa subsp. japonica GN=Os02g0773300 PE=2 SV=2	3	3	3	2	5	3	5	3	3	2	5	3	5	30.1	41.409	385	0	35.708	15.1	10.4	8.6	19.2	10.4	19.2	31917	12648	10049	38735	23313	16186	1519.8	602.27	478.53	1844.5	1110.1	770.78
tr|A3A3Y3|A3A3Y3_ORYSJ;tr|Q38G74|Q38G74_ORYSI;sp|Q6ZHS4|CADH2_ORYSJ;tr|A2X1T2|A2X1T2_ORYSI	tr|A3A3Y3|A3A3Y3_ORYSJ;tr|Q38G74|Q38G74_ORYSI;sp|Q6ZHS4|CADH2_ORYSJ;tr|A2X1T2|A2X1T2_ORYSI	>tr|A3A3Y3|A3A3Y3_ORYSJ Putative uncharacterized protein OS=Oryza sativa subsp. japonica GN=OsJ_05679 PE=3 SV=1;>tr|Q38G74|Q38G74_ORYSI Cinnamyl-alcohol dehydrogenase OS=Oryza sativa subsp. indica GN=GH2 PE=3 SV=1;>sp|Q6ZHS4|CADH2_ORYSJ Cinnamyl alcohol de	4	1	1	0	2	1	2	1	1	0	2	1	2	7	38.143	359	0.001061	5.0615	4.2	4.2	0	7	4.2	7	1107.6	6540.7	0	11653	7640.1	5306.5	55.38	327.04	0	582.66	382	265.32
tr|C8TEV8|C8TEV8_ORYSI;sp|Q6ZHZ1|SPSA4_ORYSJ;tr|A2YTR9|A2YTR9_ORYSI;tr|A3BRR9|A3BRR9_ORYSJ	tr|C8TEV8|C8TEV8_ORYSI;sp|Q6ZHZ1|SPSA4_ORYSJ;tr|A2YTR9|A2YTR9_ORYSI;tr|A3BRR9|A3BRR9_ORYSJ	>tr|C8TEV8|C8TEV8_ORYSI Putative sucrose-phosphate synthase OS=Oryza sativa subsp. indica GN=K0031E03.46 PE=4 SV=1;>sp|Q6ZHZ1|SPSA4_ORYSJ Probable sucrose-phosphate synthase 4 OS=Oryza sativa subsp. japonica GN=SPS4 PE=2 SV=1;>tr|A2YTR9|A2YTR9_ORYSI Putati	4	2	2	3	4	2	3	2	2	2	3	2	2	6.4	118.78	1066	0	56.661	3.2	3.2	3.8	5.9	3.2	3.8	20705	15305	46844	61967	17731	9099	440.53	325.63	996.69	1318.5	377.26	193.6
tr|A3AAG5|A3AAG5_ORYSJ;sp|Q6ZIK0|GTOMC_ORYSJ;tr|A2X8N2|A2X8N2_ORYSI	tr|A3AAG5|A3AAG5_ORYSJ;sp|Q6ZIK0|GTOMC_ORYSJ;tr|A2X8N2|A2X8N2_ORYSI	>tr|A3AAG5|A3AAG5_ORYSJ Putative uncharacterized protein OS=Oryza sativa subsp. japonica GN=OsJ_08055 PE=4 SV=1;>sp|Q6ZIK0|GTOMC_ORYSJ Probable tocopherol O-methyltransferase, chloroplastic OS=Oryza sativa subsp. japonica GN=VTE4 PE=2 SV=1;>tr|A2X8N2|A2X8N	3	0	0	2	0	0	1	0	0	2	0	0	1	13.7	33.56	306	0	11.849	0	0	9.2	0	0	5.6	0	0	12434	0	0	3419.6	0	0	777.14	0	0	213.72
tr|Q0J3W2|Q0J3W2_ORYSJ;tr|A2YXU4|A2YXU4_ORYSI;sp|Q6ZJJ1|APX4_ORYSJ;tr|A3BVI0|A3BVI0_ORYSJ;tr|A2ZQE5|A2ZQE5_ORYSJ;tr|A2Z3J3|A2Z3J3_ORYSI;tr|B9G4T2|B9G4T2_ORYSJ	tr|Q0J3W2|Q0J3W2_ORYSJ;tr|A2YXU4|A2YXU4_ORYSI;sp|Q6ZJJ1|APX4_ORYSJ	>tr|Q0J3W2|Q0J3W2_ORYSJ L-ascorbate peroxidase OS=Oryza sativa subsp. japonica GN=Os08g0549100 PE=2 SV=1;>tr|A2YXU4|A2YXU4_ORYSI Putative uncharacterized protein OS=Oryza sativa subsp. indica GN=OsI_30161 PE=3 SV=1;>sp|Q6ZJJ1|APX4_ORYSJ Probable L-ascorbat	7	4	6	3	6	6	6	4	6	3	6	6	6	36.1	31.738	291	0	114.21	15.5	28.9	10.7	33	31.6	28.9	40082	41906	27908	47352	67598	97042	2226.8	2328.1	1550.4	2630.6	3755.4	5391.2
tr|Q0J5J5|Q0J5J5_ORYSJ;tr|A2YVG3|A2YVG3_ORYSI;sp|Q6ZKC0|14333_ORYSJ;tr|Q0JPQ3|Q0JPQ3_ORYSJ;sp|Q5QNB8|14337_ORYSJ;tr|A6N053|A6N053_ORYSI;tr|A3CDB8|A3CDB8_ORYSJ;sp|Q2R1D5|14338_ORYSJ;tr|B8BNM9|B8BNM9_ORYSI;tr|B9EU10|B9EU10_ORYSJ;tr|B8ACP4|B8ACP4_ORYSI	tr|Q0J5J5|Q0J5J5_ORYSJ;tr|A2YVG3|A2YVG3_ORYSI;sp|Q6ZKC0|14333_ORYSJ	>tr|Q0J5J5|Q0J5J5_ORYSJ G-box binding factor OS=Oryza sativa subsp. japonica GN=Os08g0430500 PE=2 SV=1;>tr|A2YVG3|A2YVG3_ORYSI Putative uncharacterized protein OS=Oryza sativa subsp. indica GN=OsI_29320 PE=3 SV=1;>sp|Q6ZKC0|14333_ORYSJ 14-3-3-like protein	11	11	11	10	11	13	13	7	7	7	7	9	9	50	28.826	256	0	264.04	51.6	42.6	46.1	41.4	53.5	57.8	164960	112140	84443	162040	198360	139670	9703.8	6596.7	4967.2	9531.6	11669	8216.2
tr|B8B8E2|B8B8E2_ORYSI;sp|Q6ZLK0|OST48_ORYSJ;tr|B9FW46|B9FW46_ORYSJ	tr|B8B8E2|B8B8E2_ORYSI;sp|Q6ZLK0|OST48_ORYSJ;tr|B9FW46|B9FW46_ORYSJ	>tr|B8B8E2|B8B8E2_ORYSI Dolichyl-diphosphooligosaccharide--protein glycosyltransferase 48 kDa subunit OS=Oryza sativa subsp. indica GN=OsI_25342 PE=3 SV=1;>sp|Q6ZLK0|OST48_ORYSJ Dolichyl-diphosphooligosaccharide--protein glycosyltransferase 48 kDa subunit	3	0	0	1	0	2	1	0	0	1	0	2	1	11.8	48.329	439	0	8.3613	0	0	3	0	6.4	3.4	0	0	1140.2	0	3975.6	0	0	0	63.345	0	220.87	0
tr|B8B5I4|B8B5I4_ORYSI;sp|Q70G58|NTRC_ORYSJ	tr|B8B5I4|B8B5I4_ORYSI;sp|Q70G58|NTRC_ORYSJ	>tr|B8B5I4|B8B5I4_ORYSI Thioredoxin reductase OS=Oryza sativa subsp. indica GN=OsI_27178 PE=3 SV=1;>sp|Q70G58|NTRC_ORYSJ Thioredoxin reductase NTRC OS=Oryza sativa subsp. japonica GN=Os07g0657900 PE=1 SV=2	2	1	2	4	2	1	1	1	2	4	2	1	1	15.6	56.08	514	0	35.509	3.5	5.8	8.9	5.6	3.5	2.3	8100.2	877.64	13803	551.43	0	1313.5	385.73	41.792	657.29	26.258	0	62.549
tr|Q0JP03|Q0JP03_ORYSJ;sp|Q71VM4|IMA1A_ORYSJ;tr|A2WMY5|A2WMY5_ORYSI	tr|Q0JP03|Q0JP03_ORYSJ;sp|Q71VM4|IMA1A_ORYSJ;tr|A2WMY5|A2WMY5_ORYSI	>tr|Q0JP03|Q0JP03_ORYSJ Importin subunit alpha OS=Oryza sativa subsp. japonica GN=Os01g0253300 PE=2 SV=1;>sp|Q71VM4|IMA1A_ORYSJ Importin subunit alpha-1a OS=Oryza sativa subsp. japonica GN=Os01g0253300 PE=1 SV=2;>tr|A2WMY5|A2WMY5_ORYSI Importin subunit alp	3	3	2	1	2	3	2	2	1	0	2	2	2	25.3	57.57	526	0	44.044	9.7	5.1	2.7	7.6	8.7	7	1369.6	0	0	3633.4	1955.6	2104.5	54.783	0	0	145.34	78.223	84.181
tr|B8AK67|B8AK67_ORYSI;sp|Q75GS4|UGDH1_ORYSJ	tr|B8AK67|B8AK67_ORYSI;sp|Q75GS4|UGDH1_ORYSJ	>tr|B8AK67|B8AK67_ORYSI UDP-glucose 6-dehydrogenase OS=Oryza sativa subsp. indica GN=OsI_12127 PE=3 SV=1;>sp|Q75GS4|UGDH1_ORYSJ UDP-glucose 6-dehydrogenase 1 OS=Oryza sativa subsp. japonica GN=UGD1 PE=3 SV=1	2	6	6	7	6	6	6	1	1	1	1	1	1	2.7	52.324	481	0	20.835	12.5	12.5	16.2	12.5	12.5	12.5	86491	70810	67554	112320	0	66102	2982.4	2441.7	2329.4	3873	0	2279.4
tr|B9F950|B9F950_ORYSJ;tr|B8AKD9|B8AKD9_ORYSI;sp|Q75GT3|CLPB2_ORYSJ;tr|Q10JB2|Q10JB2_ORYSJ	tr|B9F950|B9F950_ORYSJ;tr|B8AKD9|B8AKD9_ORYSI;sp|Q75GT3|CLPB2_ORYSJ;tr|Q10JB2|Q10JB2_ORYSJ	>tr|B9F950|B9F950_ORYSJ Putative uncharacterized protein OS=Oryza sativa subsp. japonica GN=OsJ_11345 PE=3 SV=1;>tr|B8AKD9|B8AKD9_ORYSI Putative uncharacterized protein OS=Oryza sativa subsp. indica GN=OsI_12134 PE=3 SV=1;>sp|Q75GT3|CLPB2_ORYSJ Chaperone p	4	9	9	9	9	6	12	8	8	8	8	5	11	22.8	103.39	923	0	80.017	11.2	9.5	12	10.8	6.9	15	74691	32923	53420	56923	21142	22261	1524.3	671.9	1090.2	1161.7	431.47	454.3
sp|Q75H81|SPZXA_ORYSJ;tr|B9F9P0|B9F9P0_ORYSJ;tr|B8AM77|B8AM77_ORYSI;tr|C7IZM0|C7IZM0_ORYSJ;tr|A3AKC8|A3AKC8_ORYSJ;tr|B7F045|B7F045_ORYSJ;sp|Q10GX0|SPZXB_ORYSJ	sp|Q75H81|SPZXA_ORYSJ;tr|B9F9P0|B9F9P0_ORYSJ;tr|B8AM77|B8AM77_ORYSI	>sp|Q75H81|SPZXA_ORYSJ Serpin-ZXA OS=Oryza sativa subsp. japonica GN=Os03g0610650 PE=1 SV=1;>tr|B9F9P0|B9F9P0_ORYSJ Putative uncharacterized protein OS=Oryza sativa subsp. japonica GN=OsJ_11711 PE=3 SV=1;>tr|B8AM77|B8AM77_ORYSI Putative uncharacterized pro	7	3	1	3	2	1	2	3	1	3	2	1	2	9.1	42.139	396	0	9.5972	9.1	3	9.1	5.6	3	5.6	13870	3025.9	17310	15675	2735.2	21690	660.45	144.09	824.3	746.42	130.25	1032.9
tr|Q10BJ6|Q10BJ6_ORYSJ;tr|Q10BJ7|Q10BJ7_ORYSJ;tr|A2XNC0|A2XNC0_ORYSI;sp|Q75HE6|MTHR_ORYSJ;tr|A6N158|A6N158_ORYSI	tr|Q10BJ6|Q10BJ6_ORYSJ;tr|Q10BJ7|Q10BJ7_ORYSJ;tr|A2XNC0|A2XNC0_ORYSI;sp|Q75HE6|MTHR_ORYSJ	>tr|Q10BJ6|Q10BJ6_ORYSJ Methylenetetrahydrofolate reductase OS=Oryza sativa subsp. japonica GN=LOC_Os03g60090 PE=3 SV=1;>tr|Q10BJ7|Q10BJ7_ORYSJ Methylenetetrahydrofolate reductase OS=Oryza sativa subsp. japonica GN=Os03g0815200 PE=2 SV=1;>tr|A2XNC0|A2XNC0_	5	12	8	8	12	10	9	12	8	8	12	10	9	37.5	64.069	573	0	95.709	29	20.2	19.7	25.1	23.6	22	89335	59241	69671	108700	54643	73662	2552.4	1692.6	1990.6	3105.8	1561.2	2104.6
tr|B9F6K1|B9F6K1_ORYSJ;sp|Q75HJ0|RH37_ORYSJ;tr|B8B4C8|B8B4C8_ORYSI;tr|B9FU15|B9FU15_ORYSJ;sp|Q0DB53|RH52A_ORYSJ	tr|B9F6K1|B9F6K1_ORYSJ;sp|Q75HJ0|RH37_ORYSJ	>tr|B9F6K1|B9F6K1_ORYSJ Putative uncharacterized protein OS=Oryza sativa subsp. japonica GN=OsJ_13017 PE=4 SV=1;>sp|Q75HJ0|RH37_ORYSJ DEAD-box ATP-dependent RNA helicase 37 OS=Oryza sativa subsp. japonica GN=PL10A PE=2 SV=1	5	8	5	5	6	5	6	2	1	1	0	0	1	3.3	67.665	637	0.001046	4.8765	13.2	9.4	7.2	9.3	8.2	9.1	2762.2	1352.1	0	0	0	434.98	95.25	46.624	0	0	0	14.999
sp|Q75I93|BGL07_ORYSJ;tr|A2X5K1|A2X5K1_ORYSI;tr|A3ALU8|A3ALU8_ORYSJ;tr|C7J0Y9|C7J0Y9_ORYSJ;tr|A2ZJX2|A2ZJX2_ORYSI;tr|B9FFP4|B9FFP4_ORYSJ;tr|B8AVE7|B8AVE7_ORYSI;sp|Q0DA21-2|BGL25_ORYSJ;tr|A3C462|A3C462_ORYSJ;sp|B7ECS8|BGL09_ORYSJ;tr|B8AS35|B8AS35_ORYSI;tr|B9FP73|B9FP73_ORYSJ;tr|B9FMC4|B9FMC4_ORYSJ;tr|B9ETV2|B9ETV2_ORYSJ;tr|B8AB97|B8AB97_ORYSI;tr|B8BPB6|B8BPB6_ORYSI;sp|Q2QSR8|BGL38_ORYSJ;sp|A3C053|…	sp|Q75I93|BGL07_ORYSJ;tr|A2X5K1|A2X5K1_ORYSI;tr|A3ALU8|A3ALU8_ORYSJ	>sp|Q75I93|BGL07_ORYSJ Beta-glucosidase 7 OS=Oryza sativa subsp. japonica GN=BGLU7 PE=1 SV=1;>tr|A2X5K1|A2X5K1_ORYSI Putative uncharacterized protein OS=Oryza sativa subsp. indica GN=OsI_07481 PE=4 SV=1;>tr|A3ALU8|A3ALU8_ORYSJ Putative uncharacterized prot	29	3	3	4	4	5	3	2	2	3	3	3	2	14.1	56.872	504	0	102.02	8.3	8.3	8.3	8.3	13.3	8.3	47464	49253	43846	37737	59459	21600	1695.1	1759	1565.9	1347.8	2123.5	771.44
tr|B8AQA0|B8AQA0_ORYSI;sp|Q75I94|BGL08_ORYSJ	tr|B8AQA0|B8AQA0_ORYSI;sp|Q75I94|BGL08_ORYSJ	>tr|B8AQA0|B8AQA0_ORYSI Putative uncharacterized protein OS=Oryza sativa subsp. indica GN=OsI_13187 PE=3 SV=1;>sp|Q75I94|BGL08_ORYSJ Beta-glucosidase 8 OS=Oryza sativa subsp. japonica GN=BGLU8 PE=1 SV=1	2	2	1	1	1	2	1	1	0	0	0	0	0	6.7	63.081	568	0.0058218	3.1941	4.4	1.2	1.2	1.2	2.6	1.2	6651.2	0	0	0	0	0	229.35	0	0	0	0	0
sp|Q75IM9|IVD_ORYSJ;tr|B8AXJ6|B8AXJ6_ORYSI	sp|Q75IM9|IVD_ORYSJ;tr|B8AXJ6|B8AXJ6_ORYSI	>sp|Q75IM9|IVD_ORYSJ Isovaleryl-CoA dehydrogenase, mitochondrial OS=Oryza sativa subsp. japonica GN=Os05g0125500 PE=2 SV=2;>tr|B8AXJ6|B8AXJ6_ORYSI Putative uncharacterized protein OS=Oryza sativa subsp. indica GN=OsI_18277 PE=3 SV=1	2	1	2	2	4	3	4	1	2	2	4	3	4	14.4	44.531	409	0	35.302	3.2	5.4	5.4	8.3	6.1	8.3	26633	25486	23930	31206	21690	24899	1331.7	1274.3	1196.5	1560.3	1084.5	1245
tr|O82032|O82032_ORYSI;tr|A2XIA2|A2XIA2_ORYSI;sp|Q75KR1|PPDK2_ORYSJ;tr|A2XI98|A2XI98_ORYSI	tr|O82032|O82032_ORYSI;tr|A2XIA2|A2XIA2_ORYSI;sp|Q75KR1|PPDK2_ORYSJ	>tr|O82032|O82032_ORYSI Cytosolic pyruvate orthophosphate dikinase OS=Oryza sativa subsp. indica GN=PPDK PE=2 SV=1;>tr|A2XIA2|A2XIA2_ORYSI Putative uncharacterized protein OS=Oryza sativa subsp. indica GN=OsI_12162 PE=4 SV=1;>sp|Q75KR1|PPDK2_ORYSJ Pyruvate	4	3	4	2	5	4	5	3	2	2	2	2	2	4.3	96.565	887	0	37.437	4.3	3.9	1.6	6.2	3.9	6.2	30622	24796	31832	50002	34761	16859	624.93	506.05	649.64	1020.4	709.4	344.06
tr|B8AYG0|B8AYG0_ORYSI;sp|Q75M08|PDI21_ORYSJ;sp|Q75M08-2|PDI21_ORYSJ	tr|B8AYG0|B8AYG0_ORYSI;sp|Q75M08|PDI21_ORYSJ;sp|Q75M08-2|PDI21_ORYSJ	>tr|B8AYG0|B8AYG0_ORYSI Putative uncharacterized protein OS=Oryza sativa subsp. indica GN=OsI_18529 PE=3 SV=1;>sp|Q75M08|PDI21_ORYSJ Protein disulfide isomerase-like 2-1 OS=Oryza sativa subsp. japonica GN=PDIL2-1 PE=2 SV=2;>sp|Q75M08-2|PDI21_ORYSJ Isoform	3	2	2	2	3	3	3	2	2	2	2	3	2	19.9	39.912	366	0	32.264	12.3	12.3	9.8	14.2	17.2	14.2	19614	15019	17980	11717	29780	24920	934	715.21	856.19	557.96	1418.1	1186.7
tr|Q0D4J5|Q0D4J5_ORYSJ;sp|Q75W16|AROG_ORYSJ;tr|A2YNU0|A2YNU0_ORYSI	tr|Q0D4J5|Q0D4J5_ORYSJ;sp|Q75W16|AROG_ORYSJ;tr|A2YNU0|A2YNU0_ORYSI	>tr|Q0D4J5|Q0D4J5_ORYSJ Os07g0622200 protein OS=Oryza sativa subsp. japonica GN=Os07g0622200 PE=2 SV=1;>sp|Q75W16|AROG_ORYSJ Phospho-2-dehydro-3-deoxyheptonate aldolase 2, chloroplastic OS=Oryza sativa subsp. japonica GN=DAHPS2 PE=2 SV=1;>tr|A2YNU0|A2YNU0_	3	2	2	1	2	3	0	1	2	1	1	2	0	8.4	59.078	537	0	18.938	4.7	5.8	2.4	5.6	8	0	31833	33933	8967.8	9109.4	21294	0	1097.7	1170.1	309.23	314.12	734.28	0
tr|Q0J732|Q0J732_ORYSJ;tr|A2YSQ3|A2YSQ3_ORYSI;sp|Q76BW5|XTH8_ORYSJ;tr|A2ZZJ6|A2ZZJ6_ORYSJ	tr|Q0J732|Q0J732_ORYSJ;tr|A2YSQ3|A2YSQ3_ORYSI;sp|Q76BW5|XTH8_ORYSJ;tr|A2ZZJ6|A2ZZJ6_ORYSJ	>tr|Q0J732|Q0J732_ORYSJ Xyloglucan endotransglucosylase/hydrolase OS=Oryza sativa subsp. japonica GN=Os08g0237000 PE=2 SV=1;>tr|A2YSQ3|A2YSQ3_ORYSI Xyloglucan endotransglucosylase/hydrolase OS=Oryza sativa subsp. indica GN=OsI_28350 PE=3 SV=1;>sp|Q76BW5|XT	4	0	0	2	1	1	0	0	0	2	1	1	0	16.9	32.096	290	0	14.355	0	0	11	5.9	4.8	0	0	0	14106	2214.6	0	0	0	0	1007.5	158.18	0	0
tr|Q10FN6|Q10FN6_ORYSJ;sp|Q76FS2|TBB8_ORYSJ;tr|A3AL37|A3AL37_ORYSJ;tr|A2XKB0|A2XKB0_ORYSI	tr|Q10FN6|Q10FN6_ORYSJ;sp|Q76FS2|TBB8_ORYSJ;tr|A3AL37|A3AL37_ORYSJ;tr|A2XKB0|A2XKB0_ORYSI	>tr|Q10FN6|Q10FN6_ORYSJ Os03g0661300 protein OS=Oryza sativa subsp. japonica GN=Os03g0661300 PE=2 SV=1;>sp|Q76FS2|TBB8_ORYSJ Tubulin beta-8 chain OS=Oryza sativa subsp. japonica GN=TUBB8 PE=2 SV=1;>tr|A3AL37|A3AL37_ORYSJ Putative uncharacterized protein OS	4	15	14	14	14	15	15	1	1	1	1	1	1	14.1	49.633	446	0	29.842	33	30.5	28	32.7	30.7	32.7	10808	9332.8	3715.4	0	16194	9739.5	568.86	491.2	195.55	0	852.34	512.6
tr|Q0DI63|Q0DI63_ORYSJ;sp|Q76FS3|TBB6_ORYSJ;tr|B9FIN1|B9FIN1_ORYSJ;tr|B8AY97|B8AY97_ORYSI;tr|A6MZI9|A6MZI9_ORYSI;tr|Q0E4V5|Q0E4V5_ORYSI	tr|Q0DI63|Q0DI63_ORYSJ;sp|Q76FS3|TBB6_ORYSJ;tr|B9FIN1|B9FIN1_ORYSJ;tr|B8AY97|B8AY97_ORYSI	>tr|Q0DI63|Q0DI63_ORYSJ Os05g0413200 protein OS=Oryza sativa subsp. japonica GN=Os05g0413200 PE=3 SV=1;>sp|Q76FS3|TBB6_ORYSJ Tubulin beta-6 chain OS=Oryza sativa subsp. japonica GN=TUBB6 PE=2 SV=1;>tr|B9FIN1|B9FIN1_ORYSJ Putative uncharacterized protein OS	6	19	17	17	19	19	19	1	1	1	1	1	1	2.5	49.886	444	0	13.071	50.7	48.2	45.7	53.8	51.8	53.8	4274.6	3174.9	3171.9	0	2972.2	0	203.55	151.18	151.04	0	141.53	0
tr|A2WRY9|A2WRY9_ORYSI;sp|Q7F4F8|VDAC3_ORYSJ	tr|A2WRY9|A2WRY9_ORYSI;sp|Q7F4F8|VDAC3_ORYSJ	>tr|A2WRY9|A2WRY9_ORYSI Putative uncharacterized protein OS=Oryza sativa subsp. indica GN=OsI_02626 PE=4 SV=1;>sp|Q7F4F8|VDAC3_ORYSJ Mitochondrial outer membrane protein porin 3 OS=Oryza sativa subsp. japonica GN=VDAC3 PE=2 SV=1	2	3	1	2	2	2	3	3	1	2	2	2	3	25.1	29.891	275	0	15.733	14.9	3.3	8.4	11.6	8.4	12.4	8418.1	1422.7	4994.2	24515	7266.7	12956	701.51	118.56	416.18	2042.9	605.56	1079.7
tr|B7E6P6|B7E6P6_ORYSJ;tr|A3A420|A3A420_ORYSJ;tr|A2X1X4|A2X1X4_ORYSI;sp|Q7F8S5|PR2E2_ORYSJ;tr|A6N0C2|A6N0C2_ORYSI	tr|B7E6P6|B7E6P6_ORYSJ;tr|A3A420|A3A420_ORYSJ;tr|A2X1X4|A2X1X4_ORYSI;sp|Q7F8S5|PR2E2_ORYSJ	>tr|B7E6P6|B7E6P6_ORYSJ cDNA clone:001-035-H06, full insert sequence OS=Oryza sativa subsp. japonica PE=2 SV=1;>tr|A3A420|A3A420_ORYSJ Putative uncharacterized protein OS=Oryza sativa subsp. japonica GN=OsJ_05717 PE=4 SV=1;>tr|A2X1X4|A2X1X4_ORYSI Putative	5	2	1	3	2	2	3	2	1	2	1	2	2	25.8	23.179	225	0	70.671	12.9	8	21.8	16.9	12.9	21.8	29744	35555	24853	36428	12050	12715	1982.9	2370.3	1656.8	2428.5	803.34	847.65
sp|Q7F8T6-2|OMT17_ORYSJ;tr|B8BC40|B8BC40_ORYSI;sp|Q7F8T6|OMT17_ORYSJ;tr|Q6DUC9|Q6DUC9_ORYSJ;tr|A2YWN3|A2YWN3_ORYSI;tr|B9G1M2|B9G1M2_ORYSJ	sp|Q7F8T6-2|OMT17_ORYSJ;tr|B8BC40|B8BC40_ORYSI;sp|Q7F8T6|OMT17_ORYSJ;tr|Q6DUC9|Q6DUC9_ORYSJ;tr|A2YWN3|A2YWN3_ORYSI;tr|B9G1M2|B9G1M2_ORYSJ	>sp|Q7F8T6-2|OMT17_ORYSJ Isoform 2 of Tricin synthase 2 OS=Oryza sativa subsp. japonica GN=ROMT-17;>tr|B8BC40|B8BC40_ORYSI Putative uncharacterized protein OS=Oryza sativa subsp. indica GN=OsI_29751 PE=4 SV=1;>sp|Q7F8T6|OMT17_ORYSJ Tricin synthase 2 OS=Ory	6	0	0	1	0	1	1	0	0	1	0	1	1	11.8	21.968	203	0.0010277	4.6358	0	0	3.9	0	3.9	7.9	0	0	291.1	0	88.813	0	0	0	36.388	0	11.102	0
sp|Q7F9I1|CLPC1_ORYSJ;tr|A3ATE4|A3ATE4_ORYSJ;tr|B8ATF3|B8ATF3_ORYSI;tr|B8ATI4|B8ATI4_ORYSI;tr|A3A5U3|A3A5U3_ORYSJ;tr|A3CAD5|A3CAD5_ORYSJ;tr|B9FF04|B9FF04_ORYSJ;sp|Q6F2Y7|CLPB1_ORYSJ;tr|B8B007|B8B007_ORYSI;sp|Q53N47|CLPC4_ORYSJ;sp|Q7XL03|CLPD2_ORYSJ;tr|B8ATH4|B8ATH4_ORYSI	sp|Q7F9I1|CLPC1_ORYSJ;tr|A3ATE4|A3ATE4_ORYSJ;tr|B8ATF3|B8ATF3_ORYSI	>sp|Q7F9I1|CLPC1_ORYSJ Chaperone protein ClpC1, chloroplastic OS=Oryza sativa subsp. japonica GN=CLPC1 PE=2 SV=2;>tr|A3ATE4|A3ATE4_ORYSJ Putative uncharacterized protein OS=Oryza sativa subsp. japonica GN=OsJ_14634 PE=3 SV=1;>tr|B8ATF3|B8ATF3_ORYSI Putativ	12	37	31	35	36	34	33	13	11	11	12	11	10	23.9	101.8	918	0	323.31	44.2	33.9	37.8	42.2	43.5	38.7	222310	119650	66731	195200	62736	73937	4832.9	2601.2	1450.7	4243.6	1363.8	1607.3
sp|Q7FAH2|G3PC2_ORYSJ;tr|A3AV14|A3AV14_ORYSJ;tr|A2XUU7|A2XUU7_ORYSI;tr|A6MZB2|A6MZB2_ORYSI;tr|A6N023|A6N023_ORYSI;tr|A6N0K0|A6N0K0_ORYSI;tr|A3BEE9|A3BEE9_ORYSJ;tr|Q655W2|Q655W2_ORYSJ;tr|A2YFZ4|A2YFZ4_ORYSI	sp|Q7FAH2|G3PC2_ORYSJ;tr|A3AV14|A3AV14_ORYSJ;tr|A2XUU7|A2XUU7_ORYSI;tr|A6MZB2|A6MZB2_ORYSI;tr|A6N023|A6N023_ORYSI	>sp|Q7FAH2|G3PC2_ORYSJ Glyceraldehyde-3-phosphate dehydrogenase 2, cytosolic OS=Oryza sativa subsp. japonica GN=GAPC2 PE=1 SV=1;>tr|A3AV14|A3AV14_ORYSJ Glyceraldehyde-3-phosphate dehydrogenase OS=Oryza sativa subsp. japonica GN=OsJ_15252 PE=3 SV=1;>tr|A2XU	9	15	15	12	18	16	18	6	5	6	5	5	5	33.2	36.773	337	0	323.31	58.5	57	51.6	60.8	58.8	64.4	661090	445790	460160	738040	674040	605310	33054	22289	23008	36902	33702	30266
sp|Q7FAY6|RGP2_ORYSJ;tr|B9FCY4|B9FCY4_ORYSJ;tr|B8AW08|B8AW08_ORYSI;tr|Q8S3N4|Q8S3N4_ORYSJ	sp|Q7FAY6|RGP2_ORYSJ;tr|B9FCY4|B9FCY4_ORYSJ;tr|B8AW08|B8AW08_ORYSI;tr|Q8S3N4|Q8S3N4_ORYSJ	>sp|Q7FAY6|RGP2_ORYSJ Probable UDP-arabinopyranose mutase 2 OS=Oryza sativa subsp. japonica GN=UAM2 PE=1 SV=1;>tr|B9FCY4|B9FCY4_ORYSJ Putative uncharacterized protein OS=Oryza sativa subsp. japonica GN=OsJ_16492 PE=4 SV=1;>tr|B8AW08|B8AW08_ORYSI Putative u	4	2	0	1	1	1	0	2	0	1	1	1	0	12.4	38.906	347	0	22.753	4.9	0	4.6	4.9	4.9	0	0	0	500.15	0	0	0	0	0	23.817	0	0	0
tr|B7E5T4|B7E5T4_ORYSJ;tr|A2Z4G9|A2Z4G9_ORYSI;sp|Q7G764|NADO1_ORYSJ;tr|A3C1Z4|A3C1Z4_ORYSJ;tr|A2Z4H1|A2Z4H1_ORYSI;tr|A3C1Z5|A3C1Z5_ORYSJ;sp|Q7G765|NADO2_ORYSJ;tr|B8BFL3|B8BFL3_ORYSI	tr|B7E5T4|B7E5T4_ORYSJ;tr|A2Z4G9|A2Z4G9_ORYSI;sp|Q7G764|NADO1_ORYSJ;tr|A3C1Z4|A3C1Z4_ORYSJ;tr|A2Z4H1|A2Z4H1_ORYSI;tr|A3C1Z5|A3C1Z5_ORYSJ;sp|Q7G765|NADO2_ORYSJ;tr|B8BFL3|B8BFL3_ORYSI	>tr|B7E5T4|B7E5T4_ORYSJ cDNA clone:006-207-B11, full insert sequence OS=Oryza sativa subsp. japonica PE=2 SV=1;>tr|A2Z4G9|A2Z4G9_ORYSI Uncharacterized protein OS=Oryza sativa subsp. indica GN=OsI_32550 PE=4 SV=1;>sp|Q7G764|NADO1_ORYSJ Probable NAD(P)H-depe	8	1	2	1	1	0	0	1	2	1	1	0	0	10	35.713	321	0.0010096	4.3994	5.6	10	4.4	4.4	0	0	4512.1	5035.4	4074	3078.8	0	0	225.61	251.77	203.7	153.94	0	0
tr|B7EXS1|B7EXS1_ORYSJ;sp|Q7G8Y3|ISW2_ORYSJ;tr|A2Y0G1|A2Y0G1_ORYSI;tr|Q5WN07|Q5WN07_ORYSJ;tr|B8A881|B8A881_ORYSI	tr|B7EXS1|B7EXS1_ORYSJ;sp|Q7G8Y3|ISW2_ORYSJ;tr|A2Y0G1|A2Y0G1_ORYSI;tr|Q5WN07|Q5WN07_ORYSJ;tr|B8A881|B8A881_ORYSI	>tr|B7EXS1|B7EXS1_ORYSJ Uncharacterized protein OS=Oryza sativa subsp. japonica GN=OsJ_01780 PE=2 SV=1;>sp|Q7G8Y3|ISW2_ORYSJ Probable chromatin-remodeling complex ATPase chain OS=Oryza sativa subsp. japonica GN=Os01g0367900 PE=2 SV=2;>tr|A2Y0G1|A2Y0G1_ORYS	5	4	0	2	3	0	0	4	0	2	3	0	0	6.1	127.63	1107	0	14.943	3.7	0	2.2	3.2	0	0	1855.6	0	0	9233.1	0	0	35.012	0	0	174.21	0	0
tr|Q0JE60|Q0JE60_ORYSJ;tr|B9FEF3|B9FEF3_ORYSJ;sp|Q7X923|SPT16_ORYSJ;tr|A3BSY5|A3BSY5_ORYSJ	tr|Q0JE60|Q0JE60_ORYSJ;tr|B9FEF3|B9FEF3_ORYSJ;sp|Q7X923|SPT16_ORYSJ	>tr|Q0JE60|Q0JE60_ORYSJ Os04g0321600 protein OS=Oryza sativa subsp. japonica GN=Os04g0321600 PE=2 SV=1;>tr|B9FEF3|B9FEF3_ORYSJ Putative uncharacterized protein OS=Oryza sativa subsp. japonica GN=OsJ_14260 PE=4 SV=1;>sp|Q7X923|SPT16_ORYSJ FACT complex subun	4	2	2	1	2	2	1	2	2	1	2	2	1	3.3	118.59	1056	0	6.7034	2.5	2.5	0.9	2.5	1.9	1	7803.4	3779.2	1402.1	12032	11375	4380	125.86	60.954	22.614	194.06	183.46	70.645
tr|B8BIE2|B8BIE2_ORYSI;tr|B9G759|B9G759_ORYSJ;sp|Q7XBW5|PAP3_ORYSJ	tr|B8BIE2|B8BIE2_ORYSI;tr|B9G759|B9G759_ORYSJ;sp|Q7XBW5|PAP3_ORYSJ	>tr|B8BIE2|B8BIE2_ORYSI Uncharacterized protein OS=Oryza sativa subsp. indica GN=OsI_34766 PE=4 SV=1;>tr|B9G759|B9G759_ORYSJ Putative uncharacterized protein OS=Oryza sativa subsp. japonica GN=OsJ_32570 PE=4 SV=1;>sp|Q7XBW5|PAP3_ORYSJ Probable plastid-lipi	3	3	1	1	2	2	4	3	1	1	2	2	4	29.1	27.754	254	0	60.661	16.9	12.2	6.7	11.8	18.9	29.1	24930	6218.2	13520	22197	2141.7	31678	2769.9	690.91	1502.2	2466.3	237.97	3519.8
tr|A1YQK1|A1YQK1_ORYSJ;sp|Q7XDC8|MDHC_ORYSJ;tr|B8BHG9|B8BHG9_ORYSI;tr|A6N0H1|A6N0H1_ORYSI;tr|A2Z8K1|A2Z8K1_ORYSI	tr|A1YQK1|A1YQK1_ORYSJ;sp|Q7XDC8|MDHC_ORYSJ;tr|B8BHG9|B8BHG9_ORYSI	>tr|A1YQK1|A1YQK1_ORYSJ Malate dehydrogenase OS=Oryza sativa subsp. japonica GN=OsJ_31897 PE=2 SV=1;>sp|Q7XDC8|MDHC_ORYSJ Malate dehydrogenase, cytoplasmic OS=Oryza sativa subsp. japonica GN=Os10g0478200 PE=1 SV=3;>tr|B8BHG9|B8BHG9_ORYSI Malate dehydrogena	5	8	9	8	12	11	12	8	9	8	12	11	12	58.7	35.568	332	0	219.95	30.7	35.5	39.2	52.7	56.3	52.7	116680	89839	136840	273650	237870	243780	7778.4	5989.3	9123	18243	15858	16252
tr|A2Z7X6|A2Z7X6_ORYSI;sp|Q7XDY9|RAF1_ORYSJ	tr|A2Z7X6|A2Z7X6_ORYSI;sp|Q7XDY9|RAF1_ORYSJ	>tr|A2Z7X6|A2Z7X6_ORYSI Uncharacterized protein OS=Oryza sativa subsp. indica GN=OsI_33814 PE=4 SV=1;>sp|Q7XDY9|RAF1_ORYSJ Rubisco accumulation factor 1, chloroplastic OS=Oryza sativa subsp. japonica GN=RAF1 PE=2 SV=1	2	3	4	3	3	3	3	3	4	3	3	3	3	30.5	39.678	361	0	105.15	11.4	15	11.4	11.4	11.4	11.4	39331	23247	30968	23569	13155	6092	1966.6	1162.3	1548.4	1178.4	657.75	304.6
tr|B8AU10|B8AU10_ORYSI;tr|Q0JD29|Q0JD29_ORYSJ;sp|Q7XJ02|APX7_ORYSJ	tr|B8AU10|B8AU10_ORYSI;tr|Q0JD29|Q0JD29_ORYSJ;sp|Q7XJ02|APX7_ORYSJ	>tr|B8AU10|B8AU10_ORYSI Putative uncharacterized protein OS=Oryza sativa subsp. indica GN=OsI_15969 PE=3 SV=1;>tr|Q0JD29|Q0JD29_ORYSJ Os04g0434800 protein OS=Oryza sativa subsp. japonica GN=Os04g0434800 PE=2 SV=1;>sp|Q7XJ02|APX7_ORYSJ Probable L-ascorbate	3	1	2	0	0	1	0	1	2	0	0	1	0	11	38.096	356	0	7.8892	5.6	11	0	0	5.3	0	0	3564.5	0	0	4182.2	0	0	178.22	0	0	209.11	0
tr|A2XYX9|A2XYX9_ORYSI;sp|Q7XKC8|PYRD_ORYSJ	tr|A2XYX9|A2XYX9_ORYSI;sp|Q7XKC8|PYRD_ORYSJ	>tr|A2XYX9|A2XYX9_ORYSI Dihydroorotate dehydrogenase (quinone), mitochondrial OS=Oryza sativa subsp. indica GN=OsI_17913 PE=3 SV=1;>sp|Q7XKC8|PYRD_ORYSJ Dihydroorotate dehydrogenase (quinone), mitochondrial OS=Oryza sativa subsp. japonica GN=PYRD PE=2 SV=1	2	0	1	1	1	0	0	0	1	1	1	0	0	5.1	49.533	469	0.0010035	4.3388	0	2.3	2.3	2.8	0	0	0	0	2249.4	1561.9	0	0	0	0	89.977	62.475	0	0
tr|A2XZ05|A2XZ05_ORYSI;sp|Q7XKE9|CLC1_ORYSJ	tr|A2XZ05|A2XZ05_ORYSI;sp|Q7XKE9|CLC1_ORYSJ	>tr|A2XZ05|A2XZ05_ORYSI Putative uncharacterized protein OS=Oryza sativa subsp. indica GN=OsI_17938 PE=4 SV=1;>sp|Q7XKE9|CLC1_ORYSJ Clathrin light chain 1 OS=Oryza sativa subsp. japonica GN=Os04g0679100 PE=2 SV=1	2	1	1	1	1	1	1	1	1	1	1	1	1	14	32.536	301	0	12.282	4	4	4	4	4	4	6424.9	7805.7	5696.1	5531.8	4236	5079	535.41	650.48	474.68	460.98	353	423.25
tr|A2XZ01|A2XZ01_ORYSI;sp|Q7XKF3|PORA_ORYSJ	tr|A2XZ01|A2XZ01_ORYSI;sp|Q7XKF3|PORA_ORYSJ	>tr|A2XZ01|A2XZ01_ORYSI Putative uncharacterized protein OS=Oryza sativa subsp. indica GN=OsI_17934 PE=4 SV=1;>sp|Q7XKF3|PORA_ORYSJ Protochlorophyllide reductase A, chloroplastic OS=Oryza sativa subsp. japonica GN=PORA PE=2 SV=1	2	6	4	6	7	9	6	6	4	6	7	9	6	48.8	41.155	387	0	212	23	17.8	21.7	24.5	32.8	24.5	62159	47070	54925	82393	51183	35944	2486.4	1882.8	2197	3295.7	2047.3	1437.8
tr|B8AVF0|B8AVF0_ORYSI;sp|Q7XKV4|BGL12_ORYSJ;sp|Q7XKV4-2|BGL12_ORYSJ;tr|A6N1U0|A6N1U0_ORYSI;sp|Q7XKV2|BGL13_ORYSJ;tr|B8AVF1|B8AVF1_ORYSI	tr|B8AVF0|B8AVF0_ORYSI;sp|Q7XKV4|BGL12_ORYSJ;sp|Q7XKV4-2|BGL12_ORYSJ	>tr|B8AVF0|B8AVF0_ORYSI Putative uncharacterized protein OS=Oryza sativa subsp. indica GN=OsI_16288 PE=3 SV=1;>sp|Q7XKV4|BGL12_ORYSJ Beta-glucosidase 12 OS=Oryza sativa subsp. japonica GN=BGLU12 PE=2 SV=2;>sp|Q7XKV4-2|BGL12_ORYSJ Isoform 2 of Beta-glucosid	6	1	1	2	2	1	3	1	1	2	2	1	3	6.1	57.492	510	0	5.9913	1.4	1.4	3.7	3.7	1.4	6.1	0	2414.2	6528.9	9143.1	2594	2762.3	0	92.854	251.11	351.66	99.768	106.24
tr|B7E653|B7E653_ORYSJ;tr|A2XPH9|A2XPH9_ORYSI;sp|Q7XLR1|PIP26_ORYSJ;tr|A2XPH8|A2XPH8_ORYSI;tr|B9FX09|B9FX09_ORYSJ;tr|Q0D6R6|Q0D6R6_ORYSJ;tr|B8B5Q0|B8B5Q0_ORYSI;tr|B7EL23|B7EL23_ORYSJ;sp|Q8GRT8|PIP24_ORYSJ	tr|B7E653|B7E653_ORYSJ;tr|A2XPH9|A2XPH9_ORYSI;sp|Q7XLR1|PIP26_ORYSJ;tr|A2XPH8|A2XPH8_ORYSI	>tr|B7E653|B7E653_ORYSJ cDNA clone:006-302-B10, full insert sequence OS=Oryza sativa subsp. japonica PE=2 SV=1;>tr|A2XPH9|A2XPH9_ORYSI Putative uncharacterized protein OS=Oryza sativa subsp. indica GN=OsI_14491 PE=3 SV=1;>sp|Q7XLR1|PIP26_ORYSJ Probable aqu	9	3	4	3	5	3	3	3	4	3	4	3	3	14.5	29.963	282	0	86.097	10.3	14.5	10.3	27	10.3	10.3	57465	41885	58812	114650	25915	30293	9577.5	6980.9	9801.9	19109	4319.1	5048.8
tr|B8AU70|B8AU70_ORYSI;sp|Q7XPL2|HEM6_ORYSJ;tr|B9FCF5|B9FCF5_ORYSJ	tr|B8AU70|B8AU70_ORYSI;sp|Q7XPL2|HEM6_ORYSJ;tr|B9FCF5|B9FCF5_ORYSJ	>tr|B8AU70|B8AU70_ORYSI Putative uncharacterized protein OS=Oryza sativa subsp. indica GN=OsI_17346 PE=4 SV=1;>sp|Q7XPL2|HEM6_ORYSJ Oxygen-dependent coproporphyrinogen-III oxidase, chloroplastic OS=Oryza sativa subsp. japonica GN=CPX PE=2 SV=2;>tr|B9FCF5|B	3	6	8	4	6	4	4	6	8	4	6	4	4	28.3	43.871	399	0	128.18	19.5	23.8	12	19.8	16.5	16.5	88418	91789	39624	65132	34942	34936	3536.7	3671.6	1585	2605.3	1397.7	1397.4
tr|Q0J9F5|Q0J9F5_ORYSJ;tr|A2XYF8|A2XYF8_ORYSI;sp|Q7XPY2|PMA1_ORYSJ;tr|A3AY68|A3AY68_ORYSJ;tr|Q84PB8|Q84PB8_ORYSJ;tr|A8W482|A8W482_ORYSI;tr|A6N5Y7|A6N5Y7_ORYSI;tr|A8W481|A8W481_ORYSI;tr|A6N5Y6|A6N5Y6_ORYSI;tr|Q0J713|Q0J713_ORYSJ	tr|Q0J9F5|Q0J9F5_ORYSJ;tr|A2XYF8|A2XYF8_ORYSI;sp|Q7XPY2|PMA1_ORYSJ;tr|A3AY68|A3AY68_ORYSJ	>tr|Q0J9F5|Q0J9F5_ORYSJ Os04g0656100 protein OS=Oryza sativa subsp. japonica GN=Os04g0656100 PE=3 SV=1;>tr|A2XYF8|A2XYF8_ORYSI Putative uncharacterized protein OS=Oryza sativa subsp. indica GN=OsI_17734 PE=3 SV=1;>sp|Q7XPY2|PMA1_ORYSJ Plasma membrane ATPas	10	24	21	22	28	28	32	15	14	14	17	17	20	32.7	104.82	951	0	323.31	35	28.9	31.5	33.6	32.7	36.2	481050	220280	341900	841760	462920	591080	10235	4686.8	7274.5	17910	9849.3	12576
sp|Q7XQ97|DRE21_ORYSJ;tr|A3AYK2|A3AYK2_ORYSJ	sp|Q7XQ97|DRE21_ORYSJ;tr|A3AYK2|A3AYK2_ORYSJ	>sp|Q7XQ97|DRE21_ORYSJ Anamorsin homolog 1 OS=Oryza sativa subsp. japonica GN=Os04g0674400 PE=2 SV=2;>tr|A3AYK2|A3AYK2_ORYSJ Anamorsin homolog OS=Oryza sativa subsp. japonica GN=OsJ_16601 PE=3 SV=1	2	0	0	0	1	0	0	0	0	0	1	0	0	7.2	27.759	265	0	57.226	0	0	0	7.2	0	0	0	0	0	7303.7	0	0	0	0	0	561.82	0	0
sp|Q7XR06-2|P2C45_ORYSJ;tr|Q8S3P1|Q8S3P1_ORYSJ;tr|A2XYI8|A2XYI8_ORYSI;sp|Q7XR06|P2C45_ORYSJ;tr|A2YGM0|A2YGM0_ORYSI;sp|Q5Z6F5|P2C59_ORYSJ;sp|Q67UX7|P2C10_ORYSJ;tr|B8AHS3|B8AHS3_ORYSI;tr|B9F2R0|B9F2R0_ORYSJ	sp|Q7XR06-2|P2C45_ORYSJ;tr|Q8S3P1|Q8S3P1_ORYSJ;tr|A2XYI8|A2XYI8_ORYSI;sp|Q7XR06|P2C45_ORYSJ;tr|A2YGM0|A2YGM0_ORYSI;sp|Q5Z6F5|P2C59_ORYSJ;sp|Q67UX7|P2C10_ORYSJ;tr|B8AHS3|B8AHS3_ORYSI;tr|B9F2R0|B9F2R0_ORYSJ	>sp|Q7XR06-2|P2C45_ORYSJ Isoform 2 of Probable protein phosphatase 2C 45 OS=Oryza sativa subsp. japonica GN=Os04g0659500;>tr|Q8S3P1|Q8S3P1_ORYSJ Putative uncharacterized protein 24K23.16 OS=Oryza sativa subsp. japonica GN=24K23.16 PE=3 SV=1;>tr|A2XYI8|A2XY	9	1	0	0	2	1	0	1	0	0	2	1	0	7.9	26.19	242	0.0057881	3.1313	3.7	0	0	7.9	3.7	0	0	0	0	0	418.39	0	0	0	0	0	29.885	0
tr|A2XYS8|A2XYS8_ORYSI;sp|Q7XR60|MTK2_ORYSJ	tr|A2XYS8|A2XYS8_ORYSI;sp|Q7XR60|MTK2_ORYSJ	>tr|A2XYS8|A2XYS8_ORYSI Putative uncharacterized protein OS=Oryza sativa subsp. indica GN=OsI_17859 PE=3 SV=1;>sp|Q7XR60|MTK2_ORYSJ Methylthioribose kinase 2 OS=Oryza sativa subsp. japonica GN=MTK2 PE=2 SV=1	2	4	3	2	3	2	1	1	1	1	1	1	0	2.8	48.228	427	0	15.685	10.1	9.6	5.2	9.6	5.2	4.4	36439	17299	8516	11573	9895.4	2113.5	1584.3	752.14	370.26	503.16	430.23	91.891
tr|A2XYS7|A2XYS7_ORYSI;sp|Q7XR61|MTK1_ORYSJ	tr|A2XYS7|A2XYS7_ORYSI;sp|Q7XR61|MTK1_ORYSJ	>tr|A2XYS7|A2XYS7_ORYSI Putative uncharacterized protein OS=Oryza sativa subsp. indica GN=OsI_17858 PE=3 SV=1;>sp|Q7XR61|MTK1_ORYSJ Methylthioribose kinase 1 OS=Oryza sativa subsp. japonica GN=MTK1 PE=2 SV=1	2	4	2	1	2	1	1	1	0	0	0	0	0	6.5	48.466	430	0	5.2372	13.7	6.7	2.3	6.7	2.3	4.4	14157	0	0	0	0	0	615.51	0	0	0	0	0
tr|A2XWD5|A2XWD5_ORYSI;sp|Q7XSQ9|PIP12_ORYSJ;tr|C7J0T3|C7J0T3_ORYSJ;tr|A6N0M3|A6N0M3_ORYSI	tr|A2XWD5|A2XWD5_ORYSI;sp|Q7XSQ9|PIP12_ORYSJ;tr|C7J0T3|C7J0T3_ORYSJ	>tr|A2XWD5|A2XWD5_ORYSI Putative uncharacterized protein OS=Oryza sativa subsp. indica GN=OsI_16963 PE=3 SV=1;>sp|Q7XSQ9|PIP12_ORYSJ Probable aquaporin PIP1-2 OS=Oryza sativa subsp. japonica GN=PIP1-2 PE=2 SV=3;>tr|C7J0T3|C7J0T3_ORYSJ Os04g0559700 protein	4	3	3	2	5	4	3	2	3	2	3	2	2	20.5	30.747	288	0	120.2	13.2	20.5	10.1	23.6	18.1	13.2	147320	144410	139080	196590	56932	50668	18415	18052	17385	24573	7116.4	6333.5
tr|Q0JCM0|Q0JCM0_ORYSJ;tr|A2XUA6|A2XUA6_ORYSI;sp|Q7XTE8|14332_ORYSJ;tr|A6N0F1|A6N0F1_ORYSI;tr|A2XUB2|A2XUB2_ORYSI	tr|Q0JCM0|Q0JCM0_ORYSJ;tr|A2XUA6|A2XUA6_ORYSI;sp|Q7XTE8|14332_ORYSJ	>tr|Q0JCM0|Q0JCM0_ORYSJ G-box binding factor OS=Oryza sativa subsp. japonica GN=Os04g0462500 PE=2 SV=1;>tr|A2XUA6|A2XUA6_ORYSI Putative uncharacterized protein OS=Oryza sativa subsp. indica GN=OsI_16185 PE=3 SV=1;>sp|Q7XTE8|14332_ORYSJ 14-3-3-like protein	5	6	7	7	11	10	10	1	0	0	2	1	2	14.9	29.863	262	0	51.056	27.1	24.8	31.3	43.9	41.6	43.9	2214.1	0	0	28613	11932	9340.3	138.38	0	0	1788.3	745.73	583.77
tr|A2XPT6|A2XPT6_ORYSI;sp|Q7XTJ3|ODPA3_ORYSJ	tr|A2XPT6|A2XPT6_ORYSI;sp|Q7XTJ3|ODPA3_ORYSJ	>tr|A2XPT6|A2XPT6_ORYSI Pyruvate dehydrogenase E1 component subunit alpha OS=Oryza sativa subsp. indica GN=OsI_14647 PE=4 SV=1;>sp|Q7XTJ3|ODPA3_ORYSJ Pyruvate dehydrogenase E1 component subunit alpha-3, chloroplastic OS=Oryza sativa subsp. japonica GN=Os04	2	3	2	1	1	2	0	3	2	1	1	2	0	7.5	46.116	425	0	20.723	7.5	6.6	3.3	3.3	6.6	0	17778	8548.7	8195.8	9437.1	10215	0	808.09	388.58	372.54	428.96	464.3	0
tr|A2XXP3|A2XXP3_ORYSI;sp|Q7XTT4|NUCL2_ORYSJ;tr|A3AXI2|A3AXI2_ORYSJ	tr|A2XXP3|A2XXP3_ORYSI;sp|Q7XTT4|NUCL2_ORYSJ;tr|A3AXI2|A3AXI2_ORYSJ	>tr|A2XXP3|A2XXP3_ORYSI Putative uncharacterized protein OS=Oryza sativa subsp. indica GN=OsI_17455 PE=4 SV=1;>sp|Q7XTT4|NUCL2_ORYSJ Nucleolin 2 OS=Oryza sativa subsp. japonica GN=Os04g0620700 PE=2 SV=2;>tr|A3AXI2|A3AXI2_ORYSJ Putative uncharacterized prot	3	1	1	1	0	1	0	1	1	1	0	1	0	1.8	71.258	667	0.0032288	3.4618	1.8	1.8	1.8	0	1.8	0	3187.3	0	3313.7	0	0	0	102.82	0	106.89	0	0	0
tr|A2XUV1|A2XUV1_ORYSI;sp|Q7XUG1|MASY_ORYSJ;tr|B9FFT9|B9FFT9_ORYSJ	tr|A2XUV1|A2XUV1_ORYSI;sp|Q7XUG1|MASY_ORYSJ;tr|B9FFT9|B9FFT9_ORYSJ	>tr|A2XUV1|A2XUV1_ORYSI Malate synthase OS=Oryza sativa subsp. indica GN=OsI_16388 PE=3 SV=1;>sp|Q7XUG1|MASY_ORYSJ Malate synthase OS=Oryza sativa subsp. japonica GN=MS PE=2 SV=1;>tr|B9FFT9|B9FFT9_ORYSJ Malate synthase OS=Oryza sativa subsp. japonica GN=Os	3	5	4	4	3	3	2	5	4	4	3	3	2	16.8	62.638	567	0	37.517	12.2	10.1	9.9	7.8	8.1	5.8	10735	9496.4	14557	5801.7	8202.3	9273	397.59	351.72	539.13	214.88	303.79	343.44
tr|B9F6K7|B9F6K7_ORYSJ;tr|Q10PQ1|Q10PQ1_ORYSJ;tr|A2XE43|A2XE43_ORYSI;sp|Q7XYS3|C74A2_ORYSJ	tr|B9F6K7|B9F6K7_ORYSJ;tr|Q10PQ1|Q10PQ1_ORYSJ;tr|A2XE43|A2XE43_ORYSI;sp|Q7XYS3|C74A2_ORYSJ	>tr|B9F6K7|B9F6K7_ORYSJ Putative uncharacterized protein OS=Oryza sativa subsp. japonica GN=OsJ_09990 PE=4 SV=1;>tr|Q10PQ1|Q10PQ1_ORYSJ Cytochrome P450 74A2, putative, expressed OS=Oryza sativa subsp. japonica GN=Os03g0225900 PE=2 SV=1;>tr|A2XE43|A2XE43_OR	4	1	0	1	1	0	0	1	0	1	1	0	0	8.1	49.929	457	0	15.052	4.4	0	4.4	4.4	0	0	0	0	5225.1	0	0	0	0	0	180.18	0	0	0
tr|B9F6X5|B9F6X5_ORYSJ;tr|B8AM88|B8AM88_ORYSI;sp|Q7XZF7|GYRA_ORYSJ;tr|Q10CA4|Q10CA4_ORYSJ;tr|Q0DME7|Q0DME7_ORYSJ	tr|B9F6X5|B9F6X5_ORYSJ;tr|B8AM88|B8AM88_ORYSI;sp|Q7XZF7|GYRA_ORYSJ	>tr|B9F6X5|B9F6X5_ORYSJ Putative uncharacterized protein OS=Oryza sativa subsp. japonica GN=OsJ_13077 PE=4 SV=1;>tr|B8AM88|B8AM88_ORYSI Putative uncharacterized protein OS=Oryza sativa subsp. indica GN=OsI_14033 PE=4 SV=1;>sp|Q7XZF7|GYRA_ORYSJ Probable DNA	5	1	2	0	1	1	3	1	2	0	1	1	3	5.3	96.709	872	0	10.972	1.5	3.8	0	1.5	1.5	5.3	3713.4	1474.4	0	3703.2	0	4669.1	95.215	37.805	0	94.953	0	119.72
sp|Q7Y0E8|NRX11_ORYSJ;tr|A2XHT7|A2XHT7_ORYSI;tr|B9FKB2|B9FKB2_ORYSJ	sp|Q7Y0E8|NRX11_ORYSJ;tr|A2XHT7|A2XHT7_ORYSI	>sp|Q7Y0E8|NRX11_ORYSJ Probable nucleoredoxin 1-1 OS=Oryza sativa subsp. japonica GN=Os03g0405500 PE=2 SV=1;>tr|A2XHT7|A2XHT7_ORYSI Putative uncharacterized protein OS=Oryza sativa subsp. indica GN=OsI_11974 PE=4 SV=1	3	6	5	4	8	7	6	4	3	2	6	6	5	18.6	63.288	569	0	182.62	14.8	12.3	8.8	17.8	16.2	13.2	60406	33368	20099	129530	62151	39687	2323.3	1283.4	773.03	4981.9	2390.4	1526.4
tr|B8ARC6|B8ARC6_ORYSI;sp|Q7Y1Z0|CHI5_ORYSJ	tr|B8ARC6|B8ARC6_ORYSI;sp|Q7Y1Z0|CHI5_ORYSJ	>tr|B8ARC6|B8ARC6_ORYSI Putative uncharacterized protein OS=Oryza sativa subsp. indica GN=OsI_16469 PE=4 SV=1;>sp|Q7Y1Z0|CHI5_ORYSJ Chitinase 5 OS=Oryza sativa subsp. japonica GN=Cht5 PE=2 SV=1	2	1	1	1	1	1	1	1	1	1	0	1	0	9.7	30.487	288	0.002845	3.7464	9.7	9.7	9.7	6.6	9.7	6.6	14017	0	0	0	12184	0	1274.3	0	0	0	1107.7	0
tr|Q0J4Z1|Q0J4Z1_ORYSJ;tr|A2YWB4|A2YWB4_ORYSI;sp|Q84J55|14331_ORYSJ;tr|A3BU62|A3BU62_ORYSJ	tr|Q0J4Z1|Q0J4Z1_ORYSJ;tr|A2YWB4|A2YWB4_ORYSI;sp|Q84J55|14331_ORYSJ;tr|A3BU62|A3BU62_ORYSJ	>tr|Q0J4Z1|Q0J4Z1_ORYSJ Os08g0480800 protein OS=Oryza sativa subsp. japonica GN=Os08g0480800 PE=3 SV=1;>tr|A2YWB4|A2YWB4_ORYSI Putative uncharacterized protein OS=Oryza sativa subsp. indica GN=OsI_29626 PE=3 SV=1;>sp|Q84J55|14331_ORYSJ 14-3-3-like protein	4	10	10	8	12	11	11	6	4	4	6	6	6	31.1	29	264	0	184.34	47	37.1	32.6	46.2	45.8	46.2	69007	36581	45348	86791	56815	37254	4312.9	2286.3	2834.3	5424.4	3550.9	2328.4
tr|Q10D30|Q10D30_ORYSJ;sp|Q84MP7|H2AV3_ORYSJ;tr|Q10RE1|Q10RE1_ORYSJ;tr|A2XCU2|A2XCU2_ORYSI;sp|Q8H7Y8|H2AV1_ORYSJ;tr|B8BGU9|B8BGU9_ORYSI;tr|B8AJU1|B8AJU1_ORYSI;tr|A3C4S7|A3C4S7_ORYSJ;tr|A2Z7B5|A2Z7B5_ORYSI;sp|Q8S857|H2AV2_ORYSJ	tr|Q10D30|Q10D30_ORYSJ;sp|Q84MP7|H2AV3_ORYSJ;tr|Q10RE1|Q10RE1_ORYSJ;tr|A2XCU2|A2XCU2_ORYSI;sp|Q8H7Y8|H2AV1_ORYSJ;tr|B8BGU9|B8BGU9_ORYSI;tr|B8AJU1|B8AJU1_ORYSI;tr|A3C4S7|A3C4S7_ORYSJ;tr|A2Z7B5|A2Z7B5_ORYSI;sp|Q8S857|H2AV2_ORYSJ	>tr|Q10D30|Q10D30_ORYSJ Histone H2A OS=Oryza sativa subsp. japonica GN=Os03g0743400 PE=2 SV=1;>sp|Q84MP7|H2AV3_ORYSJ Probable histone H2A variant 3 OS=Oryza sativa subsp. japonica GN=Os03g0743400 PE=2 SV=1;>tr|Q10RE1|Q10RE1_ORYSJ Histone H2A OS=Oryza sativ	10	0	1	0	4	3	3	0	0	0	3	2	2	12.4	14.459	137	0	6.1546	0	6.6	0	19	19	19	0	0	0	7771.6	20043	1549.9	0	0	0	1554.3	4008.5	309.97
tr|A2YL83|A2YL83_ORYSI;sp|Q84NN4|CDSP_ORYSJ	tr|A2YL83|A2YL83_ORYSI;sp|Q84NN4|CDSP_ORYSJ	>tr|A2YL83|A2YL83_ORYSI Putative uncharacterized protein OS=Oryza sativa subsp. indica GN=OsI_25975 PE=4 SV=1;>sp|Q84NN4|CDSP_ORYSJ Thioredoxin-like protein CDSP32, chloroplastic OS=Oryza sativa subsp. japonica GN=CDSP32 PE=2 SV=1	2	2	2	3	1	3	1	2	2	3	1	3	1	17.7	32.041	299	0	14.78	8.4	8.4	13.4	3.3	12.7	3.3	13928	12812	9410	0	9172.7	2588	870.49	800.73	588.12	0	573.29	161.75
tr|B8AQH5|B8AQH5_ORYSI;sp|Q84P97|VDAC5_ORYSJ;tr|A6N1E7|A6N1E7_ORYSI	tr|B8AQH5|B8AQH5_ORYSI;sp|Q84P97|VDAC5_ORYSJ	>tr|B8AQH5|B8AQH5_ORYSI Putative uncharacterized protein OS=Oryza sativa subsp. indica GN=OsI_10423 PE=4 SV=1;>sp|Q84P97|VDAC5_ORYSJ Mitochondrial outer membrane protein porin 5 OS=Oryza sativa subsp. japonica GN=VDAC5 PE=2 SV=1	3	6	6	4	10	9	9	6	6	4	10	9	9	40.8	29.474	277	0	126.74	23.8	20.2	15.2	36.5	36.5	40.8	41629	52202	20866	123370	82212	58964	2312.7	2900.1	1159.2	6853.9	4567.3	3275.8
tr|Q1MSJ4|Q1MSJ4_ORYSI;sp|Q84PB3|IF4G1_ORYSJ;tr|B9FFX9|B9FFX9_ORYSJ;tr|B8ARA0|B8ARA0_ORYSI;tr|Q1MSJ3|Q1MSJ3_ORYSI	tr|Q1MSJ4|Q1MSJ4_ORYSI;sp|Q84PB3|IF4G1_ORYSJ;tr|B9FFX9|B9FFX9_ORYSJ;tr|B8ARA0|B8ARA0_ORYSI;tr|Q1MSJ3|Q1MSJ3_ORYSI	>tr|Q1MSJ4|Q1MSJ4_ORYSI Putative eukaryotic translation initiation factor 4 gamma OS=Oryza sativa subsp. indica GN=eif(iso)4g PE=2 SV=1;>sp|Q84PB3|IF4G1_ORYSJ Eukaryotic translation initiation factor isoform 4G-1 OS=Oryza sativa subsp. japonica GN=Os04g049	5	2	1	3	1	3	4	2	1	3	1	3	4	11.3	87.061	793	0	25.896	2.8	1.4	4.9	1.4	5.8	7.7	6055.6	10960	6860.5	4569.3	13386	18294	118.74	214.91	134.52	89.594	262.47	358.71
tr|Q0D5I3|Q0D5I3_ORYSJ;tr|A2YML2|A2YML2_ORYSI;sp|Q84PB7|THF1_ORYSJ	tr|Q0D5I3|Q0D5I3_ORYSJ;tr|A2YML2|A2YML2_ORYSI;sp|Q84PB7|THF1_ORYSJ	>tr|Q0D5I3|Q0D5I3_ORYSJ Os07g0558500 protein OS=Oryza sativa subsp. japonica GN=Os07g0558500 PE=2 SV=1;>tr|A2YML2|A2YML2_ORYSI Putative uncharacterized protein OS=Oryza sativa subsp. indica GN=OsI_26464 PE=3 SV=1;>sp|Q84PB7|THF1_ORYSJ Protein THYLAKOID FOR	3	5	4	7	4	3	5	5	4	7	4	3	5	27.5	32.099	287	0	109.59	16.4	11.1	27.5	16.4	13.2	16.4	56080	47957	63109	16070	18731	40420	4005.7	3425.5	4507.8	1147.8	1337.9	2887.2
tr|B9F795|B9F795_ORYSJ;tr|Q10NF2|Q10NF2_ORYSJ;tr|B8AKQ1|B8AKQ1_ORYSI;sp|Q84Q83|TOC75_ORYSJ;tr|B9G922|B9G922_ORYSJ;tr|Q2RBC5|Q2RBC5_ORYSJ;tr|Q0IV31|Q0IV31_ORYSJ;tr|B8BIR0|B8BIR0_ORYSI;tr|B9GBI6|B9GBI6_ORYSJ;tr|B8BNX2|B8BNX2_ORYSI	tr|B9F795|B9F795_ORYSJ;tr|Q10NF2|Q10NF2_ORYSJ;tr|B8AKQ1|B8AKQ1_ORYSI;sp|Q84Q83|TOC75_ORYSJ	>tr|B9F795|B9F795_ORYSJ Putative uncharacterized protein OS=Oryza sativa subsp. japonica GN=OsJ_10295 PE=4 SV=1;>tr|Q10NF2|Q10NF2_ORYSJ Chloroplastic outer envelope membrane protein, putative, expressed OS=Oryza sativa subsp. japonica GN=Os03g0271200 PE=4	10	10	9	10	10	8	6	10	9	10	10	8	6	30	60.604	546	0	192.61	24.4	21.6	25.1	24.9	22.3	14.7	128350	101830	119400	114450	34523	43461	4425.9	3511.4	4117.2	3946.4	1190.4	1498.7
tr|B8B9W8|B8B9W8_ORYSI;sp|Q84QU8|PPT2_ORYSJ;tr|B9G0G5|B9G0G5_ORYSJ	tr|B8B9W8|B8B9W8_ORYSI;sp|Q84QU8|PPT2_ORYSJ;tr|B9G0G5|B9G0G5_ORYSJ	>tr|B8B9W8|B8B9W8_ORYSI Putative uncharacterized protein OS=Oryza sativa subsp. indica GN=OsI_28891 PE=4 SV=1;>sp|Q84QU8|PPT2_ORYSJ Phosphoenolpyruvate/phosphate translocator 2, chloroplastic OS=Oryza sativa subsp. japonica GN=PPT2 PE=2 SV=1;>tr|B9G0G5|B9G	3	1	1	1	2	2	2	0	0	0	1	1	1	3.4	43.641	407	0	13.126	2.5	2.5	2.5	5.9	5.9	5.9	0	0	0	15590	8737.8	7632.8	0	0	0	917.06	513.99	448.99
tr|Q10D94|Q10D94_ORYSJ;tr|B8AR37|B8AR37_ORYSI;sp|Q84R49|GUN10_ORYSJ;tr|B9F894|B9F894_ORYSJ;tr|A2XG98|A2XG98_ORYSI;sp|P0C1U4|GUN9_ORYSJ	tr|Q10D94|Q10D94_ORYSJ;tr|B8AR37|B8AR37_ORYSI;sp|Q84R49|GUN10_ORYSJ	>tr|Q10D94|Q10D94_ORYSJ Endoglucanase OS=Oryza sativa subsp. japonica GN=LOC_Os03g52630 PE=3 SV=1;>tr|B8AR37|B8AR37_ORYSI Endoglucanase OS=Oryza sativa subsp. indica GN=OsI_13426 PE=3 SV=1;>sp|Q84R49|GUN10_ORYSJ Endoglucanase 10 OS=Oryza sativa subsp. japo	6	4	2	5	4	4	1	4	2	5	4	4	1	16.7	55.228	497	0	35.9	11.1	5	13.9	10.7	11.3	2.4	50613	3314.1	17358	39874	6169.8	1243.2	2200.6	144.09	754.68	1733.7	268.25	54.054
tr|A2XNE7|A2XNE7_ORYSI;sp|Q84TA3|LKHA4_ORYSJ	tr|A2XNE7|A2XNE7_ORYSI;sp|Q84TA3|LKHA4_ORYSJ	>tr|A2XNE7|A2XNE7_ORYSI Putative uncharacterized protein OS=Oryza sativa subsp. indica GN=OsI_14085 PE=4 SV=1;>sp|Q84TA3|LKHA4_ORYSJ Leukotriene A-4 hydrolase homolog OS=Oryza sativa subsp. japonica GN=LKHA4 PE=2 SV=1	2	5	4	4	7	3	4	5	4	4	7	3	4	21.3	67.886	611	0	37.989	9.7	8.2	7.7	16.7	5.7	7.5	12323	9714.5	3499.3	95677	8656.3	17738	440.12	346.95	124.97	3417	309.16	633.49
tr|B7E3A0|B7E3A0_ORYSJ;sp|Q84TB3|ADF4_ORYSJ;tr|A3AP46|A3AP46_ORYSJ;tr|A2XNF8|A2XNF8_ORYSI	tr|B7E3A0|B7E3A0_ORYSJ;sp|Q84TB3|ADF4_ORYSJ;tr|A3AP46|A3AP46_ORYSJ;tr|A2XNF8|A2XNF8_ORYSI	>tr|B7E3A0|B7E3A0_ORYSJ cDNA clone:001-009-H02, full insert sequence OS=Oryza sativa subsp. japonica PE=2 SV=1;>sp|Q84TB3|ADF4_ORYSJ Actin-depolymerizing factor 4 OS=Oryza sativa subsp. japonica GN=ADF4 PE=2 SV=1;>tr|A3AP46|A3AP46_ORYSJ Putative uncharacte	4	1	0	0	2	4	1	1	0	0	2	4	1	38.8	15.946	139	0	17.767	11.5	0	0	18	30.2	6.5	208.41	0	0	14117	4374.8	10345	26.051	0	0	1764.6	546.85	1293.1
tr|B3GCK7|B3GCK7_ORYSI;tr|B8B2Z9|B8B2Z9_ORYSI;tr|Q0DEG3|Q0DEG3_ORYSJ;sp|Q84UI5|MPK1_ORYSJ;tr|B9FRK1|B9FRK1_ORYSJ	tr|B3GCK7|B3GCK7_ORYSI;tr|B8B2Z9|B8B2Z9_ORYSI;tr|Q0DEG3|Q0DEG3_ORYSJ;sp|Q84UI5|MPK1_ORYSJ;tr|B9FRK1|B9FRK1_ORYSJ	>tr|B3GCK7|B3GCK7_ORYSI Mitogen-activated protein kinase OS=Oryza sativa subsp. indica GN=MPK6 PE=2 SV=1;>tr|B8B2Z9|B8B2Z9_ORYSI Mitogen-activated protein kinase OS=Oryza sativa subsp. indica GN=OsI_21727 PE=3 SV=1;>tr|Q0DEG3|Q0DEG3_ORYSJ Mitogen-activated	5	1	0	0	0	0	0	1	0	0	0	0	0	6	42.315	368	0	5.7011	6	0	0	0	0	0	9668.9	0	0	0	0	0	508.89	0	0	0	0	0
tr|B7EYM8|B7EYM8_ORYSJ;sp|Q8S9S4|ILL1_ORYSJ;sp|Q84XG9|ILL1_ORYSI	tr|B7EYM8|B7EYM8_ORYSJ;sp|Q8S9S4|ILL1_ORYSJ;sp|Q84XG9|ILL1_ORYSI	>tr|B7EYM8|B7EYM8_ORYSJ cDNA clone:001-205-F05, full insert sequence OS=Oryza sativa subsp. japonica PE=2 SV=1;>sp|Q8S9S4|ILL1_ORYSJ IAA-amino acid hydrolase ILR1-like 1 OS=Oryza sativa subsp. japonica GN=ILL1 PE=2 SV=1;>sp|Q84XG9|ILL1_ORYSI IAA-amino acid	3	0	1	0	0	0	0	0	1	0	0	0	0	2.9	47.134	442	0.00096479	3.9889	0	2.9	0	0	0	0	0	2066.8	0	0	0	0	0	103.34	0	0	0	0
sp|Q84YK7-2|BGL27_ORYSJ;tr|B8BCB0|B8BCB0_ORYSI;sp|Q84YK7|BGL27_ORYSJ;tr|B9G1Q6|B9G1Q6_ORYSJ;tr|B9G1Q7|B9G1Q7_ORYSJ;tr|B8BCB1|B8BCB1_ORYSI;sp|Q7EXZ4|BGL28_ORYSJ	sp|Q84YK7-2|BGL27_ORYSJ;tr|B8BCB0|B8BCB0_ORYSI;sp|Q84YK7|BGL27_ORYSJ;tr|B9G1Q6|B9G1Q6_ORYSJ	>sp|Q84YK7-2|BGL27_ORYSJ Isoform 2 of Beta-glucosidase 27 OS=Oryza sativa subsp. japonica GN=BGLU27;>tr|B8BCB0|B8BCB0_ORYSI Putative uncharacterized protein OS=Oryza sativa subsp. indica GN=OsI_29821 PE=3 SV=1;>sp|Q84YK7|BGL27_ORYSJ Beta-glucosidase 27 OS=	7	2	2	1	2	2	1	1	2	0	1	1	1	8.1	50.16	445	0	10.158	3.8	5.8	1.6	3.8	3.8	2.2	3356.1	1662.3	0	4280.3	4232.7	1860.4	134.24	66.492	0	171.21	169.31	74.415
tr|A3BUP8|A3BUP8_ORYSJ;tr|A2YWV7|A2YWV7_ORYSI;tr|Q0J4K1|Q0J4K1_ORYSJ;sp|Q84YK8|LOXC2_ORYSJ;tr|A7UMR2|A7UMR2_ORYSJ;tr|A2YWW3|A2YWW3_ORYSI;tr|B7EL67|B7EL67_ORYSJ	tr|A3BUP8|A3BUP8_ORYSJ;tr|A2YWV7|A2YWV7_ORYSI;tr|Q0J4K1|Q0J4K1_ORYSJ;sp|Q84YK8|LOXC2_ORYSJ;tr|A7UMR2|A7UMR2_ORYSJ	>tr|A3BUP8|A3BUP8_ORYSJ Lipoxygenase OS=Oryza sativa subsp. japonica GN=OsJ_27883 PE=3 SV=1;>tr|A2YWV7|A2YWV7_ORYSI Lipoxygenase OS=Oryza sativa subsp. indica GN=OsI_29820 PE=3 SV=1;>tr|Q0J4K1|Q0J4K1_ORYSJ Lipoxygenase OS=Oryza sativa subsp. japonica GN=Os	7	7	9	10	10	7	11	1	2	0	2	1	1	6.6	95.162	852	0	9.7348	9	11.6	12	15	10.1	14.8	0	7143.7	0	35901	0	9482.6	0	170.09	0	854.78	0	225.78
tr|B7EDV8|B7EDV8_ORYSJ;sp|Q84ZC0|VATH_ORYSJ;tr|B9FXT4|B9FXT4_ORYSJ;tr|B8B782|B8B782_ORYSI;tr|C7J582|C7J582_ORYSJ	tr|B7EDV8|B7EDV8_ORYSJ;sp|Q84ZC0|VATH_ORYSJ;tr|B9FXT4|B9FXT4_ORYSJ;tr|B8B782|B8B782_ORYSI	>tr|B7EDV8|B7EDV8_ORYSJ cDNA clone:J013120K21, full insert sequence OS=Oryza sativa subsp. japonica PE=2 SV=1;>sp|Q84ZC0|VATH_ORYSJ Probable V-type proton ATPase subunit H OS=Oryza sativa subsp. japonica GN=Os07g0549700 PE=2 SV=1;>tr|B9FXT4|B9FXT4_ORYSJ Pu	5	3	2	3	5	4	4	3	2	3	5	4	4	26.8	51.389	452	0	71.409	7.1	3.8	10	13.7	10.8	9.3	17117	4749.8	14931	43337	16401	18954	744.21	206.51	649.17	1884.2	713.1	824.1
tr|A2XKX4|A2XKX4_ORYSI;sp|Q851K1|GL36_ORYSJ;tr|A2XKX3|A2XKX3_ORYSI;sp|Q851K0|GL35_ORYSJ;sp|Q851J8|GL33_ORYSJ;sp|Q851J9|GL34_ORYSJ;tr|B8APY2|B8APY2_ORYSI;tr|B8APY0|B8APY0_ORYSI	tr|A2XKX4|A2XKX4_ORYSI;sp|Q851K1|GL36_ORYSJ;tr|A2XKX3|A2XKX3_ORYSI;sp|Q851K0|GL35_ORYSJ;sp|Q851J8|GL33_ORYSJ;sp|Q851J9|GL34_ORYSJ	>tr|A2XKX4|A2XKX4_ORYSI Oxalate oxidase 4 OS=Oryza sativa subsp. indica GN=oxo4 PE=2 SV=1;>sp|Q851K1|GL36_ORYSJ Germin-like protein 3-6 OS=Oryza sativa subsp. japonica GN=Os03g0694000 PE=2 SV=1;>tr|A2XKX3|A2XKX3_ORYSI Putative uncharacterized protein OS=Or	8	3	3	1	3	3	3	3	3	1	3	3	3	18.3	24.193	229	0	14.372	18.3	18.3	4.4	18.3	18.3	18.3	12862	8524.4	4316.1	29395	24425	16929	1286.2	852.44	431.61	2939.5	2442.5	1692.9
tr|B8AQ03|B8AQ03_ORYSI;sp|Q851S8|PURA2_ORYSJ	tr|B8AQ03|B8AQ03_ORYSI;sp|Q851S8|PURA2_ORYSJ	>tr|B8AQ03|B8AQ03_ORYSI Adenylosuccinate synthetase, chloroplastic OS=Oryza sativa subsp. indica GN=PURA PE=3 SV=1;>sp|Q851S8|PURA2_ORYSJ Adenylosuccinate synthetase 2, chloroplastic OS=Oryza sativa subsp. japonica GN=PURA2 PE=2 SV=1	2	1	3	3	0	2	1	1	3	3	0	2	1	15.1	51.626	476	0	59.671	2.7	10.3	7.8	0	5.7	2.7	4031.7	20963	7531.4	0	16375	4423.6	155.06	806.26	289.67	0	629.81	170.14
tr|Q10GN2|Q10GN2_ORYSJ;tr|A2XJM7|A2XJM7_ORYSI;sp|Q851W1|SLY1_ORYSJ	tr|Q10GN2|Q10GN2_ORYSJ;tr|A2XJM7|A2XJM7_ORYSI;sp|Q851W1|SLY1_ORYSJ	>tr|Q10GN2|Q10GN2_ORYSJ Os03g0620800 protein OS=Oryza sativa subsp. japonica GN=Os03g0620800 PE=2 SV=1;>tr|A2XJM7|A2XJM7_ORYSI Putative uncharacterized protein OS=Oryza sativa subsp. indica GN=OsI_12642 PE=4 SV=1;>sp|Q851W1|SLY1_ORYSJ SEC1 family transport	3	1	1	1	1	1	1	1	1	1	1	1	1	1.8	67.816	623	0.0057803	3.1222	1.8	1.8	1.8	1.8	1.8	1.8	0	8054.9	0	2178.3	4460.9	2507.8	0	236.91	0	64.069	131.2	73.76
tr|A6N0P6|A6N0P6_ORYSI;tr|Q0DLQ3|Q0DLQ3_ORYSJ;tr|A2XP56|A2XP56_ORYSI;sp|Q851X7|DERL2_ORYSJ;tr|B9F7N2|B9F7N2_ORYSJ	tr|A6N0P6|A6N0P6_ORYSI;tr|Q0DLQ3|Q0DLQ3_ORYSJ;tr|A2XP56|A2XP56_ORYSI;sp|Q851X7|DERL2_ORYSJ;tr|B9F7N2|B9F7N2_ORYSJ	>tr|A6N0P6|A6N0P6_ORYSI Derlin-2 (Fragment) OS=Oryza sativa subsp. indica PE=2 SV=1;>tr|Q0DLQ3|Q0DLQ3_ORYSJ Os03g0852200 protein OS=Oryza sativa subsp. japonica GN=Os03g0852200 PE=2 SV=1;>tr|A2XP56|A2XP56_ORYSI Putative uncharacterized protein OS=Oryza sat	5	0	0	1	0	0	1	0	0	1	0	0	1	21.9	11.446	105	0	5.7219	0	0	21.9	0	0	21.9	0	0	3606.9	0	0	3816.2	0	0	1202.3	0	0	1272.1
tr|Q10C90|Q10C90_ORYSJ;sp|Q852M1|ALDO2_ORYSJ;tr|Q0DMV6|Q0DMV6_ORYSJ;tr|A2XMS3|A2XMS3_ORYSI;tr|B8AL92|B8AL92_ORYSI;tr|B8AL89|B8AL89_ORYSI;tr|Q10C91|Q10C91_ORYSJ;sp|Q852M2|ALDO3_ORYSJ;tr|A3ANH3|A3ANH3_ORYSJ;tr|A2Z4W6|A2Z4W6_ORYSI;tr|A3C2D3|A3C2D3_ORYSJ;sp|Q7XH05|ALDO1_ORYSJ;tr|Q852I7|Q852I7_ORYSJ;tr|A6N0U6|A6N0U6_ORYSI;tr|Q0DMV7|Q0DMV7_ORYSJ	tr|Q10C90|Q10C90_ORYSJ;sp|Q852M1|ALDO2_ORYSJ;tr|Q0DMV6|Q0DMV6_ORYSJ;tr|A2XMS3|A2XMS3_ORYSI;tr|B8AL92|B8AL92_ORYSI;tr|B8AL89|B8AL89_ORYSI;tr|Q10C91|Q10C91_ORYSJ;sp|Q852M2|ALDO3_ORYSJ	>tr|Q10C90|Q10C90_ORYSJ Aldehyde oxidase 1, putative, expressed OS=Oryza sativa subsp. japonica GN=LOC_Os03g57690 PE=4 SV=1;>sp|Q852M1|ALDO2_ORYSJ Probable aldehyde oxidase 2 OS=Oryza sativa subsp. japonica GN=Os03g0790900 PE=2 SV=1;>tr|Q0DMV6|Q0DMV6_ORYSJ	15	6	3	3	10	10	6	6	3	3	10	10	6	21.5	145.06	1355	0	102.75	5.8	3	2.7	10.7	11.3	5.5	26261	5125.5	17457	50742	10127	18365	416.84	81.356	277.1	805.43	160.75	291.51
tr|Q0D5C7|Q0D5C7_ORYSJ;tr|A2YMS8|A2YMS8_ORYSI;sp|Q8GT95|PGIP1_ORYSJ	tr|Q0D5C7|Q0D5C7_ORYSJ;tr|A2YMS8|A2YMS8_ORYSI;sp|Q8GT95|PGIP1_ORYSJ	>tr|Q0D5C7|Q0D5C7_ORYSJ Os07g0568700 protein OS=Oryza sativa subsp. japonica GN=Os07g0568700 PE=2 SV=1;>tr|A2YMS8|A2YMS8_ORYSI Putative uncharacterized protein OS=Oryza sativa subsp. indica GN=OsI_26533 PE=4 SV=1;>sp|Q8GT95|PGIP1_ORYSJ Polygalacturonase in	3	0	1	0	1	1	2	0	1	0	1	1	2	9.9	35.464	332	0	6.5094	0	5.1	0	5.1	5.1	9.9	0	5550.9	0	5996.5	7376.8	8612.2	0	396.49	0	428.32	526.91	615.16
tr|B9FU71|B9FU71_ORYSJ;sp|Q8H3A7|XPOT_ORYSJ;tr|A2YNM7|A2YNM7_ORYSI	tr|B9FU71|B9FU71_ORYSJ;sp|Q8H3A7|XPOT_ORYSJ;tr|A2YNM7|A2YNM7_ORYSI	>tr|B9FU71|B9FU71_ORYSJ Putative uncharacterized protein OS=Oryza sativa subsp. japonica GN=OsJ_25108 PE=4 SV=1;>sp|Q8H3A7|XPOT_ORYSJ Exportin-T OS=Oryza sativa subsp. japonica GN=Os07g0613300 PE=2 SV=1;>tr|A2YNM7|A2YNM7_ORYSI Putative uncharacterized prot	3	1	1	1	0	0	0	1	1	1	0	0	0	1.2	104.73	949	0.0085034	2.7893	1.2	1.2	1.2	0	0	0	0	2290.2	1829.2	0	0	0	0	47.713	38.108	0	0	0
tr|B8B4S3|B8B4S3_ORYSI;tr|A3BI94|A3BI94_ORYSJ;sp|Q8H3C9|ILL7_ORYSJ	tr|B8B4S3|B8B4S3_ORYSI;tr|A3BI94|A3BI94_ORYSJ;sp|Q8H3C9|ILL7_ORYSJ	>tr|B8B4S3|B8B4S3_ORYSI Putative uncharacterized protein OS=Oryza sativa subsp. indica GN=OsI_25527 PE=4 SV=1;>tr|A3BI94|A3BI94_ORYSJ Putative uncharacterized protein OS=Oryza sativa subsp. japonica GN=OsJ_23715 PE=4 SV=1;>sp|Q8H3C9|ILL7_ORYSJ IAA-amino ac	3	0	1	0	0	1	1	0	1	0	0	1	1	8.3	34.897	324	0.0040928	3.347	0	4	0	0	4	4	0	15373	0	0	0	3069.6	0	854.08	0	0	0	170.53
tr|A2YIN5|A2YIN5_ORYSI;sp|Q8H569|AKT3_ORYSJ	tr|A2YIN5|A2YIN5_ORYSI;sp|Q8H569|AKT3_ORYSJ	>tr|A2YIN5|A2YIN5_ORYSI Putative uncharacterized protein OS=Oryza sativa subsp. indica GN=OsI_25085 PE=4 SV=1;>sp|Q8H569|AKT3_ORYSJ Potassium channel AKT3 OS=Oryza sativa subsp. japonica GN=Os07g0175400 PE=3 SV=1	2	0	1	1	1	1	0	0	1	1	1	1	0	1.2	95.662	882	0.0096639	2.6885	0	1.2	1.2	1.2	1.2	0	0	9333.6	8676.5	4138.8	10975	0	0	207.41	192.81	91.973	243.89	0
tr|B7EKW3|B7EKW3_ORYSJ;tr|A2YKV4|A2YKV4_ORYSI;sp|Q8H5N9|PIP21_ORYSJ;tr|Q9XIS7|Q9XIS7_ORYSI	tr|B7EKW3|B7EKW3_ORYSJ;tr|A2YKV4|A2YKV4_ORYSI;sp|Q8H5N9|PIP21_ORYSJ	>tr|B7EKW3|B7EKW3_ORYSJ cDNA clone:001-016-B05, full insert sequence OS=Oryza sativa subsp. japonica PE=2 SV=1;>tr|A2YKV4|A2YKV4_ORYSI Putative uncharacterized protein OS=Oryza sativa subsp. indica GN=OsI_25848 PE=3 SV=1;>sp|Q8H5N9|PIP21_ORYSJ Probable aqu	4	4	5	4	5	4	4	4	5	4	4	4	4	26.2	30.285	290	0	189.19	18.3	26.2	18.3	30.3	18.3	23.1	58735	43966	31815	138480	90715	103560	6526.1	4885.1	3535	15387	10079	11507
tr|F4MGV4|F4MGV4_ORYSJ;tr|A2Z7W8|A2Z7W8_ORYSI;sp|Q8H6G8|PHT18_ORYSJ	tr|F4MGV4|F4MGV4_ORYSJ;tr|A2Z7W8|A2Z7W8_ORYSI;sp|Q8H6G8|PHT18_ORYSJ	>tr|F4MGV4|F4MGV4_ORYSJ Phosphate:H+ symporter family protein, expressed OS=Oryza sativa subsp. japonica GN=LOC_Os10g30790 PE=4 SV=1;>tr|A2Z7W8|A2Z7W8_ORYSI Uncharacterized protein OS=Oryza sativa subsp. indica GN=OsI_33803 PE=4 SV=1;>sp|Q8H6G8|PHT18_ORYSJ	3	1	0	0	1	0	0	1	0	0	1	0	0	3.5	59.112	541	0.00097276	4.0485	3.5	0	0	3.5	0	0	3664.6	0	0	9687.7	0	0	174.5	0	0	461.32	0	0
sp|Q8H6H4-2|PHT11_ORYSJ;tr|A2XCK8|A2XCK8_ORYSI;sp|Q8H6H4|PHT11_ORYSJ;tr|D0AB62|D0AB62_ORYSI;tr|A2XCL0|A2XCL0_ORYSI;sp|Q8GSD9|PHT12_ORYSJ	sp|Q8H6H4-2|PHT11_ORYSJ;tr|A2XCK8|A2XCK8_ORYSI;sp|Q8H6H4|PHT11_ORYSJ;tr|D0AB62|D0AB62_ORYSI;tr|A2XCL0|A2XCL0_ORYSI;sp|Q8GSD9|PHT12_ORYSJ	>sp|Q8H6H4-2|PHT11_ORYSJ Isoform 2 of Inorganic phosphate transporter 1-1 OS=Oryza sativa subsp. japonica GN=PHT1-1;>tr|A2XCK8|A2XCK8_ORYSI Putative uncharacterized protein OS=Oryza sativa subsp. indica GN=OsI_10041 PE=4 SV=1;>sp|Q8H6H4|PHT11_ORYSJ Inorgan	6	1	1	1	2	1	1	1	1	1	2	1	1	4.5	53.874	491	0	5.3534	2.4	2.4	2.4	4.5	2.4	2	516.36	389.18	102.58	372.87	302.21	4666.2	27.177	20.483	5.3989	19.625	15.906	245.59
tr|Q10T06|Q10T06_ORYSJ;sp|Q8H7U1|TBB2_ORYSJ;tr|B8ALG6|B8ALG6_ORYSI;tr|B9FAB5|B9FAB5_ORYSJ;tr|Q0DVZ5|Q0DVZ5_ORYSJ	tr|Q10T06|Q10T06_ORYSJ;sp|Q8H7U1|TBB2_ORYSJ;tr|B8ALG6|B8ALG6_ORYSI;tr|B9FAB5|B9FAB5_ORYSJ	>tr|Q10T06|Q10T06_ORYSJ Tubulin beta-2 chain, putative, expressed OS=Oryza sativa subsp. japonica GN=LOC_Os03g01530 PE=2 SV=1;>sp|Q8H7U1|TBB2_ORYSJ Tubulin beta-2 chain OS=Oryza sativa subsp. japonica GN=TUBB2 PE=2 SV=1;>tr|B8ALG6|B8ALG6_ORYSI Putative unc	5	15	14	14	15	17	17	0	1	0	0	0	0	7.6	50.182	447	0	7.2809	36.9	35.8	32	40	41.8	43.8	0	1639	0	0	0	0	0	78.045	0	0	0	0
sp|Q8H852|COPG1_ORYSJ;tr|B7EEW9|B7EEW9_ORYSJ;tr|B8AJK8|B8AJK8_ORYSI;tr|B9F6L0|B9F6L0_ORYSJ	sp|Q8H852|COPG1_ORYSJ;tr|B7EEW9|B7EEW9_ORYSJ;tr|B8AJK8|B8AJK8_ORYSI;tr|B9F6L0|B9F6L0_ORYSJ	>sp|Q8H852|COPG1_ORYSJ Coatomer subunit gamma-1 OS=Oryza sativa subsp. japonica GN=Os03g0227000 PE=2 SV=2;>tr|B7EEW9|B7EEW9_ORYSJ Coatomer subunit gamma OS=Oryza sativa subsp. japonica PE=2 SV=1;>tr|B8AJK8|B8AJK8_ORYSI Coatomer subunit gamma OS=Oryza sativ	4	13	10	10	13	11	11	7	5	6	7	6	6	30.8	98.605	884	0	188.5	19.3	13.5	14.8	18.6	16.4	16	146490	64680	84136	108090	32356	33038	2929.8	1293.6	1682.7	2161.8	647.12	660.75
tr|H2KX87|H2KX87_ORYSJ;tr|A2Z5P1|A2Z5P1_ORYSI;sp|Q8H859|CADH1_ORYSJ;tr|B8BLM6|B8BLM6_ORYSI;sp|Q2R114|CADH4_ORYSJ	tr|H2KX87|H2KX87_ORYSJ;tr|A2Z5P1|A2Z5P1_ORYSI;sp|Q8H859|CADH1_ORYSJ	>tr|H2KX87|H2KX87_ORYSJ Mannitol dehydrogenase, putative, expressed OS=Oryza sativa subsp. japonica GN=LOC_Os10g11810 PE=3 SV=1;>tr|A2Z5P1|A2Z5P1_ORYSI Uncharacterized protein OS=Oryza sativa subsp. indica GN=OsI_32967 PE=3 SV=1;>sp|Q8H859|CADH1_ORYSJ Prob	5	1	0	0	1	1	2	1	0	0	1	1	2	11.3	38.511	354	0	9.6029	4.2	0	0	4.2	4.2	7.1	581.52	0	0	2211.7	930.76	9219.4	27.691	0	0	105.32	44.322	439.02
tr|B7ELL0|B7ELL0_ORYSJ;tr|A2XC53|A2XC53_ORYSI;sp|Q8H8C7|CEBIP_ORYSJ	tr|B7ELL0|B7ELL0_ORYSJ;tr|A2XC53|A2XC53_ORYSI;sp|Q8H8C7|CEBIP_ORYSJ	>tr|B7ELL0|B7ELL0_ORYSJ cDNA clone:J023146H06, full insert sequence OS=Oryza sativa subsp. japonica PE=2 SV=1;>tr|A2XC53|A2XC53_ORYSI Putative uncharacterized protein OS=Oryza sativa subsp. indica GN=OsI_09873 PE=4 SV=1;>sp|Q8H8C7|CEBIP_ORYSJ Chitin elicit	3	3	1	1	3	2	1	3	1	1	3	2	1	20.2	37.2	356	0	36.073	12.1	3.1	3.1	15.4	7.9	3.1	34724	25020	20645	49413	23146	15880	2671.1	1924.6	1588.1	3801	1780.5	1221.5
sp|Q8H8T0|RGP1_ORYSJ;tr|B8AM48|B8AM48_ORYSI;tr|A6N1F0|A6N1F0_ORYSI;tr|Q84MY1|Q84MY1_ORYSJ;tr|A2XJ86|A2XJ86_ORYSI;tr|B8AI42|B8AI42_ORYSI	sp|Q8H8T0|RGP1_ORYSJ;tr|B8AM48|B8AM48_ORYSI	>sp|Q8H8T0|RGP1_ORYSJ UDP-arabinopyranose mutase 1 OS=Oryza sativa subsp. japonica GN=UAM1 PE=1 SV=1;>tr|B8AM48|B8AM48_ORYSI Putative uncharacterized protein OS=Oryza sativa subsp. indica GN=OsI_12519 PE=4 SV=1	6	11	10	11	16	14	10	8	6	8	11	9	8	49.5	41.348	364	0	323.31	35.2	33.2	35.4	59.1	46.4	33.8	261220	129600	146600	332480	297980	143440	10449	5183.9	5863.8	13299	11919	5737.7
tr|B8A7P8|B8A7P8_ORYSI;tr|B7SDE4|B7SDE4_ORYSJ;sp|Q8L4L4|RL52_ORYSJ	tr|B8A7P8|B8A7P8_ORYSI;tr|B7SDE4|B7SDE4_ORYSJ;sp|Q8L4L4|RL52_ORYSJ	>tr|B8A7P8|B8A7P8_ORYSI Putative uncharacterized protein OS=Oryza sativa subsp. indica GN=OsI_04778 PE=3 SV=1;>tr|B7SDE4|B7SDE4_ORYSJ 60S ribosomal protein L5 OS=Oryza sativa subsp. japonica GN=OsJ_04400 PE=2 SV=1;>sp|Q8L4L4|RL52_ORYSJ 60S ribosomal protei	3	8	3	5	7	7	7	1	0	0	1	2	2	13.8	34.737	304	0	223.12	30.3	13.5	13.8	22.7	31.9	22.7	144050	76991	103140	230840	166540	164150	12004	6416	8595.4	19237	13878	13679
tr|B9F659|B9F659_ORYSJ;sp|Q8L7J2|BGL06_ORYSJ;tr|B8AQS4|B8AQS4_ORYSI;tr|B8BG74|B8BG74_ORYSI	tr|B9F659|B9F659_ORYSJ;sp|Q8L7J2|BGL06_ORYSJ;tr|B8AQS4|B8AQS4_ORYSI;tr|B8BG74|B8BG74_ORYSI	>tr|B9F659|B9F659_ORYSJ Putative uncharacterized protein OS=Oryza sativa subsp. japonica GN=OsJ_09895 PE=3 SV=1;>sp|Q8L7J2|BGL06_ORYSJ Beta-glucosidase 6 OS=Oryza sativa subsp. japonica GN=BGLU6 PE=1 SV=1;>tr|B8AQS4|B8AQS4_ORYSI Putative uncharacterized pr	4	2	0	1	1	2	0	1	0	0	0	1	0	5.2	58.552	521	0.0010549	5.0078	4.6	0	1.3	1.3	3.3	0	4104.2	0	0	0	0	0	152.01	0	0	0	0	0
tr|B9FUC3|B9FUC3_ORYSJ;tr|B8B4V9|B8B4V9_ORYSI;tr|F2ZBU6|F2ZBU6_ORYSJ;sp|Q8LI30|DPE1_ORYSJ	tr|B9FUC3|B9FUC3_ORYSJ;tr|B8B4V9|B8B4V9_ORYSI;tr|F2ZBU6|F2ZBU6_ORYSJ;sp|Q8LI30|DPE1_ORYSJ	>tr|B9FUC3|B9FUC3_ORYSJ 4-alpha-glucanotransferase OS=Oryza sativa subsp. japonica GN=OsJ_25204 PE=3 SV=1;>tr|B8B4V9|B8B4V9_ORYSI 4-alpha-glucanotransferase OS=Oryza sativa subsp. indica GN=OsI_26949 PE=3 SV=1;>tr|F2ZBU6|F2ZBU6_ORYSJ 4-alpha-glucanotransfe	4	1	0	1	2	2	2	1	0	1	2	2	2	11	62.062	555	0	30.443	3.6	0	1.6	5	6.3	6.3	0	0	3988.8	13027	6864	6452	0	0	142.46	465.26	245.14	230.43
tr|Q0DIZ8|Q0DIZ8_ORYSJ;sp|Q8LJU5|RS7_ORYSJ;tr|B8AX04|B8AX04_ORYSI;tr|B8AX10|B8AX10_ORYSI	tr|Q0DIZ8|Q0DIZ8_ORYSJ;sp|Q8LJU5|RS7_ORYSJ;tr|B8AX04|B8AX04_ORYSI	>tr|Q0DIZ8|Q0DIZ8_ORYSJ Os05g0346300 protein OS=Oryza sativa subsp. japonica GN=Os05g0346300 PE=2 SV=1;>sp|Q8LJU5|RS7_ORYSJ 40S ribosomal protein S7 OS=Oryza sativa subsp. japonica GN=RPS7 PE=2 SV=2;>tr|B8AX04|B8AX04_ORYSI Putative uncharacterized protein	4	5	6	5	5	3	3	5	5	5	4	2	3	30.2	22.307	192	0	46.397	19.3	42.2	29.7	30.7	18.2	10.9	23209	16303	15135	25597	5626.4	8650.5	3315.6	2328.9	2162.2	3656.7	803.77	1235.8
tr|Q0JJF0|Q0JJF0_ORYSJ;tr|A2WUX9|A2WUX9_ORYSI;sp|Q8LQ68|HXK6_ORYSJ;tr|A2ZXP7|A2ZXP7_ORYSJ	tr|Q0JJF0|Q0JJF0_ORYSJ;tr|A2WUX9|A2WUX9_ORYSI;sp|Q8LQ68|HXK6_ORYSJ;tr|A2ZXP7|A2ZXP7_ORYSJ	>tr|Q0JJF0|Q0JJF0_ORYSJ Hexokinase OS=Oryza sativa subsp. japonica GN=Os01g0742500 PE=2 SV=1;>tr|A2WUX9|A2WUX9_ORYSI Hexokinase OS=Oryza sativa subsp. indica GN=OsI_03691 PE=3 SV=1;>sp|Q8LQ68|HXK6_ORYSJ Hexokinase-6 OS=Oryza sativa subsp. japonica GN=HXK6	4	7	7	6	5	8	7	5	6	4	4	6	5	24.3	55.12	506	0	59.673	16	19	13.4	13.4	18.2	14.6	38760	31728	26324	44547	48597	35938	1615	1322	1096.8	1856.1	2024.9	1497.4
sp|Q8LSQ2|SR43C_ORYSJ;tr|A2XC41|A2XC41_ORYSI	sp|Q8LSQ2|SR43C_ORYSJ;tr|A2XC41|A2XC41_ORYSI	>sp|Q8LSQ2|SR43C_ORYSJ Probable signal recognition particle 43 kDa protein, chloroplastic OS=Oryza sativa subsp. japonica GN=Os03g0131900 PE=2 SV=1;>tr|A2XC41|A2XC41_ORYSI Putative uncharacterized protein OS=Oryza sativa subsp. indica GN=OsI_09862 PE=4 SV=	2	0	1	0	1	1	0	0	1	0	1	1	0	9.8	42.138	388	0	14.788	0	5.4	0	5.4	5.4	0	0	4565.7	0	3497.3	3378.8	0	0	207.53	0	158.97	153.58	0
tr|Q0JLN5|Q0JLN5_ORYSJ;tr|B8AAT9|B8AAT9_ORYSI;sp|Q8RU33|VA0D_ORYSJ	tr|Q0JLN5|Q0JLN5_ORYSJ;tr|B8AAT9|B8AAT9_ORYSI;sp|Q8RU33|VA0D_ORYSJ	>tr|Q0JLN5|Q0JLN5_ORYSJ Os01g0587000 protein OS=Oryza sativa subsp. japonica GN=Os01g0587000 PE=2 SV=1;>tr|B8AAT9|B8AAT9_ORYSI Putative uncharacterized protein OS=Oryza sativa subsp. indica GN=OsI_02618 PE=4 SV=1;>sp|Q8RU33|VA0D_ORYSJ Probable V-type proto	3	1	0	1	0	1	2	1	0	1	0	1	2	19.9	40.784	351	0	19.141	5.7	0	5.7	0	5.7	13.4	0	0	0	0	0	7055	0	0	0	0	0	440.94
sp|Q8RZQ8|SWT1A_ORYSJ;tr|A2WXL9|A2WXL9_ORYSI	sp|Q8RZQ8|SWT1A_ORYSJ;tr|A2WXL9|A2WXL9_ORYSI	>sp|Q8RZQ8|SWT1A_ORYSJ Bidirectional sugar transporter SWEET1a OS=Oryza sativa subsp. japonica GN=SWEET1A PE=2 SV=1;>tr|A2WXL9|A2WXL9_ORYSI Putative uncharacterized protein OS=Oryza sativa subsp. indica GN=OsI_04670 PE=4 SV=1	2	1	1	1	0	0	1	1	1	1	0	0	1	12.5	29.503	273	0	5.6448	4	4	4	0	0	4	102.87	158.36	544.91	0	0	321.04	11.43	17.595	60.546	0	0	35.672
tr|Q0JGZ1|Q0JGZ1_ORYSJ;sp|Q8S0J7|IM30_ORYSJ;tr|B8A7P4|B8A7P4_ORYSI	tr|Q0JGZ1|Q0JGZ1_ORYSJ;sp|Q8S0J7|IM30_ORYSJ;tr|B8A7P4|B8A7P4_ORYSI	>tr|Q0JGZ1|Q0JGZ1_ORYSJ Os01g0895100 protein OS=Oryza sativa subsp. japonica GN=Os01g0895100 PE=2 SV=1;>sp|Q8S0J7|IM30_ORYSJ Probable membrane-associated 30 kDa protein, chloroplastic OS=Oryza sativa subsp. japonica GN=Os01g0895100 PE=1 SV=1;>tr|B8A7P4|B8A	3	1	0	0	0	1	0	1	0	0	0	1	0	13.9	35.088	317	0	9.4644	5.7	0	0	0	4.7	0	5166.6	0	0	0	8807.6	0	271.92	0	0	0	463.56	0
tr|A2WW27|A2WW27_ORYSI;sp|Q8S2G0|ISPE_ORYSJ	tr|A2WW27|A2WW27_ORYSI;sp|Q8S2G0|ISPE_ORYSJ	>tr|A2WW27|A2WW27_ORYSI Putative uncharacterized protein OS=Oryza sativa subsp. indica GN=OsI_04105 PE=3 SV=1;>sp|Q8S2G0|ISPE_ORYSJ 4-diphosphocytidyl-2-C-methyl-D-erythritol kinase, chloroplastic OS=Oryza sativa subsp. japonica GN=ISPE PE=2 SV=1	2	1	2	0	1	2	2	1	2	0	1	2	2	7.2	43.826	401	0	7.6761	4	7.2	0	4	7.2	7.2	0	1539.3	0	5212.1	7053.8	6179.5	0	73.3	0	248.2	335.9	294.26
sp|Q8S6N5|ACC1_ORYSJ;tr|B8BGF8|B8BGF8_ORYSI;tr|B8BGF9|B8BGF9_ORYSI	sp|Q8S6N5|ACC1_ORYSJ;tr|B8BGF8|B8BGF8_ORYSI	>sp|Q8S6N5|ACC1_ORYSJ Acetyl-CoA carboxylase 1 OS=Oryza sativa subsp. japonica GN=ACC1 PE=3 SV=1;>tr|B8BGF8|B8BGF8_ORYSI Uncharacterized protein OS=Oryza sativa subsp. indica GN=OsI_33225 PE=4 SV=1	3	9	5	4	9	8	7	6	3	3	6	6	6	7.9	252.81	2267	0	56.446	5.1	2.9	2.2	4.9	4.8	4.4	29312	15263	10866	19615	16521	23573	225.48	117.41	83.585	150.88	127.08	181.33
tr|A2ZAG4|A2ZAG4_ORYSI;sp|Q8S7M7|PIRL5_ORYSJ	tr|A2ZAG4|A2ZAG4_ORYSI;sp|Q8S7M7|PIRL5_ORYSJ	>tr|A2ZAG4|A2ZAG4_ORYSI Uncharacterized protein OS=Oryza sativa subsp. indica GN=OsI_34739 PE=4 SV=1;>sp|Q8S7M7|PIRL5_ORYSJ Plant intracellular Ras-group-related LRR protein 5 OS=Oryza sativa subsp. japonica GN=IRL5 PE=2 SV=1	2	0	1	1	1	0	0	0	1	1	1	0	0	2.4	59.205	543	0.0061865	3.063	0	2.4	2.4	2.4	0	0	0	0	5931.7	2926.2	0	0	0	0	204.54	100.9	0	0
sp|Q8S9Z2|AXS_ORYSJ;tr|A2WZI6|A2WZI6_ORYSI	sp|Q8S9Z2|AXS_ORYSJ;tr|A2WZI6|A2WZI6_ORYSI	>sp|Q8S9Z2|AXS_ORYSJ UDP-D-apiose/UDP-D-xylose synthase OS=Oryza sativa subsp. japonica GN=Os01g0969100 PE=2 SV=1;>tr|A2WZI6|A2WZI6_ORYSI Putative uncharacterized protein OS=Oryza sativa subsp. indica GN=OsI_05369 PE=4 SV=1	2	2	1	2	3	0	0	2	1	2	3	0	0	9	44.332	398	0	12.961	5.8	3	5.8	9	0	0	4281.6	4889.5	0	14412	0	0	171.27	195.58	0	576.49	0	0
tr|Q0E238|Q0E238_ORYSJ;sp|Q8W1L6|MFP_ORYSJ;tr|B8AFN7|B8AFN7_ORYSI;tr|B9F4Y9|B9F4Y9_ORYSJ;tr|B9F4Y8|B9F4Y8_ORYSJ	tr|Q0E238|Q0E238_ORYSJ;sp|Q8W1L6|MFP_ORYSJ;tr|B8AFN7|B8AFN7_ORYSI;tr|B9F4Y9|B9F4Y9_ORYSJ	>tr|Q0E238|Q0E238_ORYSJ Os02g0274100 protein OS=Oryza sativa subsp. japonica GN=Os02g0274100 PE=3 SV=1;>sp|Q8W1L6|MFP_ORYSJ Peroxisomal fatty acid beta-oxidation multifunctional protein OS=Oryza sativa subsp. japonica GN=MFP PE=1 SV=2;>tr|B8AFN7|B8AFN7_ORY	5	8	7	5	14	10	13	8	7	5	14	10	13	34.2	78.46	726	0	183	14.5	14.2	11	24.8	18.5	26.2	99525	30725	38146	151970	82789	70292	2619.1	808.54	1003.8	3999.1	2178.7	1849.8
tr|A2WJR2|A2WJR2_ORYSI;sp|Q8W250|DXR_ORYSJ	tr|A2WJR2|A2WJR2_ORYSI;sp|Q8W250|DXR_ORYSJ	>tr|A2WJR2|A2WJR2_ORYSI Putative uncharacterized protein OS=Oryza sativa subsp. indica GN=OsI_00059 PE=3 SV=1;>sp|Q8W250|DXR_ORYSJ 1-deoxy-D-xylulose 5-phosphate reductoisomerase, chloroplastic OS=Oryza sativa subsp. japonica GN=DXR PE=2 SV=2	2	4	2	2	2	1	2	4	2	2	2	1	2	12.9	51.487	473	0	13.169	11	4.4	4.7	4.2	2.3	4.7	0	0	7340.2	2801.9	4029.8	0	0	0	262.15	100.07	143.92	0
sp|Q8W3D9|PORB_ORYSJ;sp|Q8W3D9-2|PORB_ORYSJ;tr|B9G6G3|B9G6G3_ORYSJ;tr|A2Z8Y6|A2Z8Y6_ORYSI;tr|B8BHP2|B8BHP2_ORYSI	sp|Q8W3D9|PORB_ORYSJ;sp|Q8W3D9-2|PORB_ORYSJ;tr|B9G6G3|B9G6G3_ORYSJ;tr|A2Z8Y6|A2Z8Y6_ORYSI	>sp|Q8W3D9|PORB_ORYSJ Protochlorophyllide reductase B, chloroplastic OS=Oryza sativa subsp. japonica GN=PORB PE=2 SV=1;>sp|Q8W3D9-2|PORB_ORYSJ Isoform 2 of Protochlorophyllide reductase B, chloroplastic OS=Oryza sativa subsp. japonica GN=PORB;>tr|B9G6G3|B9	5	4	5	3	5	3	4	4	5	3	5	3	4	32.8	42.765	402	0	138.38	14.4	18.7	12.4	17.4	8.5	14.4	75069	48239	39829	68966	18287	17423	3002.8	1929.6	1593.2	2758.6	731.49	696.9
tr|Q0JC94|Q0JC94_ORYSJ;tr|A2XUT7|A2XUT7_ORYSI;sp|Q8W425|PSMD6_ORYSJ;tr|Q6K5H9|Q6K5H9_ORYSJ;tr|A6N103|A6N103_ORYSI;tr|B9FYW0|B9FYW0_ORYSJ;tr|A2X6U4|A2X6U4_ORYSI	tr|Q0JC94|Q0JC94_ORYSJ;tr|A2XUT7|A2XUT7_ORYSI;sp|Q8W425|PSMD6_ORYSJ;tr|Q6K5H9|Q6K5H9_ORYSJ	>tr|Q0JC94|Q0JC94_ORYSJ Os04g0485000 protein OS=Oryza sativa subsp. japonica GN=Os04g0485000 PE=2 SV=1;>tr|A2XUT7|A2XUT7_ORYSI Putative uncharacterized protein OS=Oryza sativa subsp. indica GN=OsI_16374 PE=4 SV=1;>sp|Q8W425|PSMD6_ORYSJ 26S proteasome non-A	7	2	1	1	1	2	1	2	1	1	1	2	1	13.9	44.084	389	0	18.328	6.7	3.6	3.3	3.6	6.7	3.6	7146.6	3402.4	5210	11160	4409	1768.1	376.14	179.07	274.21	587.37	232.05	93.057
tr|A2WNV6|A2WNV6_ORYSI;sp|Q93VT8|ACLB1_ORYSJ	tr|A2WNV6|A2WNV6_ORYSI;sp|Q93VT8|ACLB1_ORYSJ	>tr|A2WNV6|A2WNV6_ORYSI Putative uncharacterized protein OS=Oryza sativa subsp. indica GN=OsI_01541 PE=4 SV=1;>sp|Q93VT8|ACLB1_ORYSJ ATP-citrate synthase beta chain protein 1 OS=Oryza sativa subsp. japonica GN=ACLB-1 PE=2 SV=1	2	10	10	11	9	11	9	10	10	11	9	11	9	42.9	66.069	608	0	323.31	26.2	23.4	26.3	20.6	25.7	21.1	132650	84770	98552	128820	76836	36480	4279	2734.5	3179.1	4155.6	2478.6	1176.8
tr|B7E6S1|B7E6S1_ORYSJ;tr|A2X5P5|A2X5P5_ORYSI;sp|Q93XI4|AGUB_ORYSJ	tr|B7E6S1|B7E6S1_ORYSJ;tr|A2X5P5|A2X5P5_ORYSI;sp|Q93XI4|AGUB_ORYSJ	>tr|B7E6S1|B7E6S1_ORYSJ cDNA clone:001-038-A03, full insert sequence OS=Oryza sativa subsp. japonica PE=2 SV=1;>tr|A2X5P5|A2X5P5_ORYSI Putative uncharacterized protein OS=Oryza sativa subsp. indica GN=OsI_07530 PE=4 SV=1;>sp|Q93XI4|AGUB_ORYSJ N-carbamoylpu	3	1	0	1	1	2	1	1	0	1	1	2	1	9.3	33.462	301	0.0010532	4.9916	3.3	0	3.3	3.3	9.3	3.3	5666.9	0	0	4355.4	9781.4	4409.8	435.91	0	0	335.03	752.41	339.22
tr|Q0JFY5|Q0JFY5_ORYSJ;tr|A2WZ68|A2WZ68_ORYSI;sp|Q941Z0|NQR1_ORYSJ	tr|Q0JFY5|Q0JFY5_ORYSJ;tr|A2WZ68|A2WZ68_ORYSI;sp|Q941Z0|NQR1_ORYSJ	>tr|Q0JFY5|Q0JFY5_ORYSJ Os01g0953600 protein OS=Oryza sativa subsp. japonica GN=Os01g0953600 PE=4 SV=1;>tr|A2WZ68|A2WZ68_ORYSI Putative uncharacterized protein OS=Oryza sativa subsp. indica GN=OsI_05238 PE=4 SV=1;>sp|Q941Z0|NQR1_ORYSJ Probable NADPH:quinon	3	2	3	1	2	2	2	2	3	1	2	2	2	33.5	21.324	197	0	10.616	16.2	21.8	4.6	16.2	16.2	16.2	7382.2	7273.6	680.74	961.65	848.87	8407.3	615.19	606.14	56.728	80.137	70.74	700.61
tr|Q6AUF5|Q6AUF5_ORYSJ;tr|Q0JKK9|Q0JKK9_ORYSJ;tr|B8A773|B8A773_ORYSI;tr|A2Y7H9|A2Y7H9_ORYSI;tr|A2WV44|A2WV44_ORYSI;sp|Q943F3|RL18A_ORYSJ;tr|Q8RZ90|Q8RZ90_ORYSJ;tr|B9EYI2|B9EYI2_ORYSJ	tr|Q6AUF5|Q6AUF5_ORYSJ;tr|Q0JKK9|Q0JKK9_ORYSJ;tr|B8A773|B8A773_ORYSI;tr|A2Y7H9|A2Y7H9_ORYSI;tr|A2WV44|A2WV44_ORYSI;sp|Q943F3|RL18A_ORYSJ;tr|Q8RZ90|Q8RZ90_ORYSJ;tr|B9EYI2|B9EYI2_ORYSJ	>tr|Q6AUF5|Q6AUF5_ORYSJ 60S ribosomal protein L18a OS=Oryza sativa subsp. japonica GN=OSJNBb0053D02.16 PE=2 SV=1;>tr|Q0JKK9|Q0JKK9_ORYSJ 60S ribosomal protein L18a OS=Oryza sativa subsp. japonica GN=Os01g0666900 PE=3 SV=1;>tr|B8A773|B8A773_ORYSI 60S riboso	8	1	1	1	1	1	1	1	1	1	1	1	1	5.6	21.459	178	0	5.5448	5.6	5.6	5.6	5.6	5.6	5.6	8772.9	9726.1	6241.2	13086	4882.6	13009	877.29	972.61	624.12	1308.6	488.26	1300.9
tr|Q0J7H9|Q0J7H9_ORYSJ;tr|A2YS08|A2YS08_ORYSI;sp|Q948T6|LGUL_ORYSJ;tr|A3BQD6|A3BQD6_ORYSJ;tr|B7F6T2|B7F6T2_ORYSJ	tr|Q0J7H9|Q0J7H9_ORYSJ;tr|A2YS08|A2YS08_ORYSI;sp|Q948T6|LGUL_ORYSJ;tr|A3BQD6|A3BQD6_ORYSJ	>tr|Q0J7H9|Q0J7H9_ORYSJ Glyoxalase OS=Oryza sativa subsp. japonica GN=Os08g0191700 PE=2 SV=1;>tr|A2YS08|A2YS08_ORYSI Putative uncharacterized protein OS=Oryza sativa subsp. indica GN=OsI_28106 PE=4 SV=1;>sp|Q948T6|LGUL_ORYSJ Lactoylglutathione lyase OS=Ory	5	7	6	6	8	8	7	7	6	6	8	8	7	28.9	32.553	291	0	321.94	20.3	23.7	20.3	24.1	24.1	28.5	171250	278480	238700	358250	334770	206870	11417	18565	15913	23883	22318	13791
tr|B7F462|B7F462_ORYSJ;sp|Q94CS9|TIP12_ORYSJ	tr|B7F462|B7F462_ORYSJ;sp|Q94CS9|TIP12_ORYSJ	>tr|B7F462|B7F462_ORYSJ cDNA clone:J023066H10, full insert sequence OS=Oryza sativa subsp. japonica PE=2 SV=1;>sp|Q94CS9|TIP12_ORYSJ Probable aquaporin TIP1-2 OS=Oryza sativa subsp. japonica GN=TIP1-2 PE=2 SV=1	2	0	0	0	1	1	1	0	0	0	1	1	1	6.3	25.32	252	0	5.4616	0	0	0	6.3	6.3	6.3	0	0	0	1101.3	2165.6	2990.5	0	0	0	275.33	541.4	747.63
tr|B8AKU1|B8AKU1_ORYSI;sp|Q94I55|OST3_ORYSJ;tr|B9F9B4|B9F9B4_ORYSJ	tr|B8AKU1|B8AKU1_ORYSI;sp|Q94I55|OST3_ORYSJ;tr|B9F9B4|B9F9B4_ORYSJ	>tr|B8AKU1|B8AKU1_ORYSI Putative uncharacterized protein OS=Oryza sativa subsp. indica GN=OsI_12278 PE=4 SV=1;>sp|Q94I55|OST3_ORYSJ Probable dolichyl-diphosphooligosaccharide--protein glycosyltransferase subunit 3 OS=Oryza sativa subsp. japonica GN=OST3 PE	3	1	0	0	1	0	1	1	0	0	1	0	1	8	37.58	336	0.0010554	5.0078	4.5	0	0	4.5	0	3.6	2869.7	0	0	1313.6	0	1992.9	191.31	0	0	87.573	0	132.86
tr|B9EVK5|B9EVK5_ORYSJ;tr|B8ACN2|B8ACN2_ORYSI;sp|Q9AR38|PPOC_ORYSJ	tr|B9EVK5|B9EVK5_ORYSJ;tr|B8ACN2|B8ACN2_ORYSI;sp|Q9AR38|PPOC_ORYSJ	>tr|B9EVK5|B9EVK5_ORYSJ Uncharacterized protein OS=Oryza sativa subsp. japonica GN=OsJ_01351 PE=4 SV=1;>tr|B8ACN2|B8ACN2_ORYSI Putative uncharacterized protein OS=Oryza sativa subsp. indica GN=OsI_01450 PE=4 SV=1;>sp|Q9AR38|PPOC_ORYSJ Protoporphyrinogen ox	3	2	1	1	0	2	0	2	1	1	0	2	0	7.7	55.598	519	0	7.388	4.4	3.3	2.7	0	6	0	0	11876	0	0	24769	0	0	456.76	0	0	952.64	0
tr|A2XLA1|A2XLA1_ORYSI;sp|Q9AUR7|COPA2_ORYSJ	tr|A2XLA1|A2XLA1_ORYSI;sp|Q9AUR7|COPA2_ORYSJ	>tr|A2XLA1|A2XLA1_ORYSI Coatomer subunit alpha OS=Oryza sativa subsp. indica GN=OsI_13245 PE=4 SV=1;>sp|Q9AUR7|COPA2_ORYSJ Coatomer subunit alpha-2 OS=Oryza sativa subsp. japonica GN=Os03g0711500 PE=2 SV=1	2	12	9	7	14	9	12	0	0	0	0	0	0	0	136.31	1218	0.0032513	3.502	15.7	11.7	8	17.8	10.8	14	6256.2	7476.9	4447	4342	25155	4543.4	93.376	111.6	66.373	64.805	375.44	67.812
tr|B7EQ85|B7EQ85_ORYSJ;sp|Q9AUR8|COPA1_ORYSJ;tr|B8AQC7|B8AQC7_ORYSI	tr|B7EQ85|B7EQ85_ORYSJ;sp|Q9AUR8|COPA1_ORYSJ;tr|B8AQC7|B8AQC7_ORYSI	>tr|B7EQ85|B7EQ85_ORYSJ Coatomer subunit alpha OS=Oryza sativa subsp. japonica PE=2 SV=1;>sp|Q9AUR8|COPA1_ORYSJ Coatomer subunit alpha-1 OS=Oryza sativa subsp. japonica GN=Os03g0711400 PE=2 SV=1;>tr|B8AQC7|B8AQC7_ORYSI Putative uncharacterized protein OS=O	3	12	8	6	14	9	12	1	0	0	1	0	1	1.2	136.38	1218	0	200.03	15.9	10.8	7.1	18.1	10.7	14.3	94671	51310	43801	161830	35851	66436	1392.2	754.55	644.14	2379.9	527.23	977
tr|B8AK72|B8AK72_ORYSI;sp|Q9AUV6|UGDH3_ORYSJ;tr|Q10CK6|Q10CK6_ORYSJ;tr|B9F946|B9F946_ORYSJ;tr|A3AK92|A3AK92_ORYSJ;tr|A2XJC2|A2XJC2_ORYSI;sp|B7F958|UGDH2_ORYSJ	tr|B8AK72|B8AK72_ORYSI;sp|Q9AUV6|UGDH3_ORYSJ	>tr|B8AK72|B8AK72_ORYSI UDP-glucose 6-dehydrogenase OS=Oryza sativa subsp. indica GN=OsI_13603 PE=3 SV=1;>sp|Q9AUV6|UGDH3_ORYSJ UDP-glucose 6-dehydrogenase 3 OS=Oryza sativa subsp. japonica GN=UGD3 PE=2 SV=1	7	10	11	12	14	11	9	2	2	2	3	2	1	11	52.898	480	0	323.31	26	29	32.7	40.2	27.7	20.8	225050	135210	158180	364110	182670	151430	8037.4	4828.9	5649.5	13004	6523.9	5408.1
tr|B8ABY1|B8ABY1_ORYSI;sp|Q9AXB0|DCUP1_ORYSJ	tr|B8ABY1|B8ABY1_ORYSI;sp|Q9AXB0|DCUP1_ORYSJ	>tr|B8ABY1|B8ABY1_ORYSI Uroporphyrinogen decarboxylase OS=Oryza sativa subsp. indica GN=OsI_02909 PE=3 SV=1;>sp|Q9AXB0|DCUP1_ORYSJ Uroporphyrinogen decarboxylase 1, chloroplastic OS=Oryza sativa subsp. japonica GN=Os01g0622300 PE=2 SV=1	2	1	1	1	1	0	0	1	1	1	1	0	0	6.2	44.007	402	0	17.674	6.2	6.2	6.2	6.2	0	0	14649	0	11589	8999.7	0	0	861.7	0	681.71	529.39	0	0
tr|Q6Z105|Q6Z105_ORYSJ;tr|B8AJD1|B8AJD1_ORYSI;sp|Q9AYP4|RS10_ORYSJ;tr|A6MZC6|A6MZC6_ORYSI	tr|Q6Z105|Q6Z105_ORYSJ;tr|B8AJD1|B8AJD1_ORYSI;sp|Q9AYP4|RS10_ORYSJ	>tr|Q6Z105|Q6Z105_ORYSJ 40S ribosomal protein S10 OS=Oryza sativa subsp. japonica GN=OSJNBa0040I22.20 PE=2 SV=1;>tr|B8AJD1|B8AJD1_ORYSI Putative uncharacterized protein OS=Oryza sativa subsp. indica GN=OsI_07603 PE=4 SV=1;>sp|Q9AYP4|RS10_ORYSJ 40S ribosoma	4	4	4	4	3	4	3	4	4	4	3	4	3	22.4	20.263	183	0	26.384	22.4	21.9	15.3	14.8	21.9	21.3	58584	24094	43596	40596	59052	38982	7323	3011.7	5449.4	5074.5	7381.5	4872.7
tr|Q0D3B8|Q0D3B8_ORYSJ;tr|B8B6B6|B8B6B6_ORYSI;sp|Q9FE01|APX2_ORYSJ;tr|S5FNP7|S5FNP7_ORYSI;tr|S5FE06|S5FE06_ORYSJ	tr|Q0D3B8|Q0D3B8_ORYSJ;tr|B8B6B6|B8B6B6_ORYSI;sp|Q9FE01|APX2_ORYSJ	>tr|Q0D3B8|Q0D3B8_ORYSJ Ascorbate peroxidase OS=Oryza sativa subsp. japonica GN=Os07g0694700 PE=2 SV=1;>tr|B8B6B6|B8B6B6_ORYSI Putative uncharacterized protein OS=Oryza sativa subsp. indica GN=OsI_27453 PE=3 SV=1;>sp|Q9FE01|APX2_ORYSJ L-ascorbate peroxidas	5	6	4	5	8	6	6	6	4	5	7	5	5	48.6	27.117	251	0	323.31	39.4	22.3	29.5	49	39.4	39.4	218020	69563	129730	224950	206650	158060	15573	4968.8	9266.2	16068	14761	11290
tr|B7E2W9|B7E2W9_ORYSJ;tr|A2WTQ2|A2WTQ2_ORYSI;sp|Q9FR35|PRX2C_ORYSJ;tr|A6MZV8|A6MZV8_ORYSI	tr|B7E2W9|B7E2W9_ORYSJ;tr|A2WTQ2|A2WTQ2_ORYSI;sp|Q9FR35|PRX2C_ORYSJ;tr|A6MZV8|A6MZV8_ORYSI	>tr|B7E2W9|B7E2W9_ORYSJ cDNA clone:001-016-G06, full insert sequence OS=Oryza sativa subsp. japonica PE=2 SV=1;>tr|A2WTQ2|A2WTQ2_ORYSI Putative uncharacterized protein OS=Oryza sativa subsp. indica GN=OsI_03241 PE=4 SV=1;>sp|Q9FR35|PRX2C_ORYSJ Peroxiredoxi	4	0	1	0	2	1	2	0	1	0	2	1	2	51.2	17.291	162	0	29.303	0	6.8	0	12.3	6.8	12.3	0	3785	0	10608	3140.6	0	0	473.12	0	1326	392.58	0
tr|B8ABD6|B8ABD6_ORYSI;tr|B8ABD8|B8ABD8_ORYSI;tr|B9EUL4|B9EUL4_ORYSJ;sp|Q9FTT3|TPT_ORYSJ	tr|B8ABD6|B8ABD6_ORYSI;tr|B8ABD8|B8ABD8_ORYSI;tr|B9EUL4|B9EUL4_ORYSJ;sp|Q9FTT3|TPT_ORYSJ	>tr|B8ABD6|B8ABD6_ORYSI Putative uncharacterized protein OS=Oryza sativa subsp. indica GN=OsI_01088 PE=4 SV=1;>tr|B8ABD8|B8ABD8_ORYSI Putative uncharacterized protein OS=Oryza sativa subsp. indica GN=OsI_01091 PE=4 SV=1;>tr|B9EUL4|B9EUL4_ORYSJ Uncharacteri	4	0	0	0	0	0	1	0	0	0	0	0	1	6	22.799	218	0.0084818	2.7838	0	0	0	0	0	6	0	0	0	0	0	1265.2	0	0	0	0	0	115.02
tr|F4MGX5|F4MGX5_ORYSJ;sp|Q9FXT4|AGAL_ORYSJ;tr|B9G6F0|B9G6F0_ORYSJ;tr|B8BHM9|B8BHM9_ORYSI;tr|A2YKW3|A2YKW3_ORYSI;tr|B9FX12|B9FX12_ORYSJ;tr|Q84Q36|Q84Q36_ORYSJ	tr|F4MGX5|F4MGX5_ORYSJ;sp|Q9FXT4|AGAL_ORYSJ;tr|B9G6F0|B9G6F0_ORYSJ;tr|B8BHM9|B8BHM9_ORYSI	>tr|F4MGX5|F4MGX5_ORYSJ Alpha-galactosidase OS=Oryza sativa subsp. japonica GN=LOC_Os10g35110 PE=3 SV=1;>sp|Q9FXT4|AGAL_ORYSJ Alpha-galactosidase OS=Oryza sativa subsp. japonica GN=Os10g0493600 PE=1 SV=1;>tr|B9G6F0|B9G6F0_ORYSJ Alpha-galactosidase OS=Oryza	7	2	2	3	3	4	4	1	1	2	2	3	3	9.1	45.821	417	0	13.17	5	5.8	8.2	9.4	11.8	11.8	39863	19054	27422	2221.6	28827	13742	1594.5	762.15	1096.9	88.863	1153.1	549.66
tr|A3B973|A3B973_ORYSJ;tr|Q0DDX2|Q0DDX2_ORYSJ;tr|A2XAB9|A2XAB9_ORYSI;sp|Q9FXT9|PRS7_ORYSJ;tr|A6N137|A6N137_ORYSI;tr|Q0DWZ7|Q0DWZ7_ORYSJ	tr|A3B973|A3B973_ORYSJ;tr|Q0DDX2|Q0DDX2_ORYSJ;tr|A2XAB9|A2XAB9_ORYSI;sp|Q9FXT9|PRS7_ORYSJ;tr|A6N137|A6N137_ORYSI;tr|Q0DWZ7|Q0DWZ7_ORYSJ	>tr|A3B973|A3B973_ORYSJ Putative uncharacterized protein OS=Oryza sativa subsp. japonica GN=OsJ_20424 PE=3 SV=1;>tr|Q0DDX2|Q0DDX2_ORYSJ Os06g0192600 protein OS=Oryza sativa subsp. japonica GN=Os06g0192600 PE=2 SV=1;>tr|A2XAB9|A2XAB9_ORYSI Putative uncharac	6	0	1	2	2	0	0	0	1	2	2	0	0	14.4	46.684	417	0	10.472	0	3.1	7	6	0	0	0	4282.2	11085	4387.9	0	0	0	158.6	410.55	162.51	0	0
tr|A2YSY8|A2YSY8_ORYSI;sp|Q9LD61|PYRB_ORYSJ	tr|A2YSY8|A2YSY8_ORYSI;sp|Q9LD61|PYRB_ORYSJ	>tr|A2YSY8|A2YSY8_ORYSI Putative uncharacterized protein OS=Oryza sativa subsp. indica GN=OsI_28439 PE=3 SV=1;>sp|Q9LD61|PYRB_ORYSJ Aspartate carbamoyltransferase, chloroplastic OS=Oryza sativa subsp. japonica GN=PYRB PE=2 SV=1	2	2	1	3	2	1	2	2	1	3	2	1	2	20.7	39.905	363	0	15.057	6.3	3.3	9.6	5.2	3.3	6.3	1159.3	2901.8	14639	0	920.64	3373.6	48.303	120.91	609.94	0	38.36	140.57
tr|B8A971|B8A971_ORYSI;sp|Q9LDN2|UMPS1_ORYSJ;sp|Q8RZA1|UMPS2_ORYSJ;tr|A3A1K0|A3A1K0_ORYSJ;tr|A2WZ46|A2WZ46_ORYSI;tr|B8A965|B8A965_ORYSI;tr|Q9LRF0|Q9LRF0_ORYSJ	tr|B8A971|B8A971_ORYSI;sp|Q9LDN2|UMPS1_ORYSJ	>tr|B8A971|B8A971_ORYSI Putative uncharacterized protein OS=Oryza sativa subsp. indica GN=OsI_05215 PE=3 SV=1;>sp|Q9LDN2|UMPS1_ORYSJ Uridine 5-monophosphate synthase OS=Oryza sativa subsp. japonica GN=UMPS1 PE=2 SV=1	7	2	0	2	4	2	2	2	0	2	4	2	2	15.5	50.856	477	0	25.589	7.8	0	8.2	12.2	7.3	8.2	7190.4	0	15440	372.33	11064	11971	299.6	0	643.35	15.514	461.02	498.81
sp|Q9LGH4|H2B6_ORYSJ;sp|Q9LGH8|H2B8_ORYSJ;sp|A2WKT1|H2B6_ORYSI;sp|A2WKS5|H2B8_ORYSI;tr|Q0JQL7|Q0JQL7_ORYSJ	sp|Q9LGH4|H2B6_ORYSJ;sp|Q9LGH8|H2B8_ORYSJ;sp|A2WKT1|H2B6_ORYSI;sp|A2WKS5|H2B8_ORYSI	>sp|Q9LGH4|H2B6_ORYSJ Histone H2B.6 OS=Oryza sativa subsp. japonica GN=H2B.6 PE=3 SV=1;>sp|Q9LGH8|H2B8_ORYSJ Histone H2B.8 OS=Oryza sativa subsp. japonica GN=H2B.8 PE=3 SV=1;>sp|A2WKT1|H2B6_ORYSI Histone H2B.6 OS=Oryza sativa subsp. indica GN=H2B.6 PE=3 SV	5	4	4	5	5	4	7	0	0	1	0	1	1	4.6	16.472	153	1	-2	30.1	30.1	34.6	35.9	27.5	47.1	0	0	0	0	315.84	0	0	0	0	0	45.121	0
sp|Q9LGZ2|LCYD1_ORYSJ;tr|B8A6R6|B8A6R6_ORYSI;tr|B9EVM6|B9EVM6_ORYSJ	sp|Q9LGZ2|LCYD1_ORYSJ;tr|B8A6R6|B8A6R6_ORYSI;tr|B9EVM6|B9EVM6_ORYSJ	>sp|Q9LGZ2|LCYD1_ORYSJ Putative L-cysteine desulfhydrase 1 OS=Oryza sativa subsp. japonica GN=Os01g0290100 PE=2 SV=1;>tr|B8A6R6|B8A6R6_ORYSI Putative uncharacterized protein OS=Oryza sativa subsp. indica GN=OsI_01479 PE=3 SV=1;>tr|B9EVM6|B9EVM6_ORYSJ Uncha	3	1	0	0	1	0	0	1	0	0	1	0	0	6.6	52.121	482	0	6.1255	3.9	0	0	2.7	0	0	0	0	0	2086.2	0	0	0	0	0	94.826	0	0
sp|Q9LI00|6PGD1_ORYSJ;tr|Q5VS01|Q5VS01_ORYSJ;tr|B8B1K3|B8B1K3_ORYSI;tr|B8B1K2|B8B1K2_ORYSI	sp|Q9LI00|6PGD1_ORYSJ;tr|Q5VS01|Q5VS01_ORYSJ;tr|B8B1K3|B8B1K3_ORYSI	>sp|Q9LI00|6PGD1_ORYSJ 6-phosphogluconate dehydrogenase, decarboxylating 1 OS=Oryza sativa subsp. japonica GN=G6PGH1 PE=2 SV=1;>tr|Q5VS01|Q5VS01_ORYSJ 6-phosphogluconate dehydrogenase, decarboxylating OS=Oryza sativa subsp. japonica GN=P0029D06.14-2 PE=3 S	4	10	8	7	17	15	14	10	8	7	16	14	13	53.1	52.721	480	0	321.36	27.3	19	25.2	49	40.2	38.3	225770	196030	84793	434190	333650	241530	9030.9	7841.2	3391.7	17367	13346	9661.4
tr|Q10ER6|Q10ER6_ORYSJ;tr|A2XKY8|A2XKY8_ORYSI;sp|Q9LST6|PSB2_ORYSJ	tr|Q10ER6|Q10ER6_ORYSJ;tr|A2XKY8|A2XKY8_ORYSI;sp|Q9LST6|PSB2_ORYSJ	>tr|Q10ER6|Q10ER6_ORYSJ Proteasome subunit beta type OS=Oryza sativa subsp. japonica GN=Os03g0695600 PE=2 SV=1;>tr|A2XKY8|A2XKY8_ORYSI Proteasome subunit beta type OS=Oryza sativa subsp. indica GN=OsI_13132 PE=2 SV=1;>sp|Q9LST6|PSB2_ORYSJ Proteasome subuni	3	1	1	1	2	2	2	1	1	1	2	2	2	11.3	23.478	212	0	10.954	7.1	7.1	7.1	11.3	11.3	11.3	6899.2	0	23023	23163	0	18323	574.93	0	1918.6	1930.3	0	1526.9
tr|Q6H800|Q6H800_ORYSJ;tr|B8B0S6|B8B0S6_ORYSI;sp|Q9LST7|PSB3_ORYSJ;tr|A3A3U3|A3A3U3_ORYSJ;tr|A2X1N4|A2X1N4_ORYSI	tr|Q6H800|Q6H800_ORYSJ;tr|B8B0S6|B8B0S6_ORYSI;sp|Q9LST7|PSB3_ORYSJ;tr|A3A3U3|A3A3U3_ORYSJ;tr|A2X1N4|A2X1N4_ORYSI	>tr|Q6H800|Q6H800_ORYSJ Proteasome subunit beta type OS=Oryza sativa subsp. japonica GN=OJ1297_C09.31 PE=2 SV=1;>tr|B8B0S6|B8B0S6_ORYSI Proteasome subunit beta type OS=Oryza sativa subsp. indica GN=OsI_23870 PE=3 SV=1;>sp|Q9LST7|PSB3_ORYSJ Proteasome subun	5	1	1	0	1	0	1	1	1	0	1	0	1	6.9	22.784	204	0	13.32	6.9	6.9	0	6.9	0	6.9	16841	4291.9	0	16151	0	13600	1871.2	476.88	0	1794.5	0	1511.2
tr|Q0JIC6|Q0JIC6_ORYSJ;tr|B8AB88|B8AB88_ORYSI;sp|Q9LSU0|PSA3_ORYSJ;tr|A6N005|A6N005_ORYSI	tr|Q0JIC6|Q0JIC6_ORYSJ;tr|B8AB88|B8AB88_ORYSI;sp|Q9LSU0|PSA3_ORYSJ	>tr|Q0JIC6|Q0JIC6_ORYSJ Proteasome subunit alpha type OS=Oryza sativa subsp. japonica GN=Os01g0811100 PE=2 SV=1;>tr|B8AB88|B8AB88_ORYSI Proteasome subunit alpha type OS=Oryza sativa subsp. indica GN=OsI_04163 PE=3 SV=1;>sp|Q9LSU0|PSA3_ORYSJ Proteasome subu	4	2	1	1	1	2	1	2	1	1	1	2	1	16.9	27.238	249	0	8.3902	11.6	3.6	3.6	3.6	11.6	3.6	7494.3	3105.7	1353.3	5463.1	13033	4945.4	416.35	172.54	75.186	303.5	724.05	274.74
tr|Q0IRM4|Q0IRM4_ORYSJ;tr|B8BLI9|B8BLI9_ORYSI;sp|Q9LSU1|PSA5_ORYSJ;tr|B8BLJ6|B8BLJ6_ORYSI;tr|B8AN22|B8AN22_ORYSI	tr|Q0IRM4|Q0IRM4_ORYSJ;tr|B8BLI9|B8BLI9_ORYSI;sp|Q9LSU1|PSA5_ORYSJ;tr|B8BLJ6|B8BLJ6_ORYSI	>tr|Q0IRM4|Q0IRM4_ORYSJ Proteasome subunit alpha type OS=Oryza sativa subsp. japonica GN=Os11g0615700 PE=2 SV=1;>tr|B8BLI9|B8BLI9_ORYSI Proteasome subunit alpha type OS=Oryza sativa subsp. indica GN=OsI_36813 PE=3 SV=1;>sp|Q9LSU1|PSA5_ORYSJ Proteasome subu	5	2	1	1	4	2	5	2	1	1	4	2	5	24.5	25.993	237	0	34.625	14.8	8	8.4	20.3	14.8	24.5	15579	0	0	42763	14074	3076.7	1112.8	0	0	3054.5	1005.3	219.76
tr|Q10QW9|Q10QW9_ORYSJ;tr|A2XD75|A2XD75_ORYSI;sp|Q9LSU3|PSA6_ORYSJ;tr|Q10QW8|Q10QW8_ORYSJ	tr|Q10QW9|Q10QW9_ORYSJ;tr|A2XD75|A2XD75_ORYSI;sp|Q9LSU3|PSA6_ORYSJ;tr|Q10QW8|Q10QW8_ORYSJ	>tr|Q10QW9|Q10QW9_ORYSJ Proteasome subunit alpha type OS=Oryza sativa subsp. japonica GN=Os03g0180400 PE=2 SV=1;>tr|A2XD75|A2XD75_ORYSI Proteasome subunit alpha type OS=Oryza sativa subsp. indica GN=OsI_10259 PE=3 SV=1;>sp|Q9LSU3|PSA6_ORYSJ Proteasome subu	4	4	4	2	4	4	4	4	4	2	4	4	4	22.4	27.573	246	0	88.463	18.7	22	7.7	22	18.3	15	53762	45143	12939	58988	39738	55826	2986.8	2508	718.86	3277.1	2207.7	3101.5
tr|B8AU46|B8AU46_ORYSI;tr|B7E599|B7E599_ORYSJ;sp|Q9MAX6|COPE1_ORYSJ	tr|B8AU46|B8AU46_ORYSI;tr|B7E599|B7E599_ORYSJ;sp|Q9MAX6|COPE1_ORYSJ	>tr|B8AU46|B8AU46_ORYSI Putative uncharacterized protein OS=Oryza sativa subsp. indica GN=OsI_17362 PE=4 SV=1;>tr|B7E599|B7E599_ORYSJ cDNA clone:001-030-H03, full insert sequence OS=Oryza sativa subsp. japonica PE=2 SV=1;>sp|Q9MAX6|COPE1_ORYSJ Coatomer sub	3	1	1	0	2	1	0	1	1	0	2	1	0	7	31.581	287	0	7.8153	3.5	3.5	0	7	3.5	0	4950.8	3932.9	0	0	4534.3	0	330.05	262.19	0	0	302.29	0
sp|Q9S827|SDHB1_ORYSJ;tr|A3BP48|A3BP48_ORYSJ;tr|A2YQQ8|A2YQQ8_ORYSI;tr|Q9S7D3|Q9S7D3_ORYSJ	sp|Q9S827|SDHB1_ORYSJ;tr|A3BP48|A3BP48_ORYSJ;tr|A2YQQ8|A2YQQ8_ORYSI;tr|Q9S7D3|Q9S7D3_ORYSJ	>sp|Q9S827|SDHB1_ORYSJ Succinate dehydrogenase [ubiquinone] iron-sulfur subunit 1, mitochondrial OS=Oryza sativa subsp. japonica GN=SDH2-1 PE=1 SV=1;>tr|A3BP48|A3BP48_ORYSJ Succinate dehydrogenase [ubiquinone] iron-sulfur subunit, mitochondrial OS=Oryza sa	4	2	1	1	2	2	1	2	1	1	2	2	1	16.7	31.118	281	0	32.392	10	4.3	4.3	10	9.3	4.3	13408	0	0	17097	5457.2	0	1031.4	0	0	1315.1	419.79	0
tr|B7E2T3|B7E2T3_ORYSJ;sp|Q9SDD6|PRX2F_ORYSJ;tr|A2ZRK6|A2ZRK6_ORYSJ	tr|B7E2T3|B7E2T3_ORYSJ;sp|Q9SDD6|PRX2F_ORYSJ;tr|A2ZRK6|A2ZRK6_ORYSJ	>tr|B7E2T3|B7E2T3_ORYSJ cDNA clone:001-015-A12, full insert sequence OS=Oryza sativa subsp. japonica PE=2 SV=1;>sp|Q9SDD6|PRX2F_ORYSJ Peroxiredoxin-2F, mitochondrial OS=Oryza sativa subsp. japonica GN=PRXIIF PE=2 SV=1;>tr|A2ZRK6|A2ZRK6_ORYSJ Uncharacterize	3	2	1	0	3	2	1	2	1	0	3	2	1	23.7	20.873	198	0	11.37	11.6	6.1	0	23.2	11.6	5.6	6157.2	2394.2	0	26165	14388	0	559.75	217.66	0	2378.7	1308	0
tr|Q0JNP0|Q0JNP0_ORYSJ;tr|B8ACI7|B8ACI7_ORYSI;sp|Q9SDG6|RL30_ORYSJ	tr|Q0JNP0|Q0JNP0_ORYSJ;tr|B8ACI7|B8ACI7_ORYSI;sp|Q9SDG6|RL30_ORYSJ	>tr|Q0JNP0|Q0JNP0_ORYSJ Os01g0276000 protein OS=Oryza sativa subsp. japonica GN=Os01g0276000 PE=2 SV=1;>tr|B8ACI7|B8ACI7_ORYSI Putative uncharacterized protein OS=Oryza sativa subsp. indica GN=OsI_01372 PE=3 SV=1;>sp|Q9SDG6|RL30_ORYSJ 60S ribosomal protein	3	3	1	1	3	1	3	1	0	0	2	0	2	27.9	12.363	111	0	50.427	24.3	12.6	12.6	23.4	12.6	40.5	11050	13305	0	20137	5445.2	3545.8	2210	2661	0	4027.3	1089	709.16
sp|Q9SDG8|AGO4A_ORYSJ;tr|B8ACN1|B8ACN1_ORYSI;tr|A2ZRR6|A2ZRR6_ORYSJ	sp|Q9SDG8|AGO4A_ORYSJ;tr|B8ACN1|B8ACN1_ORYSI;tr|A2ZRR6|A2ZRR6_ORYSJ	>sp|Q9SDG8|AGO4A_ORYSJ Protein argonaute 4A OS=Oryza sativa subsp. japonica GN=AGO4A PE=2 SV=1;>tr|B8ACN1|B8ACN1_ORYSI Putative uncharacterized protein OS=Oryza sativa subsp. indica GN=OsI_01366 PE=4 SV=1;>tr|A2ZRR6|A2ZRR6_ORYSJ Uncharacterized protein OS=	3	3	1	2	8	3	2	2	1	1	7	3	2	11.7	100.64	904	0	27.068	4.2	0.9	1.9	12.7	4.8	3.2	2823.9	1091.5	5158.7	53453	8920.9	6480.9	58.831	22.739	107.47	1113.6	185.85	135.02
tr|B8AY77|B8AY77_ORYSI;tr|Q0DKL7|Q0DKL7_ORYSJ;sp|Q9SLX0|IMA1B_ORYSJ;tr|A2WMY1|A2WMY1_ORYSI	tr|B8AY77|B8AY77_ORYSI;tr|Q0DKL7|Q0DKL7_ORYSJ;sp|Q9SLX0|IMA1B_ORYSJ	>tr|B8AY77|B8AY77_ORYSI Importin subunit alpha OS=Oryza sativa subsp. indica GN=OsI_18524 PE=3 SV=1;>tr|Q0DKL7|Q0DKL7_ORYSJ Importin subunit alpha OS=Oryza sativa subsp. japonica GN=Os05g0155500 PE=2 SV=1;>sp|Q9SLX0|IMA1B_ORYSJ Importin subunit alpha-1b OS	4	5	4	4	3	2	1	4	3	3	3	1	1	28.5	54.707	502	0	145	15.7	12.2	14.3	10	6.6	3.8	28077	18554	26094	11762	18672	5541.7	1220.7	806.68	1134.5	511.41	811.85	240.94
tr|B9FWE4|B9FWE4_ORYSJ;tr|Q0D7H6|Q0D7H6_ORYSJ;tr|B8B4R4|B8B4R4_ORYSI;sp|Q9SLY8|CALR_ORYSJ;tr|B7EW55|B7EW55_ORYSJ;sp|Q9SLY8-2|CALR_ORYSJ;tr|A6N013|A6N013_ORYSI;tr|Q0DMI2|Q0DMI2_ORYSJ;tr|Q84M42|Q84M42_ORYSJ;tr|B9F6V5|B9F6V5_ORYSJ;tr|B8ALT5|B8ALT5_ORYSI;tr|Q10BR5|Q10BR5_ORYSJ;tr|Q7Y140|Q7Y140_ORYSJ;tr|A2XNP5|A2XNP5_ORYSI	tr|B9FWE4|B9FWE4_ORYSJ;tr|Q0D7H6|Q0D7H6_ORYSJ;tr|B8B4R4|B8B4R4_ORYSI;sp|Q9SLY8|CALR_ORYSJ;tr|B7EW55|B7EW55_ORYSJ;sp|Q9SLY8-2|CALR_ORYSJ	>tr|B9FWE4|B9FWE4_ORYSJ Putative uncharacterized protein OS=Oryza sativa subsp. japonica GN=OsJ_23697 PE=3 SV=1;>tr|Q0D7H6|Q0D7H6_ORYSJ Os07g0246200 protein OS=Oryza sativa subsp. japonica GN=Os07g0246200 PE=2 SV=1;>tr|B8B4R4|B8B4R4_ORYSI Putative uncharac	14	5	5	3	6	5	6	5	5	3	6	5	6	31.7	44.682	388	0	68.811	14.9	14.9	12.6	23.2	20.9	23.2	52024	82726	20143	81384	63983	59044	2000.9	3181.8	774.75	3130.1	2460.9	2270.9
tr|Q0D721|Q0D721_ORYSJ;sp|Q9SMB1|SPD1_ORYSJ;tr|B8B5H6|B8B5H6_ORYSI;tr|Q6EN48|Q6EN48_ORYSJ;tr|B8AF89|B8AF89_ORYSI;tr|B3GPG7|B3GPG7_ORYSJ	tr|Q0D721|Q0D721_ORYSJ;sp|Q9SMB1|SPD1_ORYSJ;tr|B8B5H6|B8B5H6_ORYSI;tr|Q6EN48|Q6EN48_ORYSJ;tr|B8AF89|B8AF89_ORYSI;tr|B3GPG7|B3GPG7_ORYSJ	>tr|Q0D721|Q0D721_ORYSJ Os07g0408700 protein OS=Oryza sativa subsp. japonica GN=Os07g0408700 PE=2 SV=1;>sp|Q9SMB1|SPD1_ORYSJ Spermidine synthase 1 OS=Oryza sativa subsp. japonica GN=SPDSYN1 PE=2 SV=1;>tr|B8B5H6|B8B5H6_ORYSI Putative uncharacterized protein	6	2	2	0	3	3	2	2	2	0	3	3	2	8.4	35.146	323	0	12.132	4.3	8	0	8.4	8.4	4.3	11365	9951.8	0	7617.8	13202	8641.1	874.23	765.52	0	585.99	1015.5	664.7
tr|B9FEC7|B9FEC7_ORYSJ;sp|Q9ST27|PHOT2_ORYSJ;tr|B8AS72|B8AS72_ORYSI	tr|B9FEC7|B9FEC7_ORYSJ;sp|Q9ST27|PHOT2_ORYSJ;tr|B8AS72|B8AS72_ORYSI	>tr|B9FEC7|B9FEC7_ORYSJ Putative uncharacterized protein OS=Oryza sativa subsp. japonica GN=OsJ_14207 PE=4 SV=1;>sp|Q9ST27|PHOT2_ORYSJ Phototropin-2 OS=Oryza sativa subsp. japonica GN=PHOT2 PE=1 SV=1;>tr|B8AS72|B8AS72_ORYSI Putative uncharacterized protein	3	2	1	1	1	0	1	2	1	1	1	0	1	2.5	98.31	888	0	6.2305	2.5	1.2	1.2	1.2	0	1.2	13965	3075	0	7787.4	0	0	340.61	74.999	0	189.94	0	0
tr|Q0DC43|Q0DC43_ORYSJ;sp|Q9SXP2|FDH1_ORYSJ;tr|B8B2F2|B8B2F2_ORYSI;tr|A3BBW2|A3BBW2_ORYSJ;tr|A6N0B2|A6N0B2_ORYSI;tr|A2YD25|A2YD25_ORYSI;tr|Q0DC42|Q0DC42_ORYSJ;sp|Q67U69|FDH2_ORYSJ	tr|Q0DC43|Q0DC43_ORYSJ;sp|Q9SXP2|FDH1_ORYSJ;tr|B8B2F2|B8B2F2_ORYSI;tr|A3BBW2|A3BBW2_ORYSJ	>tr|Q0DC43|Q0DC43_ORYSJ Formate dehydrogenase OS=Oryza sativa subsp. japonica GN=Os06g0486800 PE=2 SV=1;>sp|Q9SXP2|FDH1_ORYSJ Formate dehydrogenase 1, mitochondrial OS=Oryza sativa subsp. japonica GN=Os06g0486800 PE=1 SV=2;>tr|B8B2F2|B8B2F2_ORYSI Putative	8	1	2	3	8	8	8	1	2	3	8	8	8	52.4	41.341	376	0	116.59	5.9	9.8	13.3	36.7	36.7	35.9	38312	25579	23429	58064	46445	51529	2016.4	1346.3	1233.1	3056	2444.5	2712
sp|Q9XEA6|CYSK1_ORYSJ;tr|A3CJM0|A3CJM0_ORYSJ;tr|Q2QLX5|Q2QLX5_ORYSJ;tr|A2ZMY2|A2ZMY2_ORYSI;tr|H2KWU7|H2KWU7_ORYSJ;tr|A6N135|A6N135_ORYSI;tr|E7BJE9|E7BJE9_ORYSI	sp|Q9XEA6|CYSK1_ORYSJ;tr|A3CJM0|A3CJM0_ORYSJ;tr|Q2QLX5|Q2QLX5_ORYSJ;tr|A2ZMY2|A2ZMY2_ORYSI;tr|H2KWU7|H2KWU7_ORYSJ;tr|A6N135|A6N135_ORYSI	>sp|Q9XEA6|CYSK1_ORYSJ Cysteine synthase OS=Oryza sativa subsp. japonica GN=RCS1 PE=2 SV=2;>tr|A3CJM0|A3CJM0_ORYSJ Cysteine synthase OS=Oryza sativa subsp. japonica GN=OsJ_36936 PE=3 SV=1;>tr|Q2QLX5|Q2QLX5_ORYSJ Cysteine synthase OS=Oryza sativa subsp. jap	7	9	5	7	8	10	10	7	4	6	6	7	7	38.9	33.838	321	0	323.31	37.1	18.1	29.6	29.3	40.8	40.8	211300	80634	100470	62459	96656	139600	11121	4243.9	5287.8	3287.3	5087.1	7347.4
tr|A2YWN1|A2YWN1_ORYSI;sp|Q9XGP7|OMT15_ORYSJ;tr|A6MZL7|A6MZL7_ORYSI	tr|A2YWN1|A2YWN1_ORYSI;sp|Q9XGP7|OMT15_ORYSJ;tr|A6MZL7|A6MZL7_ORYSI	>tr|A2YWN1|A2YWN1_ORYSI Putative uncharacterized protein OS=Oryza sativa subsp. indica GN=OsI_29750 PE=4 SV=1;>sp|Q9XGP7|OMT15_ORYSJ Tricin synthase 1 OS=Oryza sativa subsp. japonica GN=ROMT-15 PE=1 SV=1;>tr|A6MZL7|A6MZL7_ORYSI Caffeoyl-coa o-methyltransfe	3	8	5	5	8	6	8	8	5	5	8	6	8	42.9	27.771	252	0	152.91	40.5	25.8	28.2	36.5	27	40.5	96100	73143	28510	48812	81503	113680	8008.3	6095.2	2375.8	4067.6	6792	9473.4
tr|B8BNI2|B8BNI2_ORYSI;sp|Q9ZP20|TRXM5_ORYSJ;tr|B9GC77|B9GC77_ORYSJ	tr|B8BNI2|B8BNI2_ORYSI;sp|Q9ZP20|TRXM5_ORYSJ;tr|B9GC77|B9GC77_ORYSJ	>tr|B8BNI2|B8BNI2_ORYSI Putative uncharacterized protein OS=Oryza sativa subsp. indica GN=OsI_37718 PE=4 SV=1;>sp|Q9ZP20|TRXM5_ORYSJ Thioredoxin M5, chloroplastic OS=Oryza sativa subsp. japonica GN=TRXM PE=2 SV=1;>tr|B9GC77|B9GC77_ORYSJ Putative uncharacte	3	1	0	0	1	3	3	1	0	0	1	3	3	26.2	18.529	172	0	23.191	7.6	0	0	7.6	16.9	26.2	20108	0	0	22473	15563	18950	1828	0	0	2043	1414.8	1722.8
tr|Q0E2Q6|Q0E2Q6_ORYSJ;sp|Q9ZRI7|EF1G1_ORYSJ;tr|B9F4B5|B9F4B5_ORYSJ;tr|B8AE84|B8AE84_ORYSI	tr|Q0E2Q6|Q0E2Q6_ORYSJ;sp|Q9ZRI7|EF1G1_ORYSJ;tr|B9F4B5|B9F4B5_ORYSJ;tr|B8AE84|B8AE84_ORYSI	>tr|Q0E2Q6|Q0E2Q6_ORYSJ Os02g0220600 protein OS=Oryza sativa subsp. japonica GN=Os02g0220600 PE=4 SV=1;>sp|Q9ZRI7|EF1G1_ORYSJ Elongation factor 1-gamma 1 OS=Oryza sativa subsp. japonica GN=Os02g0220600 PE=2 SV=1;>tr|B9F4B5|B9F4B5_ORYSJ Putative uncharacter	4	4	4	1	7	8	7	2	2	1	3	3	2	12	47.478	418	0	130.13	15.3	14.6	4.8	21.1	27.5	20.8	58084	42973	0	42387	29092	21850	3226.9	2387.4	0	2354.8	1616.2	1213.9
tr|Q10SE8|Q10SE8_ORYSJ;tr|A2XBY3|A2XBY3_ORYSI;sp|Q9ZST0|RK5_ORYSJ;tr|B9FAU8|B9FAU8_ORYSJ	tr|Q10SE8|Q10SE8_ORYSJ;tr|A2XBY3|A2XBY3_ORYSI;sp|Q9ZST0|RK5_ORYSJ	>tr|Q10SE8|Q10SE8_ORYSJ 50S ribosomal protein L5, chloroplast, putative, expressed OS=Oryza sativa subsp. japonica GN=Os03g0125000 PE=2 SV=1;>tr|A2XBY3|A2XBY3_ORYSI Putative uncharacterized protein OS=Oryza sativa subsp. indica GN=OsI_09799 PE=3 SV=1;>sp|Q	4	3	2	1	4	3	3	3	2	1	4	3	3	29.4	30.219	279	0	46.218	13.3	11.8	6.8	24	12.9	16.1	55853	36511	6510.5	35687	36763	10620	3723.6	2434	434.04	2379.1	2450.9	707.99
tr|Q10R77|Q10R77_ORYSJ;tr|B8APA6|B8APA6_ORYSI;sp|Q9ZTP5|RPE_ORYSJ	tr|Q10R77|Q10R77_ORYSJ;tr|B8APA6|B8APA6_ORYSI;sp|Q9ZTP5|RPE_ORYSJ	>tr|Q10R77|Q10R77_ORYSJ Ribulose-phosphate 3-epimerase OS=Oryza sativa subsp. japonica GN=Os03g0169100 PE=2 SV=1;>tr|B8APA6|B8APA6_ORYSI Ribulose-phosphate 3-epimerase OS=Oryza sativa subsp. indica GN=OsI_10180 PE=3 SV=1;>sp|Q9ZTP5|RPE_ORYSJ Ribulose-phosp	3	4	5	4	3	3	1	4	5	4	3	3	1	32.1	29.034	274	0	192.65	20.8	30.3	30.3	19.7	20.8	5.5	288740	265590	143940	137360	114110	116030	32082	29510	15993	15262	12679	12892
tr|Q0DBY0|Q0DBY0_ORYSJ;tr|B9FTH9|B9FTH9_ORYSJ;sp|Q9ZTS1|SYM_ORYSJ;tr|B8B332|B8B332_ORYSI;tr|A6N1D7|A6N1D7_ORYSI	tr|Q0DBY0|Q0DBY0_ORYSJ;tr|B9FTH9|B9FTH9_ORYSJ;sp|Q9ZTS1|SYM_ORYSJ;tr|B8B332|B8B332_ORYSI	>tr|Q0DBY0|Q0DBY0_ORYSJ Os06g0508700 protein OS=Oryza sativa subsp. japonica GN=Os06g0508700 PE=4 SV=2;>tr|B9FTH9|B9FTH9_ORYSJ Putative uncharacterized protein OS=Oryza sativa subsp. japonica GN=OsJ_21495 PE=3 SV=1;>sp|Q9ZTS1|SYM_ORYSJ Probable methionine-	5	1	0	0	3	4	4	1	0	0	3	4	4	16.9	81.467	727	0	45.724	1.5	0	0	6.5	9.5	9.6	796.96	0	0	9108	27828	27290	20.435	0	0	233.54	713.55	699.75
tr|G4Y5W5|G4Y5W5_9REOV;tr|G4Y5W2|G4Y5W2_9REOV;tr|G4Y5V6|G4Y5V6_9REOV;tr|G4Y5V3|G4Y5V3_9REOV;tr|G4Y5V2|G4Y5V2_9REOV;tr|G4Y5U8|G4Y5U8_9REOV;tr|G4Y5U5|G4Y5U5_9REOV;tr|G3GAD8|G3GAD8_9REOV;tr|G3GAD7|G3GAD7_9REOV;tr|G3GAD6|G3GAD6_9REOV;tr|G3GAC7|G3GAC7_9REOV;tr|G3GAB8|G3GAB8_9REOV;tr|G3GAB5|G3GAB5_9REOV;tr|G3GAB4|G3GAB4_9REOV;tr|G3GAB2|G3GAB2_9REOV;tr|G3GAA9|G3GAA9_9REOV;tr|G3GAA7|G3GAA7_9REOV;tr|G0ZCH…	tr|G4Y5W5|G4Y5W5_9REOV;tr|G4Y5W2|G4Y5W2_9REOV;tr|G4Y5V6|G4Y5V6_9REOV;tr|G4Y5V3|G4Y5V3_9REOV;tr|G4Y5V2|G4Y5V2_9REOV;tr|G4Y5U8|G4Y5U8_9REOV;tr|G4Y5U5|G4Y5U5_9REOV;tr|G3GAD8|G3GAD8_9REOV;tr|G3GAD7|G3GAD7_9REOV;tr|G3GAD6|G3GAD6_9REOV;tr|G3GAC7|G3GAC7_9REOV;tr|G3GAB8|G3GAB8_9REOV;tr|G3GAB5|G3GAB5_9REOV;tr|G3GAB4|G3GAB4_9REOV;tr|G3GAB2|G3GAB2_9REOV;tr|G3GAA9|G3GAA9_9REOV;tr|G3GAA7|G3GAA7_9REOV;tr|G0ZCH…	>tr|G4Y5W5|G4Y5W5_9REOV Major capsid protein (Fragment) OS=Southern rice black-streaked dwarf virus PE=4 SV=1;>tr|G4Y5W2|G4Y5W2_9REOV Major capsid protein (Fragment) OS=Southern rice black-streaked dwarf virus PE=4 SV=1;>tr|G4Y5V6|G4Y5V6_9REOV Major capsid	114	0	0	0	5	4	3	0	0	0	5	4	3	15	54.112	480	0	20.711	0	0	0	11.9	12.3	9.4	0	0	0	97513	28776	36168	0	0	0	3482.6	1027.7	1291.7
tr|V5LEK5|V5LEK5_9REOV;tr|R4HG73|R4HG73_9REOV;tr|H9BJV3|H9BJV3_9REOV;tr|B6SCH3|B6SCH3_9REOV;tr|B2LHU4|B2LHU4_9REOV;tr|A0A0C4W9P5|A0A0C4W9P5_9REOV;tr|A0A0C4W9P4|A0A0C4W9P4_9REOV;tr|A0A0C4W5Q5|A0A0C4W5Q5_9REOV;tr|A0A0C4W5Q3|A0A0C4W5Q3_9REOV;tr|A0A068B8H8|A0A068B8H8_9REOV;tr|A0A068B5W8|A0A068B5W8_9REOV;tr|A0A068B5T9|A0A068B5T9_9REOV;tr|A0A068B2G6|A0A068B2G6_9REOV;tr|A0A068B2G3|A0A068B2G3_9REOV;tr|A0…	tr|V5LEK5|V5LEK5_9REOV;tr|R4HG73|R4HG73_9REOV;tr|H9BJV3|H9BJV3_9REOV;tr|B6SCH3|B6SCH3_9REOV;tr|B2LHU4|B2LHU4_9REOV;tr|A0A0C4W9P5|A0A0C4W9P5_9REOV;tr|A0A0C4W9P4|A0A0C4W9P4_9REOV;tr|A0A0C4W5Q5|A0A0C4W5Q5_9REOV;tr|A0A0C4W5Q3|A0A0C4W5Q3_9REOV;tr|A0A068B8H8|A0A068B8H8_9REOV;tr|A0A068B5W8|A0A068B5W8_9REOV;tr|A0A068B5T9|A0A068B5T9_9REOV;tr|A0A068B2G6|A0A068B2G6_9REOV;tr|A0A068B2G3|A0A068B2G3_9REOV;tr|A0…	>tr|V5LEK5|V5LEK5_9REOV p9-1 OS=Southern rice black-streaked dwarf virus PE=4 SV=1;>tr|R4HG73|R4HG73_9REOV S9-1 OS=Southern rice black-streaked dwarf virus PE=4 SV=1;>tr|H9BJV3|H9BJV3_9REOV p9-1 OS=Southern rice black-streaked dwarf virus PE=4 SV=1;>tr|B6S	53	1	1	1	10	10	9	1	1	1	10	10	9	49.9	39.821	347	0	159.44	4.6	5.5	5.5	40.6	38.6	38	2812.8	14659	13487	198440	144320	96228	140.64	732.95	674.37	9921.9	7216.2	4811.4
tr|Q10MK5|Q10MK5_ORYSJ;tr|B8AMG4|B8AMG4_ORYSI;tr|A0A024FLK4|A0A024FLK4_ORYSJ	tr|Q10MK5|Q10MK5_ORYSJ;tr|B8AMG4|B8AMG4_ORYSI;tr|A0A024FLK4|A0A024FLK4_ORYSJ	>tr|Q10MK5|Q10MK5_ORYSJ Argininosuccinate lyase OS=Oryza sativa subsp. japonica GN=OsASL1 PE=2 SV=1;>tr|B8AMG4|B8AMG4_ORYSI Putative uncharacterized protein OS=Oryza sativa subsp. indica GN=OsI_11228 PE=3 SV=1;>tr|A0A024FLK4|A0A024FLK4_ORYSJ Argininosuccin	3	2	2	2	5	2	4	2	2	2	5	2	4	22.9	57.429	519	0	35.845	5.8	7.5	4.6	14.6	5.6	11	25687	12992	3773.5	38547	14299	19996	951.36	481.2	139.76	1427.7	529.59	740.58
tr|R9QRV2|R9QRV2_9REOV;tr|R4HG78|R4HG78_9REOV;tr|J9UCP0|J9UCP0_9REOV;tr|H9BJU4|H9BJU4_9REOV;tr|A0A060Q789|A0A060Q789_9REOV;tr|M4GP46|M4GP46_9REOV;tr|E4WKW5|E4WKW5_9REOV;tr|E4WKV8|E4WKV8_9REOV;tr|A0A060Q787|A0A060Q787_RBSDV	tr|R9QRV2|R9QRV2_9REOV;tr|R4HG78|R4HG78_9REOV;tr|J9UCP0|J9UCP0_9REOV;tr|H9BJU4|H9BJU4_9REOV;tr|A0A060Q789|A0A060Q789_9REOV;tr|M4GP46|M4GP46_9REOV;tr|E4WKW5|E4WKW5_9REOV;tr|E4WKV8|E4WKV8_9REOV	>tr|R9QRV2|R9QRV2_9REOV P2 protein OS=Southern rice black-streaked dwarf virus PE=4 SV=1;>tr|R4HG78|R4HG78_9REOV P2 protein OS=Southern rice black-streaked dwarf virus PE=4 SV=1;>tr|J9UCP0|J9UCP0_9REOV P2 OS=Southern rice black-streaked dwarf virus GN=SRBS	9	0	2	3	11	11	5	0	2	3	11	11	5	20.2	141.06	1226	0	88.4	0	2.4	3.1	13.9	13.2	6.2	0	10127	7787.8	89237	33853	14398	0	158.24	121.69	1394.3	528.96	224.97
tr|A2X3I3|A2X3I3_ORYSI;tr|A0A0E4G0P6|A0A0E4G0P6_ORYSI;tr|Q6K4S7|Q6K4S7_ORYSJ	tr|A2X3I3|A2X3I3_ORYSI;tr|A0A0E4G0P6|A0A0E4G0P6_ORYSI;tr|Q6K4S7|Q6K4S7_ORYSJ	>tr|A2X3I3|A2X3I3_ORYSI Putative uncharacterized protein OS=Oryza sativa subsp. indica GN=OsI_06772 PE=4 SV=1;>tr|A0A0E4G0P6|A0A0E4G0P6_ORYSI Developmentally regulated plasma membrane polypeptide OS=Oryza sativa subsp. indica GN=OsDREPP2 PE=2 SV=1;>tr|Q6K4	3	2	4	3	3	4	3	2	4	3	3	4	3	32	23.999	231	0	72.106	13	25.5	19	12.6	25.5	18.2	35610	29126	7599	14611	9634.9	15478	2967.5	2427.2	633.25	1217.6	802.91	1289.9
tr|Q8HCQ9|Q8HCQ9_ORYSJ;tr|A0PJ32|A0PJ32_ORYSI;tr|A0PJ33|A0PJ33_ORYSI;tr|Q2F996|Q2F996_ORYSI;tr|Q2F945|Q2F945_ORYSJ	tr|Q8HCQ9|Q8HCQ9_ORYSJ;tr|A0PJ32|A0PJ32_ORYSI;tr|A0PJ33|A0PJ33_ORYSI;tr|Q2F996|Q2F996_ORYSI;tr|Q2F945|Q2F945_ORYSJ	>tr|Q8HCQ9|Q8HCQ9_ORYSJ ORFB protein OS=Oryza sativa subsp. japonica GN=orfB PE=4 SV=2;>tr|A0PJ32|A0PJ32_ORYSI ATP8 OS=Oryza sativa subsp. indica GN=atp8 PE=2 SV=1;>tr|A0PJ33|A0PJ33_ORYSI ATP8 (Fragment) OS=Oryza sativa subsp. indica GN=atp8 PE=2 SV=1;>tr|	5	1	0	0	2	3	1	1	0	0	2	3	1	18.7	18.065	155	0	9.6962	9.7	0	0	18.7	18.7	9.7	3650.9	0	0	21462	24339	6659.6	456.36	0	0	2682.7	3042.4	832.44
tr|A3BUS4|A3BUS4_ORYSJ;tr|B9G4B1|B9G4B1_ORYSJ;tr|Q6Z8N8|Q6Z8N8_ORYSJ;tr|Q2QXQ8|Q2QXQ8_ORYSJ;tr|Q0J4I3|Q0J4I3_ORYSJ;tr|A3C8N3|A3C8N3_ORYSJ;tr|A2ZBG2|A2ZBG2_ORYSI;tr|Q6Z8N9|Q6Z8N9_ORYSJ;tr|A2YWZ2|A2YWZ2_ORYSI;tr|B8BD17|B8BD17_ORYSI;tr|A1A6F0|A1A6F0_ORYSJ;tr|Q53PX7|Q53PX7_ORYSJ;tr|Q0IQ44|Q0IQ44_ORYSJ	tr|A3BUS4|A3BUS4_ORYSJ;tr|B9G4B1|B9G4B1_ORYSJ;tr|Q6Z8N8|Q6Z8N8_ORYSJ;tr|Q2QXQ8|Q2QXQ8_ORYSJ;tr|Q0J4I3|Q0J4I3_ORYSJ;tr|A3C8N3|A3C8N3_ORYSJ;tr|A2ZBG2|A2ZBG2_ORYSI;tr|Q6Z8N9|Q6Z8N9_ORYSJ;tr|A2YWZ2|A2YWZ2_ORYSI;tr|B8BD17|B8BD17_ORYSI;tr|A1A6F0|A1A6F0_ORYSJ;tr|Q53PX7|Q53PX7_ORYSJ;tr|Q0IQ44|Q0IQ44_ORYSJ	>tr|A3BUS4|A3BUS4_ORYSJ Putative uncharacterized protein OS=Oryza sativa subsp. japonica GN=OsJ_27909 PE=4 SV=1;>tr|B9G4B1|B9G4B1_ORYSJ Putative uncharacterized protein OS=Oryza sativa subsp. japonica GN=OsJ_29846 PE=4 SV=1;>tr|Q6Z8N8|Q6Z8N8_ORYSJ Putative	13	1	1	1	1	1	1	1	1	1	1	1	1	5.8	24.307	242	0	13.338	5.8	5.8	5.8	5.8	5.8	5.8	0	4823.9	8109	6037.6	3579.6	4687	0	438.54	737.18	548.87	325.41	426.09
tr|A1XFD1|A1XFD1_ORYSI;tr|B9FSS8|B9FSS8_ORYSJ;tr|B8B0N3|B8B0N3_ORYSI;tr|Q5VMT5|Q5VMT5_ORYSJ;tr|Q0ZHC5|Q0ZHC5_ORYSJ	tr|A1XFD1|A1XFD1_ORYSI;tr|B9FSS8|B9FSS8_ORYSJ;tr|B8B0N3|B8B0N3_ORYSI;tr|Q5VMT5|Q5VMT5_ORYSJ	>tr|A1XFD1|A1XFD1_ORYSI AF-4 domain containing protein-like protein OS=Oryza sativa subsp. indica GN=Pi2_C101A51.3 PE=4 SV=1;>tr|B9FSS8|B9FSS8_ORYSJ Putative uncharacterized protein OS=Oryza sativa subsp. japonica GN=OsJ_21006 PE=4 SV=1;>tr|B8B0N3|B8B0N3_O	5	6	3	6	5	2	3	6	3	6	5	2	3	9.9	165.6	1481	0	40.863	5.3	2.7	5.4	4.9	1.6	2.6	9853.1	4105.3	11907	9485.3	0	6778.6	138.78	57.821	167.71	133.6	0	95.473
tr|Q9FTY4|Q9FTY4_ORYSJ;tr|A2WJP2|A2WJP2_ORYSI;tr|A2ZNA8|A2ZNA8_ORYSJ	tr|Q9FTY4|Q9FTY4_ORYSJ;tr|A2WJP2|A2WJP2_ORYSI;tr|A2ZNA8|A2ZNA8_ORYSJ	>tr|Q9FTY4|Q9FTY4_ORYSJ Os01g0104400 protein OS=Oryza sativa subsp. japonica GN=P0436E04.19 PE=2 SV=1;>tr|A2WJP2|A2WJP2_ORYSI Putative uncharacterized protein OS=Oryza sativa subsp. indica GN=OsI_00040 PE=4 SV=1;>tr|A2ZNA8|A2ZNA8_ORYSJ Uncharacterized prot	3	1	1	0	3	2	2	0	0	0	2	1	1	10.1	30.146	268	0	13.91	8.2	8.2	0	18.3	14.2	14.2	0	0	0	10152	7796.7	0	0	0	0	780.94	599.74	0
tr|Q9FTN6|Q9FTN6_ORYSJ;tr|A2WJQ6|A2WJQ6_ORYSI;tr|B9FNL1|B9FNL1_ORYSJ;tr|B8AW19|B8AW19_ORYSI	tr|Q9FTN6|Q9FTN6_ORYSJ;tr|A2WJQ6|A2WJQ6_ORYSI	>tr|Q9FTN6|Q9FTN6_ORYSJ Os01g0106300 protein OS=Oryza sativa subsp. japonica GN=P0005A05.17 PE=2 SV=1;>tr|A2WJQ6|A2WJQ6_ORYSI Putative uncharacterized protein OS=Oryza sativa subsp. indica GN=OsI_00053 PE=4 SV=1	4	4	4	4	4	3	4	3	3	3	3	2	3	18.2	34.305	318	0	52.835	17.9	17.9	17.9	17.9	12.9	17.9	53925	39064	33059	56128	20276	26836	3370.3	2441.5	2066.2	3508	1267.2	1677.3
tr|Q9FTN5|Q9FTN5_ORYSJ;tr|A2WJQ7|A2WJQ7_ORYSI;tr|A2ZNC6|A2ZNC6_ORYSJ	tr|Q9FTN5|Q9FTN5_ORYSJ;tr|A2WJQ7|A2WJQ7_ORYSI;tr|A2ZNC6|A2ZNC6_ORYSJ	>tr|Q9FTN5|Q9FTN5_ORYSJ Os01g0106400 protein OS=Oryza sativa subsp. japonica GN=P0005A05.19 PE=2 SV=1;>tr|A2WJQ7|A2WJQ7_ORYSI Putative uncharacterized protein OS=Oryza sativa subsp. indica GN=OsI_00054 PE=4 SV=1;>tr|A2ZNC6|A2ZNC6_ORYSJ Uncharacterized prot	3	3	2	2	2	1	3	2	1	1	1	0	2	17.8	33.501	314	0	36.891	15.3	10.2	10.2	10.2	3.8	14.6	16365	10355	16786	4641.7	0	14084	1091	690.32	1119.1	309.45	0	938.92
tr|Q6K9T5|Q6K9T5_ORYSJ;tr|A2WJR7|A2WJR7_ORYSI	tr|Q6K9T5|Q6K9T5_ORYSJ;tr|A2WJR7|A2WJR7_ORYSI	>tr|Q6K9T5|Q6K9T5_ORYSJ Membrane-associated salt-inducible protein-like OS=Oryza sativa subsp. japonica GN=OJ1124_D06.14 PE=2 SV=1;>tr|A2WJR7|A2WJR7_ORYSI Putative uncharacterized protein OS=Oryza sativa subsp. indica GN=OsI_00065 PE=4 SV=1	2	1	0	0	0	0	1	1	0	0	0	0	1	7.6	45.748	423	0	8.8929	3.1	0	0	0	0	3.1	3357.7	0	0	0	0	3181.9	129.14	0	0	0	0	122.38
tr|Q657T1|Q657T1_ORYSJ;tr|A2WJU9|A2WJU9_ORYSI;tr|A2ZNF9|A2ZNF9_ORYSJ	tr|Q657T1|Q657T1_ORYSJ;tr|A2WJU9|A2WJU9_ORYSI;tr|A2ZNF9|A2ZNF9_ORYSJ	>tr|Q657T1|Q657T1_ORYSJ Os01g0111100 protein OS=Oryza sativa subsp. japonica GN=P0439B06.20 PE=3 SV=1;>tr|A2WJU9|A2WJU9_ORYSI Putative uncharacterized protein OS=Oryza sativa subsp. indica GN=OsI_00098 PE=3 SV=1;>tr|A2ZNF9|A2ZNF9_ORYSJ Uncharacterized prot	3	3	2	2	3	2	1	3	2	2	3	2	1	17	30.387	294	0	24.459	13.9	8.5	8.5	13.9	8.5	4.8	37080	9710.2	7362	31068	23458	9280.6	2648.6	693.59	525.86	2219.1	1675.5	662.9
tr|B9EZD5|B9EZD5_ORYSJ;tr|A2WKD0|A2WKD0_ORYSI;tr|Q0JQW7|Q0JQW7_ORYSJ;tr|Q5ZCK6|Q5ZCK6_ORYSJ;tr|Q0DJD5|Q0DJD5_ORYSJ;tr|A2Y2W1|A2Y2W1_ORYSI;tr|B9FK42|B9FK42_ORYSJ;tr|A2Y2W0|A2Y2W0_ORYSI;tr|Q5W6F5|Q5W6F5_ORYSJ;tr|A2Y369|A2Y369_ORYSI;tr|B9FNR6|B9FNR6_ORYSJ	tr|B9EZD5|B9EZD5_ORYSJ;tr|A2WKD0|A2WKD0_ORYSI;tr|Q0JQW7|Q0JQW7_ORYSJ;tr|Q5ZCK6|Q5ZCK6_ORYSJ	>tr|B9EZD5|B9EZD5_ORYSJ Uncharacterized protein OS=Oryza sativa subsp. japonica GN=OsJ_00271 PE=4 SV=1;>tr|A2WKD0|A2WKD0_ORYSI Putative uncharacterized protein OS=Oryza sativa subsp. indica GN=OsI_00280 PE=4 SV=1;>tr|Q0JQW7|Q0JQW7_ORYSJ Os01g0134900 protei	11	2	1	1	1	1	1	2	1	1	1	1	1	7.4	61.363	557	0	5.369	4.8	1.6	1.6	3.2	2.5	2.5	7511	2471.8	3369.4	2649.8	709.87	1584.7	268.25	88.279	120.34	94.635	25.353	56.597
tr|Q5ZC51|Q5ZC51_ORYSJ;tr|A2WKG1|A2WKG1_ORYSI;tr|B9EZF1|B9EZF1_ORYSJ	tr|Q5ZC51|Q5ZC51_ORYSJ;tr|A2WKG1|A2WKG1_ORYSI	>tr|Q5ZC51|Q5ZC51_ORYSJ Cis,cis-muconate cycloisomerase-like OS=Oryza sativa subsp. japonica GN=P0443D08.45 PE=4 SV=1;>tr|A2WKG1|A2WKG1_ORYSI Putative uncharacterized protein OS=Oryza sativa subsp. indica GN=OsI_00311 PE=4 SV=1	3	1	1	0	1	0	1	1	1	0	1	0	1	13.2	46.63	446	0	9.695	2.2	2.2	0	3.6	0	3.6	851.77	930.46	0	5237.2	0	4414.2	37.034	40.455	0	227.7	0	191.92
tr|A2WKG3|A2WKG3_ORYSI;tr|Q5ZDH9|Q5ZDH9_ORYSJ	tr|A2WKG3|A2WKG3_ORYSI;tr|Q5ZDH9|Q5ZDH9_ORYSJ	>tr|A2WKG3|A2WKG3_ORYSI Putative uncharacterized protein OS=Oryza sativa subsp. indica GN=OsI_00313 PE=4 SV=1;>tr|Q5ZDH9|Q5ZDH9_ORYSJ Os01g0139200 protein OS=Oryza sativa subsp. japonica GN=P0480E02.3 PE=4 SV=1	2	1	1	1	1	1	1	1	1	1	1	1	1	1.6	70.281	670	0.007762	2.8852	1.6	1.6	1.6	1.6	1.6	1.6	663.27	0	758.86	519.91	326.64	829.53	26.531	0	30.354	20.796	13.065	33.181
tr|Q9AWS9|Q9AWS9_ORYSJ;tr|A2WKH0|A2WKH0_ORYSI;tr|Q5ZDH6|Q5ZDH6_ORYSJ;tr|A2ZP31|A2ZP31_ORYSJ;tr|Q0IUK5|Q0IUK5_ORYSJ	tr|Q9AWS9|Q9AWS9_ORYSJ;tr|A2WKH0|A2WKH0_ORYSI;tr|Q5ZDH6|Q5ZDH6_ORYSJ;tr|A2ZP31|A2ZP31_ORYSJ;tr|Q0IUK5|Q0IUK5_ORYSJ	>tr|Q9AWS9|Q9AWS9_ORYSJ Putative ribosomal protein L26 OS=Oryza sativa subsp. japonica GN=P0480E02.19-2 PE=3 SV=1;>tr|A2WKH0|A2WKH0_ORYSI Putative uncharacterized protein OS=Oryza sativa subsp. indica GN=OsI_00322 PE=3 SV=1;>tr|Q5ZDH6|Q5ZDH6_ORYSJ Os01g014	5	3	2	3	3	3	3	1	0	1	1	1	1	8.3	17.471	157	0	33.321	21.7	14	21.7	21.7	21.7	21.7	406.37	667.54	4779.3	16080	8711	9796.7	67.728	111.26	796.55	2680.1	1451.8	1632.8
tr|Q9FU74|Q9FU74_ORYSJ;tr|A2WKK2|A2WKK2_ORYSI;tr|A2ZP55|A2ZP55_ORYSJ	tr|Q9FU74|Q9FU74_ORYSJ;tr|A2WKK2|A2WKK2_ORYSI;tr|A2ZP55|A2ZP55_ORYSJ	>tr|Q9FU74|Q9FU74_ORYSJ Os01g0143800 protein OS=Oryza sativa subsp. japonica GN=P0019D06.39 PE=2 SV=1;>tr|A2WKK2|A2WKK2_ORYSI Putative uncharacterized protein OS=Oryza sativa subsp. indica GN=OsI_00355 PE=4 SV=1;>tr|A2ZP55|A2ZP55_ORYSJ Uncharacterized prot	3	1	0	2	1	0	0	1	0	2	1	0	0	14.2	29.807	275	0	6.4724	5.8	0	14.2	8.4	0	0	2449.5	0	4036	0	0	0	204.12	0	336.33	0	0	0
tr|Q5ZDL5|Q5ZDL5_ORYSJ;tr|A2WKN0|A2WKN0_ORYSI;tr|A2ZP86|A2ZP86_ORYSJ;tr|B8AD92|B8AD92_ORYSI;tr|B8AD96|B8AD96_ORYSI	tr|Q5ZDL5|Q5ZDL5_ORYSJ;tr|A2WKN0|A2WKN0_ORYSI;tr|A2ZP86|A2ZP86_ORYSJ;tr|B8AD92|B8AD92_ORYSI	>tr|Q5ZDL5|Q5ZDL5_ORYSJ Os01g0147700 protein OS=Oryza sativa subsp. japonica GN=P0416D03.43 PE=4 SV=1;>tr|A2WKN0|A2WKN0_ORYSI Putative uncharacterized protein OS=Oryza sativa subsp. indica GN=OsI_00387 PE=4 SV=1;>tr|A2ZP86|A2ZP86_ORYSJ Uncharacterized prot	5	0	0	0	1	0	0	0	0	0	1	0	0	9.4	79.054	700	0	6.7069	0	0	0	2.1	0	0	0	0	0	2884.8	0	0	0	0	0	77.968	0	0
tr|Q7F7Z7|Q7F7Z7_ORYSJ;tr|Q5ZEL4|Q5ZEL4_ORYSJ;tr|A2WKY4|A2WKY4_ORYSI;tr|Q75IR2|Q75IR2_ORYSJ;tr|B8AYF2|B8AYF2_ORYSI	tr|Q7F7Z7|Q7F7Z7_ORYSJ;tr|Q5ZEL4|Q5ZEL4_ORYSJ;tr|A2WKY4|A2WKY4_ORYSI	>tr|Q7F7Z7|Q7F7Z7_ORYSJ Similar to Arabidopsis thaliana putative acyl-coA dehydrogenase OS=Oryza sativa subsp. japonica PE=3 SV=1;>tr|Q5ZEL4|Q5ZEL4_ORYSJ Os01g0159400 protein OS=Oryza sativa subsp. japonica GN=P0041E11.16 PE=2 SV=1;>tr|A2WKY4|A2WKY4_ORYSI	5	2	0	2	1	1	0	2	0	2	1	1	0	10	46.132	428	0	8.7386	7.2	0	7.2	3.5	3.7	0	4237.6	0	4101	4117.3	223.28	0	223.03	0	215.84	216.7	11.752	0
tr|A2WL83|A2WL83_ORYSI;tr|Q94E63|Q94E63_ORYSJ;tr|A2YER3|A2YER3_ORYSI;tr|Q69XJ9|Q69XJ9_ORYSJ;tr|A2YER6|A2YER6_ORYSI	tr|A2WL83|A2WL83_ORYSI;tr|Q94E63|Q94E63_ORYSJ;tr|A2YER3|A2YER3_ORYSI;tr|Q69XJ9|Q69XJ9_ORYSJ;tr|A2YER6|A2YER6_ORYSI	>tr|A2WL83|A2WL83_ORYSI Putative uncharacterized protein OS=Oryza sativa subsp. indica GN=OsI_00594 PE=4 SV=1;>tr|Q94E63|Q94E63_ORYSJ Os01g0173100 protein OS=Oryza sativa subsp. japonica GN=OSJNBa0089K24.5 PE=2 SV=1;>tr|A2YER3|A2YER3_ORYSI Putative unchara	5	0	0	0	2	2	1	0	0	0	1	1	0	8.1	13.196	124	0	5.5787	0	0	0	16.9	16.9	8.9	0	0	0	9199.4	7472	0	0	0	0	1149.9	934	0
tr|Q6H8G2|Q6H8G2_ORYSJ;tr|Q0JQ62|Q0JQ62_ORYSJ;tr|A2WLD6|A2WLD6_ORYSI;tr|B8AG27|B8AG27_ORYSI;tr|A6N045|A6N045_ORYSI	tr|Q6H8G2|Q6H8G2_ORYSJ;tr|Q0JQ62|Q0JQ62_ORYSJ;tr|A2WLD6|A2WLD6_ORYSI;tr|B8AG27|B8AG27_ORYSI;tr|A6N045|A6N045_ORYSI	>tr|Q6H8G2|Q6H8G2_ORYSJ Os02g0653800 protein OS=Oryza sativa subsp. japonica GN=P0491E01.39 PE=2 SV=1;>tr|Q0JQ62|Q0JQ62_ORYSJ Os01g0179700 protein OS=Oryza sativa subsp. japonica GN=Os01g0179700 PE=2 SV=1;>tr|A2WLD6|A2WLD6_ORYSI Putative uncharacterized pr	5	1	3	1	3	1	1	1	2	0	2	0	0	23.6	22.504	203	0	55.701	6.4	21.2	5.4	22.7	5.4	5.4	425.1	4978.3	0	0	0	0	26.569	311.15	0	0	0	0
tr|Q5VR43|Q5VR43_ORYSJ;tr|B9ETH2|B9ETH2_ORYSJ;tr|A2WLD9|A2WLD9_ORYSI	tr|Q5VR43|Q5VR43_ORYSJ;tr|B9ETH2|B9ETH2_ORYSJ;tr|A2WLD9|A2WLD9_ORYSI	>tr|Q5VR43|Q5VR43_ORYSJ Os01g0180300 protein OS=Oryza sativa subsp. japonica GN=OJ1174_D05.11 PE=2 SV=1;>tr|B9ETH2|B9ETH2_ORYSJ Uncharacterized protein OS=Oryza sativa subsp. japonica GN=OsJ_00626 PE=4 SV=1;>tr|A2WLD9|A2WLD9_ORYSI Putative uncharacterized	3	3	8	8	10	13	15	3	8	8	10	13	15	27.8	84.13	766	0	126.2	5.7	13.4	11.2	18	21.8	22.6	8458.4	18117	5448	39842	20993	19927	196.71	421.33	126.7	926.55	488.21	463.43
tr|Q9LG77|Q9LG77_ORYSJ;tr|A2WLL0|A2WLL0_ORYSI;tr|A6N0F9|A6N0F9_ORYSI;tr|A2ZQ66|A2ZQ66_ORYSJ	tr|Q9LG77|Q9LG77_ORYSJ;tr|A2WLL0|A2WLL0_ORYSI;tr|A6N0F9|A6N0F9_ORYSI;tr|A2ZQ66|A2ZQ66_ORYSJ	>tr|Q9LG77|Q9LG77_ORYSJ Os01g0191200 protein OS=Oryza sativa subsp. japonica GN=P0710E05.30 PE=2 SV=1;>tr|A2WLL0|A2WLL0_ORYSI Putative uncharacterized protein OS=Oryza sativa subsp. indica GN=OsI_00725 PE=4 SV=1;>tr|A6N0F9|A6N0F9_ORYSI Stem 28 kDa glycopro	4	3	5	3	4	3	4	3	5	3	4	3	4	28.7	32.968	303	0	50.055	13.2	20.5	13.2	17.5	13.2	17.5	41378	15727	39154	44424	55101	22345	2586.1	982.92	2447.2	2776.5	3443.8	1396.5
tr|Q5SNJ4|Q5SNJ4_ORYSJ;tr|A2WLL2|A2WLL2_ORYSI	tr|Q5SNJ4|Q5SNJ4_ORYSJ;tr|A2WLL2|A2WLL2_ORYSI	>tr|Q5SNJ4|Q5SNJ4_ORYSJ Os01g0191500 protein OS=Oryza sativa subsp. japonica GN=P0710E05.34 PE=2 SV=1;>tr|A2WLL2|A2WLL2_ORYSI Putative uncharacterized protein OS=Oryza sativa subsp. indica GN=OsI_00727 PE=3 SV=1	2	6	4	4	7	8	7	6	4	4	7	8	7	34.7	53.946	505	0	170.27	17.8	12.3	13.9	21.6	25.1	21.6	76093	55256	47777	159150	90076	54896	2818.2	2046.5	1769.5	5894.5	3336.1	2033.2
tr|Q0JPR4|Q0JPR4_ORYSJ;tr|B9EU02|B9EU02_ORYSJ;tr|Q8LRJ2|Q8LRJ2_ORYSJ;tr|A2WLW9|A2WLW9_ORYSI	tr|Q0JPR4|Q0JPR4_ORYSJ;tr|B9EU02|B9EU02_ORYSJ;tr|Q8LRJ2|Q8LRJ2_ORYSJ;tr|A2WLW9|A2WLW9_ORYSI	>tr|Q0JPR4|Q0JPR4_ORYSJ Os01g0207400 protein (Fragment) OS=Oryza sativa subsp. japonica GN=Os01g0207400 PE=4 SV=1;>tr|B9EU02|B9EU02_ORYSJ Uncharacterized protein OS=Oryza sativa subsp. japonica GN=OsJ_00820 PE=4 SV=1;>tr|Q8LRJ2|Q8LRJ2_ORYSJ Putative unchar	4	2	2	2	2	0	1	2	2	2	2	0	1	12.9	27.332	255	0	6.9855	12.9	12.9	12.9	12.9	0	7.1	7162.6	8607.3	4088.9	2040	0	2265.3	550.97	662.1	314.53	156.92	0	174.25
tr|Q9LD82|Q9LD82_ORYSJ;tr|A2WLZ0|A2WLZ0_ORYSI	tr|Q9LD82|Q9LD82_ORYSJ;tr|A2WLZ0|A2WLZ0_ORYSI	>tr|Q9LD82|Q9LD82_ORYSJ Os01g0210500 protein OS=Oryza sativa subsp. japonica GN=P0466B10.23 PE=2 SV=1;>tr|A2WLZ0|A2WLZ0_ORYSI Putative uncharacterized protein OS=Oryza sativa subsp. indica GN=OsI_00859 PE=4 SV=1	2	1	1	1	1	2	2	1	1	1	1	2	2	24.8	23.596	218	0	14.019	6	6	6	6	14.2	16.1	21676	13821	0	0	15156	0	2408.5	1535.7	0	0	1684	0
tr|Q5NB69|Q5NB69_ORYSJ;tr|A2WMF3|A2WMF3_ORYSI;tr|B9FQR2|B9FQR2_ORYSJ;tr|Q0D9S5|Q0D9S5_ORYSJ;sp|P56724|RLA3_ORYSJ	tr|Q5NB69|Q5NB69_ORYSJ;tr|A2WMF3|A2WMF3_ORYSI;tr|B9FQR2|B9FQR2_ORYSJ;tr|Q0D9S5|Q0D9S5_ORYSJ;sp|P56724|RLA3_ORYSJ	>tr|Q5NB69|Q5NB69_ORYSJ Os01g0231700 protein OS=Oryza sativa subsp. japonica GN=P0431F01.21 PE=2 SV=1;>tr|A2WMF3|A2WMF3_ORYSI Putative uncharacterized protein OS=Oryza sativa subsp. indica GN=OsI_01022 PE=3 SV=1;>tr|B9FQR2|B9FQR2_ORYSJ Putative uncharacter	5	0	0	0	1	1	1	0	0	0	1	1	1	22.7	11.876	119	0	7.378	0	0	0	12.6	12.6	12.6	0	0	0	4761.5	4812.7	1270.8	0	0	0	1190.4	1203.2	317.71
tr|B9EUL1|B9EUL1_ORYSJ;tr|Q5NAM3|Q5NAM3_ORYSJ;tr|A2WML4|A2WML4_ORYSI	tr|B9EUL1|B9EUL1_ORYSJ;tr|Q5NAM3|Q5NAM3_ORYSJ;tr|A2WML4|A2WML4_ORYSI	>tr|B9EUL1|B9EUL1_ORYSJ Uncharacterized protein OS=Oryza sativa subsp. japonica GN=OsJ_01042 PE=3 SV=1;>tr|Q5NAM3|Q5NAM3_ORYSJ Branched-chain amino acid aminotransferase-like OS=Oryza sativa subsp. japonica GN=OSJNBa0086P08.22 PE=3 SV=1;>tr|A2WML4|A2WML4_O	3	1	1	1	0	0	0	1	1	1	0	0	0	14	33.976	315	0	5.94	4.1	4.1	4.1	0	0	0	4624.5	2422.8	2027.8	0	0	0	330.32	173.06	144.84	0	0	0
tr|Q9FTU2|Q9FTU2_ORYSJ;tr|A2WML6|A2WML6_ORYSI	tr|Q9FTU2|Q9FTU2_ORYSJ;tr|A2WML6|A2WML6_ORYSI	>tr|Q9FTU2|Q9FTU2_ORYSJ Os01g0238600 protein OS=Oryza sativa subsp. japonica GN=OSJNBa0086P08.24 PE=2 SV=1;>tr|A2WML6|A2WML6_ORYSI Putative uncharacterized protein OS=Oryza sativa subsp. indica GN=OsI_01083 PE=4 SV=1	2	0	0	0	1	1	1	0	0	0	1	1	1	11.3	15.181	141	0.0028077	3.5821	0	0	0	11.3	11.3	11.3	0	0	0	6005.8	0	0	0	0	0	667.31	0	0
tr|Q9XHW8|Q9XHW8_ORYSJ;tr|A2WMV6|A2WMV6_ORYSI	tr|Q9XHW8|Q9XHW8_ORYSJ;tr|A2WMV6|A2WMV6_ORYSI	>tr|Q9XHW8|Q9XHW8_ORYSJ Os01g0249200 protein OS=Oryza sativa subsp. japonica GN=OSJNBa0049B20.25 PE=2 SV=1;>tr|A2WMV6|A2WMV6_ORYSI Putative uncharacterized protein OS=Oryza sativa subsp. indica GN=OsI_01177 PE=4 SV=1	2	3	1	2	3	2	3	3	1	2	3	2	3	16.7	23.194	227	0	16.793	16.7	5.3	11	16.7	11.5	16.7	14891	19189	3227	58967	23752	31968	2127.3	2741.3	461	8423.8	3393.2	4566.9
tr|A2WMZ2|A2WMZ2_ORYSI;tr|Q5NBT9|Q5NBT9_ORYSJ	tr|A2WMZ2|A2WMZ2_ORYSI;tr|Q5NBT9|Q5NBT9_ORYSJ	>tr|A2WMZ2|A2WMZ2_ORYSI Putative uncharacterized protein OS=Oryza sativa subsp. indica GN=OsI_01216 PE=4 SV=1;>tr|Q5NBT9|Q5NBT9_ORYSJ ASPR2 protein OS=Oryza sativa subsp. japonica GN=P0705D01.10-1 PE=2 SV=1	2	3	2	1	3	2	1	2	2	1	2	1	1	4.7	124.01	1118	0	6.7946	4.1	3.2	1.3	3.6	2.8	1.3	7993.3	8386.4	295.19	21687	14603	430.86	148.02	155.3	5.4665	401.62	270.43	7.9789
tr|A2WN00|A2WN00_ORYSI;tr|Q9S7P1|Q9S7P1_ORYSJ;tr|A2ZRD9|A2ZRD9_ORYSJ	tr|A2WN00|A2WN00_ORYSI;tr|Q9S7P1|Q9S7P1_ORYSJ;tr|A2ZRD9|A2ZRD9_ORYSJ	>tr|A2WN00|A2WN00_ORYSI Putative uncharacterized protein OS=Oryza sativa subsp. indica GN=OsI_01223 PE=4 SV=1;>tr|Q9S7P1|Q9S7P1_ORYSJ Os01g0255000 protein OS=Oryza sativa subsp. japonica GN=P0711E10.15 PE=2 SV=1;>tr|A2ZRD9|A2ZRD9_ORYSJ Uncharacterized prot	3	1	1	1	1	1	0	1	1	1	1	1	0	3.8	32.068	286	0.00098912	4.2012	3.8	3.8	3.8	3.8	3.8	0	5929.8	4428.1	4422.7	0	4879.2	0	395.32	295.2	294.85	0	325.28	0
tr|Q9LI45|Q9LI45_ORYSJ;tr|A2WN51|A2WN51_ORYSI	tr|Q9LI45|Q9LI45_ORYSJ;tr|A2WN51|A2WN51_ORYSI	>tr|Q9LI45|Q9LI45_ORYSJ Peroxidase OS=Oryza sativa subsp. japonica GN=P0453A06.5 PE=2 SV=1;>tr|A2WN51|A2WN51_ORYSI Peroxidase OS=Oryza sativa subsp. indica GN=OsI_01277 PE=3 SV=1	2	0	0	0	1	0	0	0	0	0	1	0	0	7.8	36.366	335	0.00096993	4.0312	0	0	0	2.7	0	0	0	0	0	4424.3	0	0	0	0	0	260.25	0	0
tr|Q9LDC9|Q9LDC9_ORYSJ;tr|Q7XZG0|Q7XZG0_ORYSJ;tr|Q7F270|Q7F270_ORYSJ;tr|B8B8G5|B8B8G5_ORYSI;tr|A6N0E9|A6N0E9_ORYSI;tr|A3ANY8|A3ANY8_ORYSJ;tr|Q10CA9|Q10CA9_ORYSJ;tr|A2ZRJ6|A2ZRJ6_ORYSJ;tr|A2WN65|A2WN65_ORYSI;tr|B9FW81|B9FW81_ORYSJ;tr|B9FW82|B9FW82_ORYSJ;tr|A2XN99|A2XN99_ORYSI;tr|Q67G16|Q67G16_ORYSJ;tr|Q10CA7|Q10CA7_ORYSJ	tr|Q9LDC9|Q9LDC9_ORYSJ;tr|Q7XZG0|Q7XZG0_ORYSJ;tr|Q7F270|Q7F270_ORYSJ;tr|B8B8G5|B8B8G5_ORYSI;tr|A6N0E9|A6N0E9_ORYSI;tr|A3ANY8|A3ANY8_ORYSJ;tr|Q10CA9|Q10CA9_ORYSJ;tr|A2ZRJ6|A2ZRJ6_ORYSJ;tr|A2WN65|A2WN65_ORYSI;tr|B9FW81|B9FW81_ORYSJ;tr|B9FW82|B9FW82_ORYSJ;tr|A2XN99|A2XN99_ORYSI;tr|Q67G16|Q67G16_ORYSJ;tr|Q10CA7|Q10CA7_ORYSJ	>tr|Q9LDC9|Q9LDC9_ORYSJ Os01g0265100 protein OS=Oryza sativa subsp. japonica GN=P0453A06.31 PE=2 SV=1;>tr|Q7XZG0|Q7XZG0_ORYSJ ADP-ribosylation factor OS=Oryza sativa subsp. japonica GN=OSJNBb0033J23.16 PE=3 SV=1;>tr|Q7F270|Q7F270_ORYSJ ADP-ribosylation fac	14	5	1	2	4	2	4	0	0	0	1	0	1	11	20.697	181	0	35.45	26	6.1	16	34.8	16	27.1	0	0	0	6581.7	0	4471.1	0	0	0	658.17	0	447.11
tr|Q9LJ04|Q9LJ04_ORYSJ;tr|A2WN71|A2WN71_ORYSI;tr|Q0JNU2|Q0JNU2_ORYSJ	tr|Q9LJ04|Q9LJ04_ORYSJ;tr|A2WN71|A2WN71_ORYSI;tr|Q0JNU2|Q0JNU2_ORYSJ	>tr|Q9LJ04|Q9LJ04_ORYSJ Putative UBP1 interacting protein 1a OS=Oryza sativa subsp. japonica GN=P0499C11.21 PE=2 SV=1;>tr|A2WN71|A2WN71_ORYSI Putative uncharacterized protein OS=Oryza sativa subsp. indica GN=OsI_01299 PE=4 SV=1;>tr|Q0JNU2|Q0JNU2_ORYSJ Os01	3	0	0	1	0	0	1	0	0	1	0	0	1	5.9	49.279	490	0.0010521	4.9763	0	0	3.1	0	0	3.1	0	0	1400.2	0	0	2490.1	0	0	116.69	0	0	207.51
tr|Q9SDD1|Q9SDD1_ORYSJ;tr|Q60EW3|Q60EW3_ORYSJ;tr|A2Y3X5|A2Y3X5_ORYSI;tr|A2WN87|A2WN87_ORYSI	tr|Q9SDD1|Q9SDD1_ORYSJ;tr|Q60EW3|Q60EW3_ORYSJ;tr|A2Y3X5|A2Y3X5_ORYSI;tr|A2WN87|A2WN87_ORYSI	>tr|Q9SDD1|Q9SDD1_ORYSJ 26S proteasome regulatory particle non-ATPase subunit11 OS=Oryza sativa subsp. japonica GN=P0011D01.14 PE=2 SV=1;>tr|Q60EW3|Q60EW3_ORYSJ Os05g0371200 protein OS=Oryza sativa subsp. japonica GN=OJ1118_F06.13 PE=2 SV=1;>tr|A2Y3X5|A2Y3	4	1	1	1	1	1	1	1	1	1	1	1	1	7.5	34.338	307	0	6.804	4.2	4.2	4.2	4.2	4.2	4.2	7662.3	8046.5	7879	9598.4	8375.5	10207	547.3	574.75	562.79	685.6	598.25	729.07
tr|A2WNB4|A2WNB4_ORYSI;tr|B9EV54|B9EV54_ORYSJ	tr|A2WNB4|A2WNB4_ORYSI;tr|B9EV54|B9EV54_ORYSJ	>tr|A2WNB4|A2WNB4_ORYSI Putative uncharacterized protein OS=Oryza sativa subsp. indica GN=OsI_01339 PE=4 SV=1;>tr|B9EV54|B9EV54_ORYSJ Uncharacterized protein OS=Oryza sativa subsp. japonica GN=OsJ_01243 PE=4 SV=1	2	0	0	0	1	1	0	0	0	0	1	1	0	49	5.51	51	0	7.2824	0	0	0	49	49	0	0	0	0	4692.7	4917.9	0	0	0	0	1173.2	1229.5	0
tr|Q0JNL1|Q0JNL1_ORYSJ;tr|Q7F7G0|Q7F7G0_ORYSJ;tr|Q5NAB7|Q5NAB7_ORYSJ;tr|Q2QX42|Q2QX42_ORYSJ;tr|A2ZIH5|A2ZIH5_ORYSI;tr|A2WNI1|A2WNI1_ORYSI	tr|Q0JNL1|Q0JNL1_ORYSJ;tr|Q7F7G0|Q7F7G0_ORYSJ;tr|Q5NAB7|Q5NAB7_ORYSJ;tr|Q2QX42|Q2QX42_ORYSJ;tr|A2ZIH5|A2ZIH5_ORYSI;tr|A2WNI1|A2WNI1_ORYSI	>tr|Q0JNL1|Q0JNL1_ORYSJ Os01g0280400 protein (Fragment) OS=Oryza sativa subsp. japonica GN=Os01g0280400 PE=4 SV=1;>tr|Q7F7G0|Q7F7G0_ORYSJ Putative DNA-binding protein OS=Oryza sativa subsp. japonica GN=OSJNBa0036E02.13 PE=4 SV=1;>tr|Q5NAB7|Q5NAB7_ORYSJ Put	6	1	0	0	2	1	0	1	0	0	2	1	0	9.2	48.839	426	0	6.7158	2.6	0	0	6.1	2.6	0	4388	0	0	14244	0	0	151.31	0	0	491.17	0	0
tr|B9EVP0|B9EVP0_ORYSJ;tr|Q9FYP0|Q9FYP0_ORYSJ;tr|A2WNR8|A2WNR8_ORYSI;tr|B8A6M9|B8A6M9_ORYSI;tr|Q5U1T4|Q5U1T4_ORYSJ;tr|B9EVN9|B9EVN9_ORYSJ;tr|A2WNS0|A2WNS0_ORYSI;tr|Q5U1M6|Q5U1M6_ORYSJ;tr|A2Y045|A2Y045_ORYSI	tr|B9EVP0|B9EVP0_ORYSJ;tr|Q9FYP0|Q9FYP0_ORYSJ;tr|A2WNR8|A2WNR8_ORYSI	>tr|B9EVP0|B9EVP0_ORYSJ Peroxidase OS=Oryza sativa subsp. japonica GN=OsJ_01407 PE=3 SV=1;>tr|Q9FYP0|Q9FYP0_ORYSJ Peroxidase OS=Oryza sativa subsp. japonica GN=P0702D12.15 PE=2 SV=1;>tr|A2WNR8|A2WNR8_ORYSI Peroxidase OS=Oryza sativa subsp. indica GN=OsI_01	9	1	2	2	1	2	1	1	2	2	1	2	1	14.2	35.501	324	0	18.32	2.8	8.6	8.6	2.8	8.6	2.8	17296	16199	21903	7792.5	11299	15486	910.32	852.56	1152.8	410.13	594.69	815.07
tr|A2ZS73|A2ZS73_ORYSJ;tr|A2WNV9|A2WNV9_ORYSI;tr|Q5JL32|Q5JL32_ORYSJ	tr|A2ZS73|A2ZS73_ORYSJ;tr|A2WNV9|A2WNV9_ORYSI	>tr|A2ZS73|A2ZS73_ORYSJ Uncharacterized protein OS=Oryza sativa subsp. japonica GN=OsJ_01438 PE=4 SV=1;>tr|A2WNV9|A2WNV9_ORYSI Putative uncharacterized protein OS=Oryza sativa subsp. indica GN=OsI_01543 PE=4 SV=1	3	2	1	1	6	6	4	2	1	1	6	6	4	8.4	130.63	1193	0	45.712	2.6	1.3	0.9	5.7	6.6	4.6	7174.2	0	3352.9	17818	11243	17513	132.86	0	62.091	329.96	208.21	324.32
tr|Q5U1S9|Q5U1S9_ORYSJ;tr|A2WPA2|A2WPA2_ORYSI;tr|A2ZSJ0|A2ZSJ0_ORYSJ;tr|A2WPA1|A2WPA1_ORYSI	tr|Q5U1S9|Q5U1S9_ORYSJ;tr|A2WPA2|A2WPA2_ORYSI;tr|A2ZSJ0|A2ZSJ0_ORYSJ;tr|A2WPA1|A2WPA1_ORYSI	>tr|Q5U1S9|Q5U1S9_ORYSJ Peroxidase OS=Oryza sativa subsp. japonica GN=prx14 PE=3 SV=1;>tr|A2WPA2|A2WPA2_ORYSI Peroxidase OS=Oryza sativa subsp. indica GN=OsI_01677 PE=3 SV=1;>tr|A2ZSJ0|A2ZSJ0_ORYSJ Peroxidase OS=Oryza sativa subsp. japonica GN=OsJ_01549 PE	4	2	1	2	1	2	1	1	0	1	0	1	0	8.7	37.197	356	0.001007	4.3678	7.6	2.5	6.2	2.5	7.6	2.5	5733.9	0	0	0	13366	0	286.7	0	0	0	668.28	0
tr|A2ZSP3|A2ZSP3_ORYSJ;tr|Q94CN9|Q94CN9_ORYSJ;tr|A2WPH0|A2WPH0_ORYSI	tr|A2ZSP3|A2ZSP3_ORYSJ;tr|Q94CN9|Q94CN9_ORYSJ;tr|A2WPH0|A2WPH0_ORYSI	>tr|A2ZSP3|A2ZSP3_ORYSJ Uncharacterized protein OS=Oryza sativa subsp. japonica GN=OsJ_01605 PE=3 SV=1;>tr|Q94CN9|Q94CN9_ORYSJ Dihydrolipoyl dehydrogenase OS=Oryza sativa subsp. japonica GN=P0487E11.36 PE=2 SV=1;>tr|A2WPH0|A2WPH0_ORYSI Dihydrolipoyl dehydr	3	6	6	4	6	4	4	4	4	2	4	2	3	15.2	49.797	467	0	49.259	16.7	16.7	10.5	16.7	10.5	11.6	43309	24219	10765	24609	6572.5	9250.7	1968.6	1100.9	489.31	1118.6	298.75	420.49
tr|Q94CM9|Q94CM9_ORYSJ;tr|Q0JBZ7|Q0JBZ7_ORYSJ;tr|A2WPN6|A2WPN6_ORYSI;tr|A2XV80|A2XV80_ORYSI;tr|B8ARB0|B8ARB0_ORYSI;tr|Q7XT72|Q7XT72_ORYSJ	tr|Q94CM9|Q94CM9_ORYSJ;tr|Q0JBZ7|Q0JBZ7_ORYSJ;tr|A2WPN6|A2WPN6_ORYSI;tr|A2XV80|A2XV80_ORYSI;tr|B8ARB0|B8ARB0_ORYSI;tr|Q7XT72|Q7XT72_ORYSJ	>tr|Q94CM9|Q94CM9_ORYSJ Os01g0348700 protein OS=Oryza sativa subsp. japonica GN=P0440D10.34 PE=3 SV=1;>tr|Q0JBZ7|Q0JBZ7_ORYSJ Os04g0501000 protein OS=Oryza sativa subsp. japonica GN=Os04g0501000 PE=3 SV=2;>tr|A2WPN6|A2WPN6_ORYSI Putative uncharacterized pr	6	0	0	0	1	1	1	0	0	0	1	1	1	8.6	17.05	152	0.0049572	3.2482	0	0	0	8.6	8.6	8.6	0	0	0	7066	16264	0	0	0	0	1177.7	2710.7	0
tr|Q943W5|Q943W5_ORYSJ;tr|A2WQF7|A2WQF7_ORYSI;tr|A2ZTJ0|A2ZTJ0_ORYSJ	tr|Q943W5|Q943W5_ORYSJ;tr|A2WQF7|A2WQF7_ORYSI;tr|A2ZTJ0|A2ZTJ0_ORYSJ	>tr|Q943W5|Q943W5_ORYSJ Tyrosine--tRNA ligase OS=Oryza sativa subsp. japonica GN=B1080D07.16 PE=2 SV=1;>tr|A2WQF7|A2WQF7_ORYSI Tyrosine--tRNA ligase OS=Oryza sativa subsp. indica GN=OsI_02083 PE=3 SV=1;>tr|A2ZTJ0|A2ZTJ0_ORYSJ Tyrosine--tRNA ligase OS=Oryza	3	2	1	0	1	0	0	2	1	0	1	0	0	13.9	54.558	497	0	11.641	7.4	2.6	0	3.4	0	0	7758.3	0	0	1481.9	0	0	287.34	0	0	54.886	0	0
tr|Q5QMT1|Q5QMT1_ORYSJ;tr|A2WQJ7|A2WQJ7_ORYSI;tr|Q0JMF9|Q0JMF9_ORYSJ	tr|Q5QMT1|Q5QMT1_ORYSJ;tr|A2WQJ7|A2WQJ7_ORYSI;tr|Q0JMF9|Q0JMF9_ORYSJ	>tr|Q5QMT1|Q5QMT1_ORYSJ ATP-dependent Clp protease proteolytic subunit OS=Oryza sativa subsp. japonica GN=OSJNBa0094H06.31 PE=3 SV=1;>tr|A2WQJ7|A2WQJ7_ORYSI ATP-dependent Clp protease proteolytic subunit OS=Oryza sativa subsp. indica GN=OsI_02123 PE=3 SV=1	3	1	1	1	0	0	1	1	1	1	0	0	1	2.9	33.048	308	0.00098814	4.1914	2.9	2.9	2.9	0	0	2.9	6873.1	2544.9	5738	0	0	3659.5	404.3	149.7	337.53	0	0	215.26
tr|Q5QM39|Q5QM39_ORYSJ;tr|A2WQX7|A2WQX7_ORYSI;tr|A2WQX8|A2WQX8_ORYSI	tr|Q5QM39|Q5QM39_ORYSJ;tr|A2WQX7|A2WQX7_ORYSI	>tr|Q5QM39|Q5QM39_ORYSJ Os01g0528800 protein OS=Oryza sativa subsp. japonica GN=B1129H01.17 PE=2 SV=1;>tr|A2WQX7|A2WQX7_ORYSI Putative uncharacterized protein OS=Oryza sativa subsp. indica GN=OsI_02260 PE=4 SV=1	3	1	2	1	1	2	2	1	2	1	1	2	2	10.4	36.892	336	0	8.7002	3.6	6.2	3.6	3.6	7.7	6.2	22440	15509	7221.9	5491.4	9307.9	8280.1	1320	912.28	424.82	323.02	547.52	487.06
tr|A2WRP0|A2WRP0_ORYSI;tr|Q8LQJ5|Q8LQJ5_ORYSJ;tr|A2ZUM2|A2ZUM2_ORYSJ	tr|A2WRP0|A2WRP0_ORYSI;tr|Q8LQJ5|Q8LQJ5_ORYSJ;tr|A2ZUM2|A2ZUM2_ORYSJ	>tr|A2WRP0|A2WRP0_ORYSI Putative uncharacterized protein OS=Oryza sativa subsp. indica GN=OsI_02525 PE=4 SV=1;>tr|Q8LQJ5|Q8LQJ5_ORYSJ Os01g0574800 protein OS=Oryza sativa subsp. japonica GN=B1151A10.31 PE=4 SV=1;>tr|A2ZUM2|A2ZUM2_ORYSJ Uncharacterized prot	3	1	2	1	1	1	1	1	2	1	1	1	1	10	20.731	201	0.0014388	3.8858	4	10	4	4	4	4	3215.1	4629.6	2512.5	0	1754.1	0	357.23	514.39	279.17	0	194.9	0
tr|A2WRR8|A2WRR8_ORYSI;tr|A2ZUQ8|A2ZUQ8_ORYSJ;tr|Q8LJ81|Q8LJ81_ORYSJ	tr|A2WRR8|A2WRR8_ORYSI;tr|A2ZUQ8|A2ZUQ8_ORYSJ;tr|Q8LJ81|Q8LJ81_ORYSJ	>tr|A2WRR8|A2WRR8_ORYSI Putative uncharacterized protein OS=Oryza sativa subsp. indica GN=OsI_02559 PE=4 SV=1;>tr|A2ZUQ8|A2ZUQ8_ORYSJ Uncharacterized protein OS=Oryza sativa subsp. japonica GN=OsJ_02352 PE=4 SV=1;>tr|Q8LJ81|Q8LJ81_ORYSJ Os01g0581300 protei	3	0	0	0	1	1	1	0	0	0	1	1	1	7.3	50.698	449	0.0019002	3.7653	0	0	0	4.7	4.7	4.7	0	0	0	6240.9	4403.7	12773	0	0	0	271.34	191.46	555.33
tr|Q5ZBJ1|Q5ZBJ1_ORYSJ;tr|A2WSI6|A2WSI6_ORYSI;tr|Q9AX68|Q9AX68_ORYSJ;tr|Q0JLB5|Q0JLB5_ORYSJ	tr|Q5ZBJ1|Q5ZBJ1_ORYSJ;tr|A2WSI6|A2WSI6_ORYSI;tr|Q9AX68|Q9AX68_ORYSJ;tr|Q0JLB5|Q0JLB5_ORYSJ	>tr|Q5ZBJ1|Q5ZBJ1_ORYSJ Putative uncharacterized protein P0046B10.2-2 OS=Oryza sativa subsp. japonica GN=P0046B10.2-2 PE=4 SV=1;>tr|A2WSI6|A2WSI6_ORYSI Putative uncharacterized protein OS=Oryza sativa subsp. indica GN=OsI_02826 PE=4 SV=1;>tr|Q9AX68|Q9AX68_	4	1	2	2	3	2	2	1	2	2	3	2	2	12.7	32.091	299	0	9.9506	4	9.7	9.7	12.7	9.7	8.7	2875.2	9565.1	5205.6	10635	2783.5	6091.7	221.17	735.78	400.43	818.05	214.11	468.59
tr|Q9FTH0|Q9FTH0_ORYSJ;tr|A2WSL7|A2WSL7_ORYSI;tr|A2ZVE1|A2ZVE1_ORYSJ	tr|Q9FTH0|Q9FTH0_ORYSJ;tr|A2WSL7|A2WSL7_ORYSI;tr|A2ZVE1|A2ZVE1_ORYSJ	>tr|Q9FTH0|Q9FTH0_ORYSJ 10-deacetylbaccatin III-10-O-acetyl transferase-like OS=Oryza sativa subsp. japonica GN=P0410E01.46 PE=4 SV=1;>tr|A2WSL7|A2WSL7_ORYSI Putative uncharacterized protein OS=Oryza sativa subsp. indica GN=OsI_02860 PE=4 SV=1;>tr|A2ZVE1|A	3	3	2	3	3	3	3	2	1	2	2	2	2	13.2	46.497	446	0	70.088	9.4	4.5	9.4	9.4	9.4	9.4	22734	7652.2	13167	31630	9039.2	16790	1263	425.12	731.52	1757.2	502.18	932.78
tr|B9F3Y2|B9F3Y2_ORYSJ;tr|A2ZVZ6|A2ZVZ6_ORYSJ;tr|Q6H8E4|Q6H8E4_ORYSJ;tr|A2X295|A2X295_ORYSI;tr|Q5VQU1|Q5VQU1_ORYSJ;tr|Q0IJY1|Q0IJY1_ORYSJ;tr|A2WT73|A2WT73_ORYSI;tr|Q2TJ67|Q2TJ67_ORYSJ	tr|B9F3Y2|B9F3Y2_ORYSJ;tr|A2ZVZ6|A2ZVZ6_ORYSJ;tr|Q6H8E4|Q6H8E4_ORYSJ;tr|A2X295|A2X295_ORYSI;tr|Q5VQU1|Q5VQU1_ORYSJ;tr|Q0IJY1|Q0IJY1_ORYSJ;tr|A2WT73|A2WT73_ORYSI;tr|Q2TJ67|Q2TJ67_ORYSJ	>tr|B9F3Y2|B9F3Y2_ORYSJ Putative uncharacterized protein OS=Oryza sativa subsp. japonica GN=OsJ_05838 PE=4 SV=1;>tr|A2ZVZ6|A2ZVZ6_ORYSJ Uncharacterized protein OS=Oryza sativa subsp. japonica GN=OsJ_02814 PE=4 SV=1;>tr|Q6H8E4|Q6H8E4_ORYSJ Putative plastidi	8	0	1	1	1	0	1	0	1	1	1	0	1	2	63.696	592	0.0028249	3.6396	0	2	2	2	0	2	0	0	0	6730	0	6536.1	0	0	0	269.2	0	261.44
tr|Q94JA2|Q94JA2_ORYSJ;tr|A2WT84|A2WT84_ORYSI	tr|Q94JA2|Q94JA2_ORYSJ;tr|A2WT84|A2WT84_ORYSI	>tr|Q94JA2|Q94JA2_ORYSJ Malate dehydrogenase OS=Oryza sativa subsp. japonica GN=P0047B08.9 PE=2 SV=1;>tr|A2WT84|A2WT84_ORYSI Malate dehydrogenase OS=Oryza sativa subsp. indica GN=OsI_03070 PE=3 SV=1	2	8	7	9	11	9	10	2	2	4	4	4	4	31.5	35.46	340	0	148.48	34.1	26.2	42.1	48.5	42.4	51.8	53996	51544	54349	164700	52474	87930	3856.9	3681.7	3882.1	11764	3748.2	6280.7
tr|Q5VPB9|Q5VPB9_ORYSJ;tr|A2ZW27|A2ZW27_ORYSJ;tr|A2WTA6|A2WTA6_ORYSI	tr|Q5VPB9|Q5VPB9_ORYSJ;tr|A2ZW27|A2ZW27_ORYSJ;tr|A2WTA6|A2WTA6_ORYSI	>tr|Q5VPB9|Q5VPB9_ORYSJ Ketol-acid reductoisomerase OS=Oryza sativa subsp. japonica GN=OSJNBb0032K15.18 PE=3 SV=1;>tr|A2ZW27|A2ZW27_ORYSJ Ketol-acid reductoisomerase OS=Oryza sativa subsp. japonica GN=OsJ_02845 PE=3 SV=1;>tr|A2WTA6|A2WTA6_ORYSI Putative un	3	9	7	7	8	9	7	3	2	1	2	4	2	8	59.681	548	0	56.264	21	19	15.5	19.2	19	16.8	10591	12708	14682	12740	26634	7512.6	423.64	508.31	587.27	509.6	1065.3	300.5
tr|Q7F280|Q7F280_ORYSJ;tr|A2WTC5|A2WTC5_ORYSI;tr|Q65XK3|Q65XK3_ORYSJ;tr|A2Y7Q3|A2Y7Q3_ORYSI	tr|Q7F280|Q7F280_ORYSJ;tr|A2WTC5|A2WTC5_ORYSI	>tr|Q7F280|Q7F280_ORYSJ Isocitrate dehydrogenase [NADP] OS=Oryza sativa subsp. japonica GN=OSJNBb0006H05.32 PE=2 SV=1;>tr|A2WTC5|A2WTC5_ORYSI Isocitrate dehydrogenase [NADP] OS=Oryza sativa subsp. indica GN=OsI_03110 PE=3 SV=1	4	12	9	11	14	13	14	9	8	9	10	10	10	34.5	46.042	412	0	248.17	35	22.3	27.9	37.9	35.7	38.3	156350	77697	87867	142540	126820	118600	6514.4	3237.4	3661.1	5939.1	5284.1	4941.6
tr|Q8SA35|Q8SA35_ORYSJ;tr|A2WTF3|A2WTF3_ORYSI;tr|A6N1K4|A6N1K4_ORYSI;tr|A6N1V1|A6N1V1_ORYSI;tr|B9EU54|B9EU54_ORYSJ;tr|Q5NB63|Q5NB63_ORYSJ;tr|B8AAM5|B8AAM5_ORYSI	tr|Q8SA35|Q8SA35_ORYSJ;tr|A2WTF3|A2WTF3_ORYSI;tr|A6N1K4|A6N1K4_ORYSI	>tr|Q8SA35|Q8SA35_ORYSJ Os01g0659200 protein OS=Oryza sativa subsp. japonica GN=P0684E06.9 PE=2 SV=1;>tr|A2WTF3|A2WTF3_ORYSI Putative uncharacterized protein OS=Oryza sativa subsp. indica GN=OsI_03137 PE=3 SV=1;>tr|A6N1K4|A6N1K4_ORYSI Vacuolar proton-trans	7	4	5	5	6	9	5	4	5	5	6	9	5	42.2	26.629	230	0	40.248	18.7	30.9	22.2	30.9	42.2	30.9	49883	125590	88625	98097	63012	118680	3563.1	8970.9	6330.4	7006.9	4500.9	8477
tr|A2ZWD3|A2ZWD3_ORYSJ;tr|Q5QLS1|Q5QLS1_ORYSJ;tr|A2WTL3|A2WTL3_ORYSI	tr|A2ZWD3|A2ZWD3_ORYSJ;tr|Q5QLS1|Q5QLS1_ORYSJ;tr|A2WTL3|A2WTL3_ORYSI	>tr|A2ZWD3|A2ZWD3_ORYSJ Uncharacterized protein OS=Oryza sativa subsp. japonica GN=OsJ_02950 PE=4 SV=1;>tr|Q5QLS1|Q5QLS1_ORYSJ Arabinogalactan protein-like OS=Oryza sativa subsp. japonica GN=OSJNBb0063G05.35 PE=2 SV=1;>tr|A2WTL3|A2WTL3_ORYSI Putative uncha	3	0	0	0	1	1	1	0	0	0	1	1	1	8.9	22.538	225	0.003668	3.4074	0	0	0	4.9	4	4.9	0	0	0	10477	0	0	0	0	0	1309.6	0	0
tr|O04882|O04882_ORYSJ;tr|A2ZWZ6|A2ZWZ6_ORYSJ;tr|A2WU73|A2WU73_ORYSI	tr|O04882|O04882_ORYSJ;tr|A2ZWZ6|A2ZWZ6_ORYSJ;tr|A2WU73|A2WU73_ORYSI	>tr|O04882|O04882_ORYSJ Farnesyl diphosphate synthase OS=Oryza sativa subsp. japonica GN=FPPS1 PE=2 SV=1;>tr|A2ZWZ6|A2ZWZ6_ORYSJ Uncharacterized protein OS=Oryza sativa subsp. japonica GN=OsJ_03166 PE=3 SV=1;>tr|A2WU73|A2WU73_ORYSI Putative uncharacterized	3	1	0	1	1	0	0	1	0	1	1	0	0	5.7	40.676	353	0.0014395	3.8878	2.5	0	3.1	2.5	0	0	2106	0	174.21	3524.1	0	0	105.3	0	8.7107	176.2	0	0
tr|Q0JJX0|Q0JJX0_ORYSJ;tr|Q5N8E4|Q5N8E4_ORYSJ;tr|A2ZX44|A2ZX44_ORYSJ;tr|A2WUC2|A2WUC2_ORYSI	tr|Q0JJX0|Q0JJX0_ORYSJ;tr|Q5N8E4|Q5N8E4_ORYSJ;tr|A2ZX44|A2ZX44_ORYSJ;tr|A2WUC2|A2WUC2_ORYSI	>tr|Q0JJX0|Q0JJX0_ORYSJ Os01g0711100 protein OS=Oryza sativa subsp. japonica GN=Os01g0711100 PE=4 SV=2;>tr|Q5N8E4|Q5N8E4_ORYSJ Putative ubiquinol-cytochrome-c reductase OS=Oryza sativa subsp. japonica GN=B1142C05.2 PE=3 SV=1;>tr|A2ZX44|A2ZX44_ORYSJ Unchara	4	1	0	0	0	1	0	1	0	0	0	1	0	5.9	35.693	323	0.00097087	4.0356	5.9	0	0	0	5.9	0	1344.7	0	0	0	1786.1	0	84.043	0	0	0	111.63	0
tr|B0EVM5|B0EVM5_ORYSI;tr|Q7F354|Q7F354_ORYSJ;tr|A2WUE0|A2WUE0_ORYSI	tr|B0EVM5|B0EVM5_ORYSI;tr|Q7F354|Q7F354_ORYSJ;tr|A2WUE0|A2WUE0_ORYSI	>tr|B0EVM5|B0EVM5_ORYSI Glucanase I OS=Oryza sativa subsp. indica GN=glu PE=3 SV=1;>tr|Q7F354|Q7F354_ORYSJ Beta-1,3-glucanase OS=Oryza sativa subsp. japonica GN=B1142C05.26 PE=2 SV=1;>tr|A2WUE0|A2WUE0_ORYSI Putative uncharacterized protein OS=Oryza sativa	3	2	1	1	2	1	2	2	1	1	2	1	2	20.2	34.984	336	0	22.275	10.7	4.5	4.5	10.4	6	10.4	4361.3	0	8570.3	6119.2	2734.3	0	272.58	0	535.64	382.45	170.89	0
tr|Q8W0E6|Q8W0E6_ORYSJ;tr|A2WUJ5|A2WUJ5_ORYSI	tr|Q8W0E6|Q8W0E6_ORYSJ;tr|A2WUJ5|A2WUJ5_ORYSI	>tr|Q8W0E6|Q8W0E6_ORYSJ Os01g0720500 protein OS=Oryza sativa subsp. japonica GN=P0690B02.7 PE=2 SV=1;>tr|A2WUJ5|A2WUJ5_ORYSI Putative uncharacterized protein OS=Oryza sativa subsp. indica GN=OsI_03546 PE=4 SV=1	2	7	7	6	6	7	7	2	2	1	1	2	2	22.3	27.902	265	0	33.122	53.6	55.1	41.9	49.8	55.1	53.6	272460	58130	1483.9	63684	32821	28692	38923	8304.3	211.98	9097.8	4688.8	4098.9
tr|Q8W0C2|Q8W0C2_ORYSJ;tr|A2WUL8|A2WUL8_ORYSI	tr|Q8W0C2|Q8W0C2_ORYSJ;tr|A2WUL8|A2WUL8_ORYSI	>tr|Q8W0C2|Q8W0C2_ORYSJ 40S ribosomal protein S24 OS=Oryza sativa subsp. japonica GN=P0690B02.40 PE=2 SV=1;>tr|A2WUL8|A2WUL8_ORYSI 40S ribosomal protein S24 OS=Oryza sativa subsp. indica GN=OsI_03571 PE=3 SV=1	2	3	2	2	2	3	3	1	0	0	0	1	1	12.3	15.718	138	0.0074398	2.9861	29	16.7	16.7	16.7	29	29	3084	0	0	0	4347.5	1717.4	616.8	0	0	0	869.49	343.49
tr|Q8S2K0|Q8S2K0_ORYSJ;tr|A2WUU6|A2WUU6_ORYSI;tr|A2ZXL3|A2ZXL3_ORYSJ	tr|Q8S2K0|Q8S2K0_ORYSJ;tr|A2WUU6|A2WUU6_ORYSI;tr|A2ZXL3|A2ZXL3_ORYSJ	>tr|Q8S2K0|Q8S2K0_ORYSJ Reticulon-like protein OS=Oryza sativa subsp. japonica GN=OSJNBb0021A09.8 PE=2 SV=1;>tr|A2WUU6|A2WUU6_ORYSI Reticulon-like protein OS=Oryza sativa subsp. indica GN=OsI_03655 PE=4 SV=1;>tr|A2ZXL3|A2ZXL3_ORYSJ Reticulon-like protein O	3	2	2	1	1	2	2	2	2	1	1	2	2	11.1	28.284	253	0	12.075	11.1	11.1	3.2	3.2	11.1	11.1	20864	12802	11566	11675	17540	21545	2318.3	1422.5	1285.1	1297.3	1948.9	2393.9
tr|Q5JKV2|Q5JKV2_ORYSJ;tr|A2WUY5|A2WUY5_ORYSI;tr|Q5JKV1|Q5JKV1_ORYSJ	tr|Q5JKV2|Q5JKV2_ORYSJ;tr|A2WUY5|A2WUY5_ORYSI;tr|Q5JKV1|Q5JKV1_ORYSJ	>tr|Q5JKV2|Q5JKV2_ORYSJ Putative tryptophanyl-tRNA synthetase OS=Oryza sativa subsp. japonica GN=P0439E07.32-2 PE=3 SV=1;>tr|A2WUY5|A2WUY5_ORYSI Putative uncharacterized protein OS=Oryza sativa subsp. indica GN=OsI_03697 PE=3 SV=1;>tr|Q5JKV1|Q5JKV1_ORYSJ O	3	0	0	0	1	1	2	0	0	0	1	1	2	6.8	43.98	399	0	12.287	0	0	0	2.5	2.5	6.8	0	0	0	0	273.12	11678	0	0	0	0	14.375	614.64
tr|Q94J17|Q94J17_ORYSJ;tr|A2WV25|A2WV25_ORYSI	tr|Q94J17|Q94J17_ORYSJ;tr|A2WV25|A2WV25_ORYSI	>tr|Q94J17|Q94J17_ORYSJ Os01g0749200 protein OS=Oryza sativa subsp. japonica GN=P0481E12.38 PE=2 SV=1;>tr|A2WV25|A2WV25_ORYSI Putative uncharacterized protein OS=Oryza sativa subsp. indica GN=OsI_03735 PE=3 SV=1	2	1	1	2	1	1	1	1	1	2	1	1	1	10.3	26.244	233	0	21.584	4.3	4.3	10.3	4.3	4.3	4.3	18773	7776.6	28631	1735.4	1615.7	5615.6	1564.5	648.05	2386	144.62	134.64	467.97
tr|Q5JN19|Q5JN19_ORYSJ;tr|A2WVD6|A2WVD6_ORYSI	tr|Q5JN19|Q5JN19_ORYSJ;tr|A2WVD6|A2WVD6_ORYSI	>tr|Q5JN19|Q5JN19_ORYSJ Os01g0764400 protein OS=Oryza sativa subsp. japonica GN=P0403C05.8 PE=2 SV=1;>tr|A2WVD6|A2WVD6_ORYSI Putative uncharacterized protein OS=Oryza sativa subsp. indica GN=OsI_03851 PE=4 SV=1	2	1	2	1	1	1	0	1	2	1	1	1	0	7	35.474	313	0.0028342	3.6795	2.9	7	2.9	2.9	2.9	0	6822.8	9660.9	6396	6060.5	0	0	426.43	603.8	399.75	378.78	0	0
tr|Q8LIX8|Q8LIX8_ORYSJ;tr|A2WVG1|A2WVG1_ORYSI;tr|Q84VB8|Q84VB8_ORYSJ	tr|Q8LIX8|Q8LIX8_ORYSJ;tr|A2WVG1|A2WVG1_ORYSI;tr|Q84VB8|Q84VB8_ORYSJ	>tr|Q8LIX8|Q8LIX8_ORYSJ Os01g0767000 protein OS=Oryza sativa subsp. japonica GN=OSJNBb0053G03.15 PE=2 SV=1;>tr|A2WVG1|A2WVG1_ORYSI Putative uncharacterized protein OS=Oryza sativa subsp. indica GN=OsI_03874 PE=4 SV=1;>tr|Q84VB8|Q84VB8_ORYSJ Nuclear matrix	3	4	2	2	4	3	7	4	2	2	4	3	7	10.9	113.61	987	0	30.937	6	2.4	2.7	4.9	3.5	9.6	8123.2	669.83	5872.4	6812.1	1829	14209	142.51	11.751	103.03	119.51	32.087	249.28
tr|Q8LJ88|Q8LJ88_ORYSJ;tr|A2WW06|A2WW06_ORYSI;tr|Q84VF0|Q84VF0_ORYSJ;tr|A2Y653|A2Y653_ORYSI	tr|Q8LJ88|Q8LJ88_ORYSJ;tr|A2WW06|A2WW06_ORYSI;tr|Q84VF0|Q84VF0_ORYSJ;tr|A2Y653|A2Y653_ORYSI	>tr|Q8LJ88|Q8LJ88_ORYSJ Os01g0799900 protein OS=Oryza sativa subsp. japonica GN=P0691E06.32 PE=2 SV=1;>tr|A2WW06|A2WW06_ORYSI Putative uncharacterized protein OS=Oryza sativa subsp. indica GN=OsI_04084 PE=4 SV=1;>tr|Q84VF0|Q84VF0_ORYSJ Latex-abundant prote	4	0	0	0	1	1	1	0	0	0	1	1	1	5.8	45.885	417	0	5.7571	0	0	0	2.9	2.9	2.9	0	0	0	6262.1	6377.9	7793.9	0	0	0	329.58	335.68	410.21
tr|Q8RUP8|Q8RUP8_ORYSJ;tr|A2WWG0|A2WWG0_ORYSI	tr|Q8RUP8|Q8RUP8_ORYSJ;tr|A2WWG0|A2WWG0_ORYSI	>tr|Q8RUP8|Q8RUP8_ORYSJ Methionyl-tRNA synthetase-like protein OS=Oryza sativa subsp. japonica GN=P0703B11.24 PE=2 SV=1;>tr|A2WWG0|A2WWG0_ORYSI Putative uncharacterized protein OS=Oryza sativa subsp. indica GN=OsI_04241 PE=4 SV=1	2	0	0	1	0	1	2	0	0	1	0	1	2	7.1	43.955	409	0	6.7146	0	0	4.2	0	4.2	7.1	0	0	7390.3	0	3320.2	10635	0	0	307.93	0	138.34	443.14
tr|Q0J5H3|Q0J5H3_ORYSJ;tr|Q5QLS8|Q5QLS8_ORYSJ;tr|A2WWL6|A2WWL6_ORYSI;tr|Q6YWL3|Q6YWL3_ORYSJ;tr|A2YVI5|A2YVI5_ORYSI	tr|Q0J5H3|Q0J5H3_ORYSJ;tr|Q5QLS8|Q5QLS8_ORYSJ;tr|A2WWL6|A2WWL6_ORYSI;tr|Q6YWL3|Q6YWL3_ORYSJ;tr|A2YVI5|A2YVI5_ORYSI	>tr|Q0J5H3|Q0J5H3_ORYSJ Malate dehydrogenase (Fragment) OS=Oryza sativa subsp. japonica GN=Os08g0434300 PE=3 SV=1;>tr|Q5QLS8|Q5QLS8_ORYSJ Malate dehydrogenase OS=Oryza sativa subsp. japonica GN=B1088C09.38 PE=2 SV=1;>tr|A2WWL6|A2WWL6_ORYSI Malate dehydroge	5	6	3	4	3	4	5	3	0	1	0	1	2	28.1	37.436	356	0	27.982	23	6.7	12.1	6.7	11.2	16.6	12117	1066.8	558.7	1448.8	7951.3	1527	673.17	59.267	31.039	80.489	441.74	84.831
tr|B9F6Z5|B9F6Z5_ORYSJ;tr|Q8L4F2|Q8L4F2_ORYSJ;tr|A2WWQ4|A2WWQ4_ORYSI;tr|A2ZZB2|A2ZZB2_ORYSJ	tr|B9F6Z5|B9F6Z5_ORYSJ;tr|Q8L4F2|Q8L4F2_ORYSJ;tr|A2WWQ4|A2WWQ4_ORYSI;tr|A2ZZB2|A2ZZB2_ORYSJ	>tr|B9F6Z5|B9F6Z5_ORYSJ Putative uncharacterized protein OS=Oryza sativa subsp. japonica GN=OsJ_13124 PE=3 SV=1;>tr|Q8L4F2|Q8L4F2_ORYSJ 40S ribosomal protein S23 OS=Oryza sativa subsp. japonica GN=P0460C04.38 PE=2 SV=1;>tr|A2WWQ4|A2WWQ4_ORYSI Putative unch	4	1	1	1	1	1	1	1	1	1	1	1	1	8.1	15.029	136	0.0057675	3.0962	8.1	8.1	8.1	8.1	8.1	8.1	16297	8165.7	16681	21263	12582	18572	2716.2	1361	2780.2	3543.9	2097	3095.3
tr|Q7XUC9|Q7XUC9_ORYSJ;tr|A2WWR4|A2WWR4_ORYSI;tr|B9FJJ7|B9FJJ7_ORYSJ;tr|Q10SK4|Q10SK4_ORYSJ;tr|A6N0V4|A6N0V4_ORYSI	tr|Q7XUC9|Q7XUC9_ORYSJ;tr|A2WWR4|A2WWR4_ORYSI;tr|B9FJJ7|B9FJJ7_ORYSJ	>tr|Q7XUC9|Q7XUC9_ORYSJ Histone H4 OS=Oryza sativa subsp. japonica GN=OSJNBa0088A01.17 PE=2 SV=2;>tr|A2WWR4|A2WWR4_ORYSI Histone H4 OS=Oryza sativa subsp. indica GN=OsI_04340 PE=3 SV=1;>tr|B9FJJ7|B9FJJ7_ORYSJ Histone H4 OS=Oryza sativa subsp. japonica GN=O	5	4	6	5	10	9	8	4	6	5	10	9	8	60.2	11.409	103	0	99.241	34	35.9	35	60.2	47.6	47.6	117380	103200	127450	389700	312980	361380	19563	17200	21241	64950	52163	60231
tr|A2ZZC6|A2ZZC6_ORYSJ;tr|Q8S1S0|Q8S1S0_ORYSJ;tr|A2WWR8|A2WWR8_ORYSI	tr|A2ZZC6|A2ZZC6_ORYSJ;tr|Q8S1S0|Q8S1S0_ORYSJ;tr|A2WWR8|A2WWR8_ORYSI	>tr|A2ZZC6|A2ZZC6_ORYSJ Uncharacterized protein OS=Oryza sativa subsp. japonica GN=OsJ_03997 PE=4 SV=1;>tr|Q8S1S0|Q8S1S0_ORYSJ Os01g0836800 protein OS=Oryza sativa subsp. japonica GN=P0506B12.33 PE=2 SV=1;>tr|A2WWR8|A2WWR8_ORYSI Putative uncharacterized pr	3	1	0	1	1	1	0	1	0	1	1	1	0	7	43.191	384	0	11.17	3.9	0	3.9	3.9	3.1	0	0	0	3307.5	4481.6	0	0	0	0	254.42	344.74	0	0
tr|Q5QMH1|Q5QMH1_ORYSJ;tr|B8B7Q1|B8B7Q1_ORYSI;tr|B7FAF4|B7FAF4_ORYSJ;tr|A2WWS5|A2WWS5_ORYSI;tr|Q6ZLD7|Q6ZLD7_ORYSJ;tr|Q5QMH0|Q5QMH0_ORYSJ;tr|Q0D878|Q0D878_ORYSJ	tr|Q5QMH1|Q5QMH1_ORYSJ;tr|B8B7Q1|B8B7Q1_ORYSI;tr|B7FAF4|B7FAF4_ORYSJ;tr|A2WWS5|A2WWS5_ORYSI;tr|Q6ZLD7|Q6ZLD7_ORYSJ;tr|Q5QMH0|Q5QMH0_ORYSJ	>tr|Q5QMH1|Q5QMH1_ORYSJ Os01g0837500 protein OS=Oryza sativa subsp. japonica GN=P0506B12.43-1 PE=2 SV=1;>tr|B8B7Q1|B8B7Q1_ORYSI Putative uncharacterized protein OS=Oryza sativa subsp. indica GN=OsI_25110 PE=4 SV=1;>tr|B7FAF4|B7FAF4_ORYSJ cDNA, clone: J1000	7	1	1	0	2	2	3	1	1	0	2	2	3	11.2	49.669	455	0	9.5176	3.1	2.4	0	5.5	5.5	7.7	0	0	0	0	12306	15195	0	0	0	0	615.32	759.73
tr|A2ZW76|A2ZW76_ORYSJ;tr|O22080|O22080_ORYSJ;tr|A2WX14|A2WX14_ORYSI	tr|A2ZW76|A2ZW76_ORYSJ;tr|O22080|O22080_ORYSJ;tr|A2WX14|A2WX14_ORYSI	>tr|A2ZW76|A2ZW76_ORYSJ Uncharacterized protein OS=Oryza sativa subsp. japonica GN=OsJ_02893 PE=3 SV=1;>tr|O22080|O22080_ORYSJ Acidic class III chitinase OsChib3a OS=Oryza sativa subsp. japonica GN=P0445H04.12 PE=2 SV=2;>tr|A2WX14|A2WX14_ORYSI Putative unc	3	1	1	1	1	1	2	1	1	1	1	1	2	7.7	30.193	285	0	8.3676	4.6	3.2	4.6	3.2	4.6	7.7	0	3274.3	0	9075.8	3743.2	12643	0	818.58	0	2269	935.81	3160.9
tr|Q94CU3|Q94CU3_ORYSJ;tr|A2WXA2|A2WXA2_ORYSI	tr|Q94CU3|Q94CU3_ORYSJ;tr|A2WXA2|A2WXA2_ORYSI	>tr|Q94CU3|Q94CU3_ORYSJ Uricase OS=Oryza sativa subsp. japonica GN=P0423B08.43-1 PE=2 SV=1;>tr|A2WXA2|A2WXA2_ORYSI Uricase OS=Oryza sativa subsp. indica GN=OsI_04547 PE=3 SV=1	2	2	1	2	1	2	1	2	1	2	1	2	1	16.3	34.503	307	0	28.494	12.7	4.9	8.5	3.6	11.4	7.8	72830	6489.6	17006	7689.6	18430	8868.4	4855.4	432.64	1133.7	512.64	1228.7	591.23
tr|Q943K1|Q943K1_ORYSJ;tr|A2WXD9|A2WXD9_ORYSI	tr|Q943K1|Q943K1_ORYSJ;tr|A2WXD9|A2WXD9_ORYSI	>tr|Q943K1|Q943K1_ORYSJ Os01g0869800 protein OS=Oryza sativa subsp. japonica GN=P0039A07.6 PE=2 SV=1;>tr|A2WXD9|A2WXD9_ORYSI Putative uncharacterized protein OS=Oryza sativa subsp. indica GN=OsI_04589 PE=4 SV=1	2	5	5	7	6	5	5	5	5	6	5	5	5	27.6	27.903	268	0	195.47	22.4	24.6	27.6	27.6	24.6	24.6	239490	137500	140920	392900	310730	270110	19958	11458	11743	32742	25894	22509
tr|Q5N9Z8|Q5N9Z8_ORYSJ;tr|A2WXF0|A2WXF0_ORYSI;tr|Q7F2K1|Q7F2K1_ORYSJ	tr|Q5N9Z8|Q5N9Z8_ORYSJ;tr|A2WXF0|A2WXF0_ORYSI;tr|Q7F2K1|Q7F2K1_ORYSJ	>tr|Q5N9Z8|Q5N9Z8_ORYSJ Os01g0871300 protein OS=Oryza sativa subsp. japonica GN=P0039A07.25 PE=2 SV=1;>tr|A2WXF0|A2WXF0_ORYSI Putative uncharacterized protein OS=Oryza sativa subsp. indica GN=OsI_04601 PE=3 SV=1;>tr|Q7F2K1|Q7F2K1_ORYSJ Putative aspartate a	3	1	1	1	1	1	0	1	1	1	1	1	0	6.6	48.908	458	0	6.3775	2.4	2.4	2.4	2.4	2.4	0	0	7796.6	1462.1	13464	0	0	0	338.98	63.57	585.41	0	0
tr|A2WXH7|A2WXH7_ORYSI;tr|Q8RYZ1|Q8RYZ1_ORYSJ;tr|A3A041|A3A041_ORYSJ;tr|Q5N8X1|Q5N8X1_ORYSJ	tr|A2WXH7|A2WXH7_ORYSI;tr|Q8RYZ1|Q8RYZ1_ORYSJ;tr|A3A041|A3A041_ORYSJ	>tr|A2WXH7|A2WXH7_ORYSI Putative uncharacterized protein OS=Oryza sativa subsp. indica GN=OsI_04628 PE=4 SV=1;>tr|Q8RYZ1|Q8RYZ1_ORYSJ Cytosolic factor-like protein OS=Oryza sativa subsp. japonica GN=P0648C09.9 PE=2 SV=1;>tr|A3A041|A3A041_ORYSJ Uncharacteri	4	7	5	5	8	5	4	4	3	3	4	3	2	14.4	66.229	610	0	29.6	13.4	10.2	10.5	13.6	10.8	7.9	16378	9565.1	16735	12689	11826	5709.8	528.34	308.55	539.85	409.33	381.49	184.19
tr|Q8LJK2|Q8LJK2_ORYSJ;tr|A2WXL1|A2WXL1_ORYSI	tr|Q8LJK2|Q8LJK2_ORYSJ;tr|A2WXL1|A2WXL1_ORYSI	>tr|Q8LJK2|Q8LJK2_ORYSJ Pectinesterase OS=Oryza sativa subsp. japonica GN=P0018C10.47 PE=3 SV=1;>tr|A2WXL1|A2WXL1_ORYSI Pectinesterase OS=Oryza sativa subsp. indica GN=OsI_04662 PE=3 SV=1	2	1	1	1	2	1	2	1	1	1	2	1	2	7.6	57.864	540	0	6.5873	3.5	4.1	3.5	7.6	3.5	7.6	4123.7	3754.9	1029.6	15139	3494	13510	142.2	129.48	35.502	522.04	120.48	465.85
tr|Q5N7I4|Q5N7I4_ORYSJ;tr|A2WXN8|A2WXN8_ORYSI;tr|Q0JH49|Q0JH49_ORYSJ;tr|Q53NH1|Q53NH1_ORYSJ;tr|A2ZC86|A2ZC86_ORYSI;tr|B8AS47|B8AS47_ORYSI;tr|Q0J8Q5|Q0J8Q5_ORYSJ;tr|B9FDS3|B9FDS3_ORYSJ;tr|Q7XK96|Q7XK96_ORYSJ;tr|Q0IU48|Q0IU48_ORYSJ;tr|B9G9S2|B9G9S2_ORYSJ	tr|Q5N7I4|Q5N7I4_ORYSJ;tr|A2WXN8|A2WXN8_ORYSI;tr|Q0JH49|Q0JH49_ORYSJ	>tr|Q5N7I4|Q5N7I4_ORYSJ Ankyrin-like protein OS=Oryza sativa subsp. japonica GN=B1065E10.47 PE=4 SV=1;>tr|A2WXN8|A2WXN8_ORYSI Putative uncharacterized protein OS=Oryza sativa subsp. indica GN=OsI_04689 PE=4 SV=1;>tr|Q0JH49|Q0JH49_ORYSJ Os01g0883900 protein	11	2	1	1	2	1	0	2	1	1	2	1	0	5.6	89.505	798	0	7.7521	3.4	2.3	1.4	3.4	1.4	0	11302	0	4897.4	3997.1	3326.9	0	240.46	0	104.2	85.045	70.784	0
tr|A2WXS1|A2WXS1_ORYSI;tr|Q5N821|Q5N821_ORYSJ;tr|Q0JH25|Q0JH25_ORYSJ	tr|A2WXS1|A2WXS1_ORYSI;tr|Q5N821|Q5N821_ORYSJ	>tr|A2WXS1|A2WXS1_ORYSI Putative uncharacterized protein OS=Oryza sativa subsp. indica GN=OsI_04723 PE=3 SV=1;>tr|Q5N821|Q5N821_ORYSJ Putative formylglycineamide ribotide amidotransferase OS=Oryza sativa subsp. japonica GN=B1099D03.28 PE=3 SV=1	3	13	8	10	13	7	13	9	6	6	10	6	9	11.6	154.34	1419	0	139.95	13	8.3	10	12.9	8.7	13.5	146140	32535	49756	78523	82869	62059	1873.5	417.11	637.9	1006.7	1062.4	795.63
tr|Q5N842|Q5N842_ORYSJ;tr|A2WXS7|A2WXS7_ORYSI;tr|A3A0D4|A3A0D4_ORYSJ	tr|Q5N842|Q5N842_ORYSJ;tr|A2WXS7|A2WXS7_ORYSI;tr|A3A0D4|A3A0D4_ORYSJ	>tr|Q5N842|Q5N842_ORYSJ Signal recognition particle subunit SRP72 OS=Oryza sativa subsp. japonica GN=B1099D03.37 PE=3 SV=1;>tr|A2WXS7|A2WXS7_ORYSI Signal recognition particle subunit SRP72 OS=Oryza sativa subsp. indica GN=OsI_04729 PE=3 SV=1;>tr|A3A0D4|A3A	3	2	0	0	3	1	3	2	0	0	3	1	3	16.1	73.573	669	0	28.043	6.1	0	0	8.2	2.4	7.5	13891	0	0	4785	10029	11724	479	0	0	165	345.82	404.29
tr|Q8LJ85|Q8LJ85_ORYSJ;tr|A2WXW7|A2WXW7_ORYSI;tr|A3A0H5|A3A0H5_ORYSJ;tr|C7IWL2|C7IWL2_ORYSJ	tr|Q8LJ85|Q8LJ85_ORYSJ;tr|A2WXW7|A2WXW7_ORYSI;tr|A3A0H5|A3A0H5_ORYSJ	>tr|Q8LJ85|Q8LJ85_ORYSJ Putative calreticulin OS=Oryza sativa subsp. japonica GN=P0696G06.20 PE=3 SV=1;>tr|A2WXW7|A2WXW7_ORYSI Putative uncharacterized protein OS=Oryza sativa subsp. indica GN=OsI_04772 PE=3 SV=1;>tr|A3A0H5|A3A0H5_ORYSJ Uncharacterized pro	4	1	1	1	1	1	0	0	0	0	0	1	0	9.2	49.993	425	0	16.021	4	4	3.8	4.2	5.2	0	3589.5	3824.7	0	0	0	0	143.58	152.99	0	0	0	0
tr|Q8L416|Q8L416_ORYSJ;tr|A2WY49|A2WY49_ORYSI	tr|Q8L416|Q8L416_ORYSJ;tr|A2WY49|A2WY49_ORYSI	>tr|Q8L416|Q8L416_ORYSJ Os01g0908400 protein OS=Oryza sativa subsp. japonica GN=P0497A05.16 PE=2 SV=1;>tr|A2WY49|A2WY49_ORYSI Putative uncharacterized protein OS=Oryza sativa subsp. indica GN=OsI_04854 PE=2 SV=1	2	1	1	1	1	1	1	1	1	1	1	1	1	16.4	7.3534	61	0	6.4554	16.4	16.4	16.4	16.4	16.4	16.4	0	0	836.65	2941.1	1387.1	1573.6	0	0	278.88	980.35	462.35	524.52
tr|A3C0C6|A3C0C6_ORYSJ;tr|A2Z2T0|A2Z2T0_ORYSI;tr|Q5N801|Q5N801_ORYSJ;tr|A2WYA7|A2WYA7_ORYSI;tr|Q0IRY9|Q0IRY9_ORYSJ;tr|B9G886|B9G886_ORYSJ	tr|A3C0C6|A3C0C6_ORYSJ;tr|A2Z2T0|A2Z2T0_ORYSI;tr|Q5N801|Q5N801_ORYSJ;tr|A2WYA7|A2WYA7_ORYSI;tr|Q0IRY9|Q0IRY9_ORYSJ;tr|B9G886|B9G886_ORYSJ	>tr|A3C0C6|A3C0C6_ORYSJ Peptidyl-prolyl cis-trans isomerase OS=Oryza sativa subsp. japonica GN=Os09g0501850 PE=2 SV=1;>tr|A2Z2T0|A2Z2T0_ORYSI Peptidyl-prolyl cis-trans isomerase OS=Oryza sativa subsp. indica GN=OsI_31925 PE=4 SV=1;>tr|Q5N801|Q5N801_ORYSJ P	6	0	0	0	1	1	1	0	0	0	1	1	1	7.8	16.29	154	0.0057573	3.0775	0	0	0	7.8	7.8	7.8	0	0	0	3733.8	4294.6	4001.1	0	0	0	533.39	613.51	571.59
tr|A3A0W6|A3A0W6_ORYSJ;tr|Q8RZX0|Q8RZX0_ORYSJ;tr|A2WYB1|A2WYB1_ORYSI	tr|A3A0W6|A3A0W6_ORYSJ;tr|Q8RZX0|Q8RZX0_ORYSJ;tr|A2WYB1|A2WYB1_ORYSI	>tr|A3A0W6|A3A0W6_ORYSJ Uncharacterized protein OS=Oryza sativa subsp. japonica GN=OsJ_04538 PE=4 SV=1;>tr|Q8RZX0|Q8RZX0_ORYSJ Os01g0916200 protein OS=Oryza sativa subsp. japonica GN=P0413C03.5 PE=2 SV=1;>tr|A2WYB1|A2WYB1_ORYSI Putative uncharacterized pro	3	1	3	2	5	3	2	1	3	2	5	3	2	12.3	96.344	885	0	54.531	2	5.6	3.2	8.9	4.2	2.8	4273.2	10974	9041.2	31943	6290.2	5596.4	92.896	238.56	196.55	694.42	136.74	121.66
tr|Q8RZW7|Q8RZW7_ORYSJ;tr|A2WYB3|A2WYB3_ORYSI;tr|A6N020|A6N020_ORYSI	tr|Q8RZW7|Q8RZW7_ORYSJ;tr|A2WYB3|A2WYB3_ORYSI;tr|A6N020|A6N020_ORYSI	>tr|Q8RZW7|Q8RZW7_ORYSJ Os01g0916400 protein OS=Oryza sativa subsp. japonica GN=P0413C03.8 PE=2 SV=1;>tr|A2WYB3|A2WYB3_ORYSI Putative uncharacterized protein OS=Oryza sativa subsp. indica GN=OsI_04917 PE=4 SV=1;>tr|A6N020|A6N020_ORYSI Selenium binding prot	3	3	6	3	6	6	6	3	6	3	6	6	6	27	53.135	482	0	49.275	8.9	18.3	10	18.7	16.4	17.8	26793	17520	25059	49438	24618	34973	923.91	604.14	864.09	1704.8	848.9	1206
tr|A3A121|A3A121_ORYSJ;tr|A2WYI2|A2WYI2_ORYSI	tr|A3A121|A3A121_ORYSJ;tr|A2WYI2|A2WYI2_ORYSI	>tr|A3A121|A3A121_ORYSJ Uncharacterized protein OS=Oryza sativa subsp. japonica GN=OsJ_04591 PE=4 SV=1;>tr|A2WYI2|A2WYI2_ORYSI Putative uncharacterized protein OS=Oryza sativa subsp. indica GN=OsI_04983 PE=4 SV=1	2	0	0	0	1	0	0	0	0	0	1	0	0	3.8	53.733	497	0.0014382	3.8792	0	0	0	3.8	0	0	0	0	0	3574	0	0	0	0	0	142.96	0	0
tr|Q9FUD9|Q9FUD9_ORYSJ;tr|Q8LR62|Q8LR62_ORYSJ;tr|A2WYR9|A2WYR9_ORYSI	tr|Q9FUD9|Q9FUD9_ORYSJ;tr|Q8LR62|Q8LR62_ORYSJ;tr|A2WYR9|A2WYR9_ORYSI	>tr|Q9FUD9|Q9FUD9_ORYSJ Putative glutathione S-transferase OsGSTF4 OS=Oryza sativa subsp. japonica PE=2 SV=1;>tr|Q8LR62|Q8LR62_ORYSJ Os01g0933900 protein OS=Oryza sativa subsp. japonica GN=P0423A12.29 PE=2 SV=1;>tr|A2WYR9|A2WYR9_ORYSI Putative uncharacteri	3	0	1	1	1	1	1	0	1	1	1	1	1	5.4	24.142	221	0	9.3449	0	5.4	5.4	5.4	5.4	5.4	0	6250.8	3824.6	0	0	7373.6	0	625.08	382.46	0	0	737.36
tr|Q5JKK9|Q5JKK9_ORYSJ;tr|Q7F164|Q7F164_ORYSJ;tr|A2WYX5|A2WYX5_ORYSI	tr|Q5JKK9|Q5JKK9_ORYSJ;tr|Q7F164|Q7F164_ORYSJ;tr|A2WYX5|A2WYX5_ORYSI	>tr|Q5JKK9|Q5JKK9_ORYSJ Os01g0940700 protein OS=Oryza sativa subsp. japonica GN=P0432C03.10-2 PE=3 SV=1;>tr|Q7F164|Q7F164_ORYSJ Putative beta-1,3-glucanase OS=Oryza sativa subsp. japonica GN=P0432C03.10-1 PE=2 SV=1;>tr|A2WYX5|A2WYX5_ORYSI Putative uncharac	3	1	2	0	1	1	1	1	2	0	1	1	1	8.9	28.203	271	0	12.465	6.3	8.9	0	6.3	6.3	6.3	26625	14808	0	10615	0	10641	5325	2961.5	0	2123.1	0	2128.2
tr|Q5JN29|Q5JN29_ORYSJ;tr|A2WZB6|A2WZB6_ORYSI;tr|B9EWK2|B9EWK2_ORYSJ	tr|Q5JN29|Q5JN29_ORYSJ;tr|A2WZB6|A2WZB6_ORYSI;tr|B9EWK2|B9EWK2_ORYSJ	>tr|Q5JN29|Q5JN29_ORYSJ Os01g0959900 protein OS=Oryza sativa subsp. japonica GN=P0401G10.21-1 PE=2 SV=1;>tr|A2WZB6|A2WZB6_ORYSI Putative uncharacterized protein OS=Oryza sativa subsp. indica GN=OsI_05288 PE=4 SV=1;>tr|B9EWK2|B9EWK2_ORYSJ Uncharacterized pr	3	1	1	0	1	1	0	1	1	0	1	1	0	10.4	17.875	164	0	6.165	10.4	10.4	0	10.4	10.4	0	17669	8085	0	18324	17732	0	2208.6	1010.6	0	2290.5	2216.5	0
tr|Q94DM7|Q94DM7_ORYSJ;tr|A2WZD5|A2WZD5_ORYSI	tr|Q94DM7|Q94DM7_ORYSJ;tr|A2WZD5|A2WZD5_ORYSI	>tr|Q94DM7|Q94DM7_ORYSJ Os01g0962600 protein OS=Oryza sativa subsp. japonica GN=P0483G10.27 PE=4 SV=1;>tr|A2WZD5|A2WZD5_ORYSI Putative uncharacterized protein OS=Oryza sativa subsp. indica GN=OsI_05313 PE=4 SV=1	2	1	1	0	1	1	1	1	1	0	1	1	1	6.1	19.91	179	0.0057548	3.0731	6.1	6.1	0	6.1	6.1	6.1	2435.1	0	0	2674.2	0	6289.1	304.38	0	0	334.28	0	786.14
tr|Q5U1S3|Q5U1S3_ORYSJ;tr|A2WZD6|A2WZD6_ORYSI;tr|Q5JMS4|Q5JMS4_ORYSJ	tr|Q5U1S3|Q5U1S3_ORYSJ;tr|A2WZD6|A2WZD6_ORYSI;tr|Q5JMS4|Q5JMS4_ORYSJ	>tr|Q5U1S3|Q5U1S3_ORYSJ Peroxidase OS=Oryza sativa subsp. japonica GN=prx20 PE=3 SV=1;>tr|A2WZD6|A2WZD6_ORYSI Peroxidase OS=Oryza sativa subsp. indica GN=OsI_05314 PE=3 SV=1;>tr|Q5JMS4|Q5JMS4_ORYSJ Peroxidase OS=Oryza sativa subsp. japonica GN=P0483G10.28	3	9	9	8	11	10	9	7	7	6	9	8	7	47.7	38.481	365	0	323.31	32.9	36.2	27.7	47.7	42.5	41.1	311430	292020	259330	509410	481080	443820	16391	15370	13649	26811	25320	23359
tr|Q94DM2|Q94DM2_ORYSJ;tr|A2WZD9|A2WZD9_ORYSI	tr|Q94DM2|Q94DM2_ORYSJ;tr|A2WZD9|A2WZD9_ORYSI	>tr|Q94DM2|Q94DM2_ORYSJ Peroxidase OS=Oryza sativa subsp. japonica GN=P0483G10.32 PE=2 SV=1;>tr|A2WZD9|A2WZD9_ORYSI Peroxidase OS=Oryza sativa subsp. indica GN=OsI_05317 PE=3 SV=1	2	4	5	4	5	4	4	2	3	2	3	2	2	13.5	38.047	356	0	40.603	12.1	16.3	12.1	16.3	14	14	14269	69735	8979.7	58492	57071	8806.9	792.71	3874.2	498.87	3249.5	3170.6	489.27
tr|A3A253|A3A253_ORYSJ;tr|A2WZR6|A2WZR6_ORYSI;tr|Q6YU89|Q6YU89_ORYSJ;tr|Q0E4T3|Q0E4T3_ORYSJ	tr|A3A253|A3A253_ORYSJ;tr|A2WZR6|A2WZR6_ORYSI;tr|Q6YU89|Q6YU89_ORYSJ;tr|Q0E4T3|Q0E4T3_ORYSJ	>tr|A3A253|A3A253_ORYSJ Putative uncharacterized protein OS=Oryza sativa subsp. japonica GN=OsJ_04994 PE=4 SV=1;>tr|A2WZR6|A2WZR6_ORYSI Putative uncharacterized protein OS=Oryza sativa subsp. indica GN=OsI_05457 PE=4 SV=1;>tr|Q6YU89|Q6YU89_ORYSJ Putative H	4	1	3	1	3	1	2	1	3	1	3	1	2	4.6	182.97	1682	0	15.349	0.7	2.1	0.7	1.8	0.7	1.5	360.8	5606.3	735.27	7820.8	0	3894.2	4.6256	71.876	9.4265	100.27	0	49.926
tr|A3A259|A3A259_ORYSJ;tr|Q6YU81|Q6YU81_ORYSJ;tr|A2WZS3|A2WZS3_ORYSI	tr|A3A259|A3A259_ORYSJ;tr|Q6YU81|Q6YU81_ORYSJ;tr|A2WZS3|A2WZS3_ORYSI	>tr|A3A259|A3A259_ORYSJ Putative uncharacterized protein OS=Oryza sativa subsp. japonica GN=OsJ_05000 PE=3 SV=1;>tr|Q6YU81|Q6YU81_ORYSJ Putative ribosomal protein S5 OS=Oryza sativa subsp. japonica GN=B1370C05.28 PE=2 SV=1;>tr|A2WZS3|A2WZS3_ORYSI Putative	3	0	2	0	0	0	1	0	2	0	0	0	1	2.9	54.786	483	0.00098087	4.1243	0	2.9	0	0	0	2.1	0	7221.5	0	0	0	12833	0	300.9	0	0	0	534.7
tr|Q9ZRJ5|Q9ZRJ5_ORYSJ;tr|A2WZU6|A2WZU6_ORYSI;tr|Q0E4Q5|Q0E4Q5_ORYSJ;tr|Q7DNA0|Q7DNA0_ORYSJ	tr|Q9ZRJ5|Q9ZRJ5_ORYSJ;tr|A2WZU6|A2WZU6_ORYSI;tr|Q0E4Q5|Q0E4Q5_ORYSJ;tr|Q7DNA0|Q7DNA0_ORYSJ	>tr|Q9ZRJ5|Q9ZRJ5_ORYSJ L-lactate dehydrogenase OS=Oryza sativa subsp. japonica GN=OJ1212_C06.24 PE=2 SV=1;>tr|A2WZU6|A2WZU6_ORYSI L-lactate dehydrogenase OS=Oryza sativa subsp. indica GN=OsI_05489 PE=3 SV=1;>tr|Q0E4Q5|Q0E4Q5_ORYSJ L-lactate dehydrogenase	4	3	1	2	2	1	0	3	1	2	2	1	0	18.4	38.17	353	0	9.0141	9.6	3.1	6.5	6.8	3.1	0	11562	0	3310	15756	3412.2	0	680.09	0	194.71	926.81	200.72	0
tr|A2WZV9|A2WZV9_ORYSI;tr|B9F1R2|B9F1R2_ORYSJ;tr|A3AMK8|A3AMK8_ORYSJ;tr|Q84MP1|Q84MP1_ORYSJ;tr|Q0E4P2|Q0E4P2_ORYSJ;tr|B8AGX6|B8AGX6_ORYSI;tr|Q6ETT2|Q6ETT2_ORYSJ;tr|B9F1R5|B9F1R5_ORYSJ;tr|C7IY92|C7IY92_ORYSJ;tr|B8AJU4|B8AJU4_ORYSI	tr|A2WZV9|A2WZV9_ORYSI;tr|B9F1R2|B9F1R2_ORYSJ	>tr|A2WZV9|A2WZV9_ORYSI Putative uncharacterized protein OS=Oryza sativa subsp. indica GN=OsI_05501 PE=4 SV=1;>tr|B9F1R2|B9F1R2_ORYSJ Putative uncharacterized protein OS=Oryza sativa subsp. japonica GN=OsJ_05035 PE=4 SV=1	10	7	2	1	9	6	4	7	2	1	9	6	4	8.7	246.62	2177	0	48.257	4.2	1.1	0.6	5.6	3.6	2.2	56958	1586	2121.5	82101	18191	33967	508.56	14.16	18.942	733.04	162.42	303.27
tr|Q6Z7B0|Q6Z7B0_ORYSJ;tr|A2X036|A2X036_ORYSI;tr|Q6L590|Q6L590_ORYSJ;tr|B9FP77|B9FP77_ORYSJ;tr|A2Y3V8|A2Y3V8_ORYSI;tr|B8BBQ5|B8BBQ5_ORYSI;tr|Q6Z058|Q6Z058_ORYSJ	tr|Q6Z7B0|Q6Z7B0_ORYSJ;tr|A2X036|A2X036_ORYSI	>tr|Q6Z7B0|Q6Z7B0_ORYSJ Dnak-type molecular chaperone Bip OS=Oryza sativa subsp. japonica GN=P0036E06.29 PE=2 SV=1;>tr|A2X036|A2X036_ORYSI Putative uncharacterized protein OS=Oryza sativa subsp. indica GN=OsI_05577 PE=3 SV=1	7	17	15	14	15	17	15	15	13	13	13	15	13	30.7	73.389	665	0	230.98	29.9	26.6	26.2	29.8	28.9	26.5	205630	170100	128860	296290	179870	166370	6854.2	5669.9	4295.4	9876.5	5995.6	5545.7
tr|Q6ZG90|Q6ZG90_ORYSJ;tr|A2X0J1|A2X0J1_ORYSI;tr|A6N1J4|A6N1J4_ORYSI	tr|Q6ZG90|Q6ZG90_ORYSJ;tr|A2X0J1|A2X0J1_ORYSI	>tr|Q6ZG90|Q6ZG90_ORYSJ ATP synthase OS=Oryza sativa subsp. japonica GN=OJ1007_D04.18 PE=2 SV=1;>tr|A2X0J1|A2X0J1_ORYSI Putative uncharacterized protein OS=Oryza sativa subsp. indica GN=OsI_05726 PE=4 SV=1	3	2	4	2	6	5	7	2	4	2	6	5	7	27.1	27.34	240	0	37.174	8.8	13.3	7.5	25.8	20.8	26.2	8742.4	13383	2885.6	37623	22578	37032	624.46	955.9	206.11	2687.4	1612.7	2645.2
tr|Q0E483|Q0E483_ORYSJ;tr|B9F2A2|B9F2A2_ORYSJ;tr|Q6ZG89|Q6ZG89_ORYSJ;tr|A2X0J2|A2X0J2_ORYSI	tr|Q0E483|Q0E483_ORYSJ;tr|B9F2A2|B9F2A2_ORYSJ;tr|Q6ZG89|Q6ZG89_ORYSJ;tr|A2X0J2|A2X0J2_ORYSI	>tr|Q0E483|Q0E483_ORYSJ Os02g0131400 protein OS=Oryza sativa subsp. japonica GN=Os02g0131400 PE=4 SV=1;>tr|B9F2A2|B9F2A2_ORYSJ Putative uncharacterized protein OS=Oryza sativa subsp. japonica GN=OsJ_05253 PE=4 SV=1;>tr|Q6ZG89|Q6ZG89_ORYSJ Putative beta-D-g	4	4	4	3	4	4	4	2	2	2	2	2	2	2.3	66.671	620	0	70.832	5.3	5.3	4.8	5.3	5.3	5.3	70076	130880	53152	192950	102940	97036	2919.8	5453.4	2214.7	8039.4	4289.1	4043.2
tr|A3A2Y3|A3A2Y3_ORYSJ;tr|Q6YXY3|Q6YXY3_ORYSJ;tr|A2X0N5|A2X0N5_ORYSI;tr|Q0E445|Q0E445_ORYSJ	tr|A3A2Y3|A3A2Y3_ORYSJ;tr|Q6YXY3|Q6YXY3_ORYSJ;tr|A2X0N5|A2X0N5_ORYSI;tr|Q0E445|Q0E445_ORYSJ	>tr|A3A2Y3|A3A2Y3_ORYSJ Putative uncharacterized protein OS=Oryza sativa subsp. japonica GN=OsJ_05303 PE=4 SV=1;>tr|Q6YXY3|Q6YXY3_ORYSJ Putative splicing factor 3b, subunit 3, 130kDa OS=Oryza sativa subsp. japonica GN=OSJNBa0026E05.6 PE=4 SV=1;>tr|A2X0N5|A	4	6	4	5	9	8	6	6	4	5	9	8	6	14.5	135.47	1224	0	97.985	6.1	4.6	6	10.5	9.1	7.1	29614	14147	17613	38416	31285	30157	501.94	239.78	298.53	651.12	530.26	511.13
tr|B9F3S8|B9F3S8_ORYSJ;tr|Q0E373|Q0E373_ORYSJ;tr|A2X1V6|A2X1V6_ORYSI;tr|Q6YUU2|Q6YUU2_ORYSJ	tr|B9F3S8|B9F3S8_ORYSJ;tr|Q0E373|Q0E373_ORYSJ;tr|A2X1V6|A2X1V6_ORYSI;tr|Q6YUU2|Q6YUU2_ORYSJ	>tr|B9F3S8|B9F3S8_ORYSJ Putative uncharacterized protein OS=Oryza sativa subsp. japonica GN=OsJ_05700 PE=4 SV=1;>tr|Q0E373|Q0E373_ORYSJ Os02g0190600 protein (Fragment) OS=Oryza sativa subsp. japonica GN=Os02g0190600 PE=4 SV=2;>tr|A2X1V6|A2X1V6_ORYSI Putati	4	1	0	0	1	0	0	1	0	0	1	0	0	17.9	21.916	196	0	7.4634	7.1	0	0	10.7	0	0	5001.5	0	0	6705.2	0	0	357.25	0	0	478.94	0	0
tr|Q6H7P9|Q6H7P9_ORYSJ;tr|A2X202|A2X202_ORYSI	tr|Q6H7P9|Q6H7P9_ORYSJ;tr|A2X202|A2X202_ORYSI	>tr|Q6H7P9|Q6H7P9_ORYSJ Os02g0195500 protein OS=Oryza sativa subsp. japonica GN=OJ1225_F07.14 PE=4 SV=1;>tr|A2X202|A2X202_ORYSI Putative uncharacterized protein OS=Oryza sativa subsp. indica GN=OsI_06226 PE=4 SV=1	2	1	0	0	1	1	0	1	0	0	1	1	0	2.2	97.027	891	0.00096572	3.9908	1.1	0	0	1.1	1.1	0	5525.9	0	0	4727.6	7944.6	0	122.8	0	0	105.06	176.55	0
tr|Q6H748|Q6H748_ORYSJ;tr|A2X218|A2X218_ORYSI;tr|A6N104|A6N104_ORYSI;tr|A6N105|A6N105_ORYSI;tr|Q6H746|Q6H746_ORYSJ	tr|Q6H748|Q6H748_ORYSJ;tr|A2X218|A2X218_ORYSI;tr|A6N104|A6N104_ORYSI;tr|A6N105|A6N105_ORYSI	>tr|Q6H748|Q6H748_ORYSJ Putative chlorophyll a/b-binding protein type III OS=Oryza sativa subsp. japonica GN=P0026H03.3-1 PE=2 SV=1;>tr|A2X218|A2X218_ORYSI Putative uncharacterized protein OS=Oryza sativa subsp. indica GN=OsI_06243 PE=4 SV=1;>tr|A6N104|A6N	5	5	5	6	5	6	5	5	5	6	5	6	5	41.6	29.209	269	0	74.544	34.9	34.9	39.4	26.8	39.4	26.8	616230	562550	618420	487730	412320	278820	68470	62506	68713	54193	45814	30980
tr|Q6H734|Q6H734_ORYSJ;tr|A2X229|A2X229_ORYSI	tr|Q6H734|Q6H734_ORYSJ;tr|A2X229|A2X229_ORYSI	>tr|Q6H734|Q6H734_ORYSJ Os02g0198600 protein OS=Oryza sativa subsp. japonica GN=P0026H03.19 PE=2 SV=1;>tr|A2X229|A2X229_ORYSI Putative uncharacterized protein OS=Oryza sativa subsp. indica GN=OsI_06254 PE=4 SV=1	2	1	2	1	3	3	2	1	2	1	3	3	2	14.2	45.646	415	0	18.145	2.9	6.3	3.4	9.6	9.6	6.3	6554.8	6386.5	6658.5	7725.6	49995	58293	284.99	277.68	289.5	335.9	2173.7	2534.5
[truncated: 1,526 more rows]
