# Supplementary material for: Label-Free Quantitative Proteomic Analysis of Chitosan Oligosaccharide-Treated Rice Infected with Southern Rice Black-Streaked Dwarf Virus
Source: Viruses. 2017 May 18;9(5):115. doi: 10.3390/v9050115 (PMC5454427; doi:10.3390/v9050115)
Supplement: Supplementary file 1 [file viruses-09-00115-s001.zip › Supplementary/Table S2.xlsx]

## Sheet: Sheet1
Table. S2 Differentially expressed proteins of rice in Treatment/control
Protein ID	LogRatio	LogP	Sig	GroupNum1	GroupNum2	SpecificGroup	Sig&Specific	iBAQ	CK1	CK2	CK3	AG1	AG2	AG3
B9FIG2_ORYSJ	-2.26882	1.85414	down	3	3	0	1	35.189	18.284	27.446	34.656	8.993	2.619	5.068
B7E7K3_ORYSJ	-4.38386	4.55373	down	3	3	0	1	17.29	20.713	20.322	22.724	0.855	0.105	2.094
B9FM49_ORYSJ	-0.827517	1.91903	down	3	3	0	1	22.794	13.453	13.959	17.605	8.482	9.721	7.164
B7E5E8_ORYSJ	2.71344	1.80972	up	2	3	0	1	2.197	0.443	0.336		2.516	1.995	3.153
B7EBT7_ORYSJ	0.769341	2.11301	up	2	3	0	1	23.816	12.203	11.23		18.793	21.868	19.251
B8B2L5_ORYSI	-1.86525	1.37022	down	3	2	0	1	2.392	2.633	1.676	1.85	0.269		0.858
B7E333_ORYSJ	-2.82239	1.69441	down	3	3	0	1	4.963	3.082	5.254	6.136	0.037	0.052	1.957
GLO1_ORYSJ	1.10062	3.70459	up	3	3	0	1	139.727	42.905	47.414	47.84	102.644	102.288	91.345
GLO5_ORYSJ	0.68682	2.11581	up	3	3	0	1	58.774	21.331	22.986	20.856	31.298	39.962	33.651
B8AIJ7_ORYSI	-0.741177	1.53094	down	3	3	0	1	1.002	0.644	0.702	0.598	0.506	0.401	0.256
B0LSR2_ORYSI	0.769801	2.79482	up	3	3	0	1	125.703	42.425	36.608	44.124	75.214	70.123	64.65
A2ZIM1_ORYSI	-1.16874	1.95295	down	3	1	0	1	2.239	1.745	1.925	1.793	0.81
E9KIN7_ORYSJ	1.74879	1.95599	up	3	3	0	1	44.302	10.12	15.519	3.33	38.926	26.173	32.259
Q8S7T4_ORYSJ	-1.10195	1.94621	down	3	3	0	1	116.161	66.848	61.88	47.72	31.111	31.968	19.126
Q7F2L7_ORYSJ	0.625111	1.65881	up	3	3	0	1	24.344	8.116	8.082	12.139	13.812	14.687	15.206
Q7G3F1_ORYSJ	0.957318	3.13231	up	3	3	0	1	35.615	13.573	12.201	11.428	25.586	21.974	24.675
J7EYP0_ORYSI	3.04251	1.78157	up	2	2	0	1	1.437	0.16	0.304		2.118	1.705
Q7XR20_ORYSJ	1.3573	2.24748	up	3	3	0	1	5.718	1.922	1.022	2.616	4.993	5.045	4.207
Q0J962_ORYSJ	-1.54598	1.73665	down	3	3	0	1	1.623	0.862	1.463	1.509	0.358	0.567	0.388
Q0D3W6_ORYSJ	-1.53801	1.76535	down	3	3	0	1	19.006	10.364	16.268	10.428	4.86	2.951	4.951
Q0DH04_ORYSJ	1.1971	2.1037	up	3	1	0	1	0.289	0.244	0.293	0.252		0.603
Q0J4K2_ORYSJ	1.78812	2.94956	up	3	3	0	1	3.611	0.683	1.171	1.047	2.896	3.388	3.735
A6MZQ0_ORYSI	1.56873	1.70132	up	2	3	0	1	3.694	1.515	0.918		3.034	3.495	4.297
Q10QD8_ORYSJ	0.82016	3.30727	up	3	3	0	1	31.664	13.413	11.825	14.677	23.081	24.557	22.836
B7F573_ORYSJ	0.9644	1.52129	up	3	3	0	1	70.61	29.152	18.407	16.423	38.535	50.888	35.422
A3BKU8_ORYSJ	-2.16342	2.85345	down	3	3	0	1	101.957	60.204	82.405	68.154	10.881	18.208	17.959
B8BIM0_ORYSI	0.691617	2.61418	up	3	3	0	1	447.199	149.067	136.887	152.741	244.219	252.31	212.004
B7EAH2_ORYSJ	-2.72977	2.06589	down	3	2	0	1	2.116	2.651	1.919	2.226	0.141	0.542
CLPC2_ORYSJ	0.914349	1.94021	up	3	3	0	1	31.92	15.983	9.717	9.171	22.844	20.332	22.546
Q9AY51_ORYSJ	1.06675	1.35766	up	2	1	0	1	0.548	0.562		0.515		1.128
Q0D4P5_ORYSJ	-0.649515	1.36066	down	3	3	0	1	17.127	11.841	9.744	14.431	6.539	8.717	7.704
SUS3_ORYSJ	2.85872	2.1821	up	3	1	0	1	0.876	0.558	0.439	0.209			2.916
B7EE03_ORYSJ	-0.943376	2.74672	down	3	3	0	1	46.833	27.758	24.128	30.029	14.223	13.421	14.953
A2YG12_ORYSI	1.28038	1.6093	up	3	3	0	1	44.19	16.582	12.276	10.316	41.455	28.647	25.053
B9FLQ7_ORYSJ	0.671927	2.74509	up	3	3	0	1	18.875	7.419	7.799	7.105	12.009	12.745	10.811
A6MZM9_ORYSI	-2.14204	2.7776	down	3	3	0	1	10.867	10.381	14.028	11.352	2.817	3.604	1.681
A2X5N7_ORYSI	-1.54369	1.80921	down	3	1	0	1	1.252	1.329	1.256	1.447			0.461
Q0DZG1_ORYSJ	-1.6227	1.37785	down	3	3	0	1	6.537	4.271	6.512	3.084	2.091	1.457	0.955
A2X8S4_ORYSI	-1.28599	2.18349	down	3	3	0	1	2.538	1.73	2.517	1.998	0.902	0.907	0.752
ACOC_ORYSJ	-0.632461	1.6385	down	3	3	0	1	18.556	13.989	10.875	10.597	6.785	7.89	8.2
ODPA1_ORYSJ	-1.54798	1.95669	down	3	3	0	1	6.107	4.58	5.802	5.101	2.304	0.43	2.561
A2YSN2_ORYSI	-1.6254	2.12565	down	3	3	0	1	8.118	4.938	7.637	7.72	2.153	2.256	2.169
OMT1_ORYSJ	-1.12138	1.61302	down	3	3	0	1	20.746	12.227	8.006	11.989	6.768	4.072	3.971
A1YQK1_ORYSJ	-0.889331	2.0299	down	3	3	0	1	35.554	19.54	22.322	24.375	10.452	10.097	15.21
A2Z7X6_ORYSI	1.44172	2.04265	up	3	3	0	1	3.609	1.262	0.926	0.457	2.643	1.96	2.582
Q0D5I3_ORYSJ	1.32719	1.50655	up	3	3	0	1	7.983	1.229	1.883	4.33	5.382	5.775	7.516
B9F795_ORYSJ	1.20038	1.87551	up	3	3	0	1	8.127	4.227	1.676	2.248	5.947	5.92	6.864
A2XKX4_ORYSI	-1.23207	1.92147	down	3	3	0	1	3.613	3.149	3.438	2.539	1.728	1.437	0.72
B7EKW3_ORYSJ	-1.06552	2.54779	down	3	3	0	1	23.975	16.481	14.187	17.258	8.769	8.236	5.894
B8ABY1_ORYSI	1.01707	1.70031	up	1	2	0	1	0.376	0.567			1.158		1.137
B8AY77_ORYSI	1.2531	1.55002	up	3	3	0	1	3.022	0.548	1.143	0.361	1.64	1.36	1.891
Q0DC43_ORYSJ	-0.615869	1.80847	down	3	3	0	1	6.305	3.273	3.441	4.067	2.709	2.27	2.056
Q0E2Q6_ORYSJ	0.922243	2.19164	up	3	2	0	1	6.172	2.522	2.275	1.821	4.336	4.025
Q10R77_ORYSJ	1.15887	1.47483	up	3	3	0	1	50.908	16.347	17.847	19.336	43.109	49.75	26.664
V5LEK5_9REOV	-3.45753	2.79114	down	3	3	0	1	6.01	10.628	10.158	7.216	0.189	1.236	1.124
Q5ZC51_ORYSJ	-2.17264	1.88838	down	2	2	0	1	0.188	0.244		0.288	0.05	0.068
Q9AWS9_ORYSJ	-2.19612	1.84276	down	3	3	0	1	2.785	2.871	2.044	2.449	0.091	0.188	1.328
Q7XUC9_ORYSJ	-1.36325	2.62705	down	3	3	0	1	102.637	69.569	73.426	90.335	26.287	28.997	35.413
Q943K1_ORYSJ	-0.679967	2.16092	down	3	3	0	1	68.521	35.071	36.449	33.759	26.818	19.317	19.578
Q6ZG90_ORYSJ	-1.70555	1.56694	down	3	3	0	1	4.343	2.879	2.27	3.967	0.839	1.612	0.344
Q6H748_ORYSJ	0.884255	2.3204	up	3	3	0	1	154.826	58.047	64.489	46.464	92.004	105.378	114.56
Q6YY17_ORYSJ	1.7385	1.40711	up	3	3	0	1	1.973	0.908	0.344	0.345	2.018	1.056	2.255
Q6H7I9_ORYSJ	-2.28953	2.78862	down	3	3	0	1	3.146	2.731	2.498	2.52	0.214	0.325	1.046
A2X7Q5_ORYSI	-0.840556	1.96138	down	2	2	0	1	0.893	0.922	1.012			0.539	0.541
Q69IK9_ORYSJ	2.6241	5.62338	up	3	3	0	1	19.365	3.376	3.566	3.439	20.502	21.47	22.027
Q9SNK3_ORYSJ	0.75745	2.95443	up	3	3	0	1	85.055	30.245	31.362	33.608	56.343	55.798	48.82
B8AMV2_ORYSI	-2.61325	2.15815	down	3	3	0	1	10.004	6.229	11.193	9.36	1.783	1.486	1.108
Q10PV6_ORYSJ	1.5207	1.32131	up	3	3	0	1	3.526	1.203	0.405	1.047	2.707	3.367	1.544
Q6YU78_ORYSJ	-1.81402	1.72893	down	3	3	0	1	0.779	0.308	0.575	0.418	0.116	0.168	0.086
Q84PA4_ORYSJ	-1.45579	1.48549	down	3	3	0	1	18.49	9.371	7.487	6.661	3.298	4.911	0.365
Q0DSD6_ORYSJ	1.56	2.01185	up	3	3	0	1	8.251	1.816	1.777	3.442	5.787	8.504	6.452
Q762A6_ORYSJ	-1.75008	1.43013	down	3	3	0	1	1.864	1.3	1.288	2.313	0.211	0.498	0.748
A2XIG6_ORYSI	1.57757	2.30279	up	3	3	0	1	4.959	1.16	0.959	2.64	4.375	4.999	4.83
Q75G91_ORYSJ	0.593595	1.60692	up	3	3	0	1	23.336	7.729	9.546	10.218	12.598	12.86	16.029
A6N1B9_ORYSI	-2.17902	1.83553	down	3	3	0	1	11.269	7.703	14.639	11.087	3.276	2.942	1.164
Q75J18_ORYSJ	0.792295	3.06278	up	3	3	0	1	39.271	17.514	16.13	14.161	29.322	26.556	26.912
B9F5W8_ORYSJ	2.32655	2.71314	up	3	3	0	1	2.801	0.866	1	0.127	3.69	3.455	2.852
Q84M35_ORYSJ	0.75222	1.4662	up	3	3	0	1	42.85	16.755	15.163	13.181	19.151	28.604	28.209
Q7X8A1_ORYSJ	0.94783	2.07491	up	3	3	0	1	231.931	92.226	76	83.127	191.021	154.793	139.038
A2XVY3_ORYSI	1.92575	2.96122	up	3	3	0	1	9.226	2.434	1.552	1.75	6.42	7.004	8.369
A2XX45_ORYSI	-1.55535	2.62261	down	3	3	0	1	3.23	2.081	2.289	1.755	0.733	0.882	0.469
Q7XTM8_ORYSJ	1.24754	1.48914	up	1	2	0	1	1.067			0.581	1.403	1.356
Q8S3P3_ORYSJ	-0.832889	1.35326	down	3	3	0	1	23.057	18.672	25.764	17.824	7.891	13.735	13.327
A2XZQ4_ORYSI	-1.02933	1.4509	down	3	3	0	1	7.944	6.026	4.078	5.1	2.87	3.286	1.293
Q0DKT7_ORYSJ	-1.09131	1.6886	down	3	3	0	1	17.647	8.908	10.471	10.932	7.232	4.174	2.82
Q5WMX0_ORYSJ	0.799737	2.63436	up	3	3	0	1	133.025	53.349	54.383	52.559	90.559	103.908	84.565
B9FI18_ORYSJ	1.77853	1.30484	up	3	3	0	1	2.621	0.657	0.135	1.562	2.114	3.778	2.184
Q688M9_ORYSJ	2.46663	1.30459	up	3	2	0	1	0.799	0.562	0.024	0.014	0.89	1.321
Q75KZ3_ORYSJ	1.78427	1.48937	up	3	3	0	1	8.984	2.287	3.91	1.55	11.64	9.631	5.413
A2Y650_ORYSI	0.703249	1.60784	up	3	3	0	1	362.925	132.422	135.441	137.023	203.195	267.247	188.78
Q688X1_ORYSJ	1.02204	1.35014	up	3	3	0	1	0.84	0.414	0.166	0.557	0.908	0.738	0.663
Q654U8_ORYSJ	1.04485	1.51753	up	3	3	0	1	13.147	5.361	5.541	2.448	11.176	8.658	7.709
Q5ZA98_ORYSJ	0.721968	1.65232	up	3	3	0	1	103.561	56.49	40.104	48.738	65.617	84.655	89.443
Q67W57_ORYSJ	-1.0936	1.49556	down	3	3	0	1	2.9	1.689	2.625	2.515	0.627	1.404	1.169
Q655T1_ORYSJ	0.762872	2.41636	up	3	3	0	1	16.669	5.962	7.081	6.925	10.005	12.347	11.531
B0FFP0_ORYSJ	0.808326	2.26199	up	3	3	0	1	140.765	65.23	60.1	62.901	119.465	117.245	92.916
Q8H590_ORYSJ	-5.32928	1.94507	down	3	3	0	1	29.74	22.694	22.673	41.836	0.516	0.604	1.049
Q8GTK7_ORYSJ	-1.16101	1.7061	down	1	2	0	1	1.51		1.875			0.82	0.857
Q84S20_ORYSJ	-1.0821	2.14791	down	2	1	0	1	0.628	1.179		1.171		0.555
Q6Z411_ORYSJ	0.621484	1.72334	up	3	3	0	1	350.837	134.982	125.455	139.682	236.627	205.931	173.008
Q6ZF30_ORYSJ	1.00586	2.22	up	3	3	0	1	211.275	85.566	74.412	59.1	123.679	159.974	156.285
Q6ZFI6_ORYSJ	0.827993	2.80781	up	3	3	0	1	155.362	63.595	60.809	64.153	120.012	115.397	99.32
A3BVM0_ORYSJ	2.76403	1.76991	up	3	1	0	1	1.314	0.39	0.415	0.069		1.979
Q84QW3_ORYSJ	0.946634	1.68843	up	3	3	0	1	5.413	2.25	2.039	1.301	2.864	3.904	4.006
Q69K00_ORYSJ	1.15806	3.28652	up	3	3	0	1	39.899	11.531	12.851	14.009	30.487	25.917	29.268
A6N150_ORYSI	-1.66503	2.07426	down	3	3	0	1	27.217	21.926	23.013	15.295	9.151	5.833	4.01
A3C4P3_ORYSJ	-0.65247	1.33983	down	3	3	0	1	3.676	2.469	3.138	3.821	2.138	2.011	1.849
A2Z8U8_ORYSI	2.08314	1.5314	up	3	3	0	1	4.651	0.856	1.119	0.524	5.117	2.688	2.784
Q8LNF2_ORYSJ	-1.47686	1.31901	down	3	3	0	1	3.058	1.634	2.064	3.216	0.576	0.626	1.282
Q8S718_ORYSJ	-0.815932	1.46097	down	3	3	0	1	4.982	2.493	2.818	3.419	2.076	1.793	1.09
Q945W5_ORYSJ	1.12989	2.87295	up	3	3	0	1	3.669	1.281	1.016	1.397	2.964	2.468	2.652
Q8LNN1_ORYSJ	1.40663	1.97812	up	3	3	0	1	5.109	2.07	1.941	1.797	3.914	5.145	6.339
Q2RBD1_ORYSJ	-0.96984	1.89813	down	3	1	0	1	2.487	2.96	2.7	2.766	1.434
B9GBI5_ORYSJ	0.791776	1.75064	up	3	3	0	1	5.702	3.222	3.269	3.498	4.701	6.851	5.741
A2ZNV6_ORYSJ	-1.10773	2.19029	down	1	3	0	1	0.244		0.227		0.097	0.105	0.114
Q84VE1_ORYSJ	0.767458	1.4932	up	3	3	0	1	28.361	7.601	12.329	7.504	17.589	15.66	13.451
Q0IZZ6_ORYSJ	-3.23352	2.05918	down	2	1	0	1	0.661	2.176		2.207		0.233
Q2R1J7_ORYSJ	0.675007	2.04303	up	3	3	0	1	36.559	13.384	15.368	14.895	22.73	20.51	26.447
Q2QVL8_ORYSJ	-1.94317	2.96317	down	2	1	0	1	0.621	0.685	0.684		0.178
Q2QU06_ORYSJ	0.850492	3.01561	up	3	3	0	1	32.294	12.234	10.963	11.138	22.545	20.069	19.296
A2ZJY0_ORYSI	-2.01528	2.77459	down	3	2	0	1	30.709	15.065	13.112	13.482	4.208	2.662
Q2QP54_ORYSJ	1.10758	3.47606	up	3	3	0	1	9.855	2.79	2.224	3.078	5.932	5.905	5.6
Q2QNG2_ORYSJ	-0.846488	1.33713	down	1	2	0	1	1.444			1.051	0.565		0.604
Q2QN11_ORYSJ	2.9339	2.4678	up	3	3	0	1	6.029	1.098	1.477	0.286	7.639	8.74	5.484
A3A851_ORYSJ	3.5025	1.51265	up	2	1	0	1	0.612	0.173	0.313				2.754
A3ARH8_ORYSJ	1.3751	1.84561	up	3	3	0	1	1.081	0.164	0.431	0.481	0.738	1.039	1.014
Q0IPL3_ORYSJ	0.876802	1.33555	up	3	3	0	1	9.837	3.928	2.632	4.002	8.318	5.689	5.388
A6MZL6_ORYSI	1.58045	2.71719	up	3	3	0	1	24.741	5.823	7.353	3.277	18.244	15.377	15.584
A6N081_ORYSI	-2.56394	2.39934	down	3	3	0	1	1.839	1.653	1.478	2.25	0.172	0.264	0.474
B7E5F1_ORYSJ	1.1427	3.10413	up	3	3	0	1	491.995	178.534	140.818	138.245	361.686	339.773	308.886
B7EQP9_ORYSJ	-2.13792	1.37088	down	3	1	0	1	0.831	0.792	0.686	0.595			0.157
B9EYE7_ORYSJ	-1.41669	1.3133	down	3	3	0	1	2.45	2.821	1.489	2.375	0.688	1.423	0.393
Q655P5_ORYSJ	-1.72486	1.47161	down	3	3	0	1	4.158	1.757	3.699	3.839	1.16	0.823	0.829
Q5JK66_ORYSJ	1.41357	1.51456	up	3	1	0	1	0.466	0.212	0.134	0.145	0.436
Q5ZAZ1_ORYSJ	0.957271	1.42023	up	3	3	0	1	0.396	0.128	0.145	0.241	0.378	0.366	0.254
Q5N7Z9_ORYSJ	1.97348	1.35557	up	1	2	0	1	1.807	1.194			4.549	4.829
Q8W0A4_ORYSJ	-1.16606	1.99381	down	3	3	0	1	1.578	1.732	1.418	1.412	0.377	0.818	0.838
Q5ZBH8_ORYSJ	-1.12176	1.36078	down	3	3	0	1	3.587	2.188	3.347	2.41	0.78	0.985	1.886
Q9SBW2_ORYSJ	-1.33238	1.4091	down	3	3	0	1	0.315	0.238	0.201	0.115	0.063	0.077	0.08
B8ACZ3_ORYSI	2.25039	2.16703	up	3	3	0	1	0.4	0.227	0.032	0.018	0.432	0.443	0.443
Q6ZI53_ORYSJ	0.804028	1.3756	up	3	3	0	1	41.995	18.528	14.152	14.263	33.489	27.745	20.727
Q6K5H8_ORYSJ	1.50498	1.76935	up	3	3	0	1	2.004	1.02	1.182	0.567	2.836	3.16	1.863
Q6K635_ORYSJ	0.939138	2.9536	up	3	3	0	1	0.883	0.292	0.277	0.363	0.617	0.553	0.617
Q6Z6B5_ORYSJ	-1.35326	1.9593	down	3	3	0	1	1.795	1.779	1.162	1.318	0.618	0.449	0.6
Q6YU90_ORYSJ	0.748958	1.87886	up	3	3	0	1	37.273	15.036	12.158	15.646	25.642	26.376	19.978
Q10CU4_ORYSJ	1.44984	1.76149	up	3	3	0	1	10.575	3.65	1.55	3.539	10.136	7.028	6.709
Q10D68_ORYSJ	0.812132	1.85283	up	3	3	0	1	64.904	24.627	24.076	20.553	47.648	40.087	33.865
Q10NM5_ORYSJ	1.07724	1.73826	up	3	3	0	1	19.746	7.246	3.328	8.364	11.386	13.928	14.645
Q10I42_ORYSJ	1.08968	1.70999	up	3	3	0	1	20.303	4.77	9.565	7.439	13.092	18.668	14.581
Q8W3J0_ORYSJ	-1.0399	1.57486	down	3	3	0	1	18.766	12.651	14.049	9.411	7.737	6.116	3.71
C7J028_ORYSJ	0.792558	1.74655	up	2	1	0	1	0.262	0.17	0.166		0.291
Q9ZRI9_ORYSJ	0.883992	2.92817	up	3	3	0	1	60.78	22.405	27.219	20.177	45.095	42.656	41.065
Q850Z8_ORYSJ	1.64291	1.97434	up	3	3	0	1	1.259	0.355	0.316	0.24	0.938	0.714	1.193
Q10R10_ORYSJ	4.33747	1.99281	up	2	2	0	1	0.513	0.027		0.033	0.665		0.548
B8AR31_ORYSI	1.02721	2.33287	up	3	3	0	1	4.103	1.287	1.409	1.952	3.281	3.414	2.778
Q7XSV2_ORYSJ	1.18305	1.6496	up	3	3	0	1	41.07	18.499	11.723	12.001	35.364	37.317	23.189
Q7XVF8_ORYSJ	-1.74896	1.51578	down	3	2	0	1	1.442	0.923	0.826	0.787	0.445	0.058
Q0JAC6_ORYSJ	0.832696	1.62766	up	3	3	0	1	15.109	3.654	5.794	8.046	10.701	10.13	10.326
B8AUJ2_ORYSI	0.766178	1.52608	up	1	2	0	1	0.079			0.132		0.222	0.227
Q7XR19_ORYSJ	0.923417	1.34914	up	2	2	0	1	1.277	0.826	0.557		1.293		1.33
Q84P62_ORYSJ	1.35886	2.14347	up	3	3	0	1	2.059	0.543	1.227	0.521	1.897	1.931	2.048
Q688W0_ORYSJ	1.37058	1.3145	up	3	3	0	1	2.655	0.654	1.048	0.304	1.612	2.316	1.259
B8AX00_ORYSI	1.33342	1.46628	up	3	1	0	1	0.028	0.006	0.01	0.009	0.021
Q75GB3_ORYSJ	-1.10123	1.73279	down	3	3	0	1	1.006	0.667	0.834	0.816	0.436	0.47	0.174
Q9LWT7_ORYSJ	-0.775739	1.96934	down	3	2	0	1	1.381	1.033	0.977	0.856	0.534		0.582
B9FT73_ORYSJ	-0.760028	1.5589	down	1	2	0	1	0.599	0.536			0.322	0.311
B8B2X2_ORYSI	1.40296	2.3252	up	3	3	0	1	1.655	0.379	0.489	0.586	1.144	1.535	1.166
Q7XI68_ORYSJ	-1.36751	1.36646	down	2	1	0	1	0.261	0.428		0.408			0.162
B9FWW3_ORYSJ	-1.12644	1.77309	down	3	3	0	1	0.99	0.886	0.829	1.014	0.567	0.197	0.486
Q7XAN4_ORYSJ	2.36361	1.4616	up	2	3	0	1	0.897		0.288	0.176	0.897	1.112	1.573
Q8W423_ORYSJ	-1.27194	1.75759	down	3	3	0	1	2.951	1.788	2.492	1.634	1.065	0.775	0.609
B9FVK5_ORYSJ	-1.72828	2.08559	down	3	3	0	1	0.256	0.124	0.203	0.17	0.038	0.059	0.053
Q7XB60_ORYSJ	0.695784	2.01396	up	3	2	0	1	0.583	0.293	0.235	0.236	0.399		0.426
B9FU86_ORYSJ	-1.07415	1.67411	down	3	3	0	1	1.737	1.233	1.284	1.435	0.934	0.625	0.318
Q6YYW3_ORYSJ	0.868662	1.53784	up	3	3	0	1	5.485	2.226	2.136	1.861	3.935	2.854	4.574
Q84PW3_ORYSJ	-2.04631	1.49054	down	3	3	0	1	1.305	0.914	0.927	1.546	0.603	0.102	0.115
Q67J16_ORYSJ	3.05149	1.72693	up	2	2	0	1	0.196	0.027	0.059		0.397	0.316
B8BCQ3_ORYSI	1.17065	1.74425	up	3	3	0	1	11.677	5.556	2.159	3.805	8.32	10.096	7.517
Q2RAK2_ORYSJ	-1.26175	1.41247	down	3	3	0	1	13.884	12.911	9.14	7.685	5.935	4.321	2.145
Q2R6X3_ORYSJ	-1.47347	1.30958	down	2	3	0	1	0.482		0.319	0.49	0.198	0.168	0.071
Q5U1F5_ORYSJ	-1.7243	1.38769	down	3	3	0	1	1.259	0.659	1.281	0.971	0.027	0.355	0.499
B9GC24_ORYSJ	1.43565	1.5706	up	3	3	0	1	2.345	1.309	0.41	0.505	2.464	1.681	1.871
H2KWV3_ORYSJ	1.01857	2.0131	up	2	2	0	1	0.618	0.396		0.376	0.82	0.744
B8BNI3_ORYSI	-2.77686	1.63111	down	3	3	0	1	11.601	9.992	4.285	8.71	2.333	0.409	0.612
B9EXE9_ORYSJ	-5.39015	2.94004	down	3	2	0	1	1.345	2.233	1.851	1.892		0.02	0.075
Q6K7R4_ORYSJ	1.57233	1.31113	up	2	3	0	1	0.472	0.225		0.17	0.465	0.528	0.769
Q7FAL4_ORYSJ	-2.18821	2.20922	down	3	3	0	1	5.377	3.772	2.603	3.191	0.42	1.356	0.323
Q7XPW1_ORYSJ	-2.79244	1.79874	down	3	3	0	1	1.542	0.542	1.163	0.893	0.187	0.141	0.047
B9FK56_ORYSJ	0.956366	2.64235	up	3	3	0	1	35.316	11.327	14.577	11.841	24.527	21.972	26.742
B9FWC0_ORYSJ	1.60172	1.96471	up	3	3	0	1	6.705	2.102	0.916	1.633	5.924	4.019	4.173
B9FXX1_ORYSJ	1.74655	1.50609	up	2	1	0	1	0.059		0.042	0.048	0.151
Q6ZCC0_ORYSJ	1.81348	1.91979	up	3	3	0	1	0.26	0.16	0.041	0.034	0.239	0.283	0.304
Q0INQ6_ORYSJ	-3.31477	1.67368	down	3	2	0	1	2.449	2.172	1.723	2.941		0.289	0.169
H9BJU7_9REOV	-4.47428	2.61064	down	3	2	0	1	2.858	4.314	5.56	5.163	0.004	0.447
Q0DEU8_ORYSJ	0.69089	1.90659	up	3	3	0	1	311.25	142.823	113.284	122.931	235.108	191.77	184.995
Q0DPW7_ORYSJ	1.11315	2.08986	up	3	3	0	1	5.45	1.7	2.186	1.403	4.516	3.512	3.413
Q0DVS6_ORYSJ	1.5911	1.31893	up	2	1	0	1	1.167	0.595	0.499				1.648
Q0ILQ0_ORYSJ	1.47131	1.46921	up	2	3	0	1	2.431	0.827		0.273	1.278	1.688	1.609
Q0IWS0_ORYSJ	0.709967	3.15927	up	3	3	0	1	45.869	17.759	17.242	14.47	27.007	27.697	26.219
Q8W3D2_ORYSJ	1.94497	1.76879	up	3	3	0	1	4.393	1.658	0.46	1.289	5.771	4.106	3.241
Q6ZH98_ORYSJ	-1.99018	3.4034	down	3	3	0	1	123.981	92.091	103.239	99.913	29.596	31.604	13.115
Q8GVQ3_ORYSJ	-1.33424	1.60145	down	3	3	0	1	9.91	5.529	8.311	8.336	1.322	4.322	3.151
Q2QPR0_ORYSJ	0.629773	2.07564	up	3	3	0	1	8.865	3.869	4.473	3.492	6.715	5.53	6.066
Q2QSR7_ORYSJ	1.01797	2.82113	up	3	3	0	1	79.308	25.921	27.036	26.298	49.364	60.434	50.699
Q5QNA5_ORYSJ	1.14693	1.35427	up	3	3	0	1	3.274	1.788	0.35	1.383	3.032	2.194	2.571
Q657L8_ORYSJ	-0.877026	1.88702	down	3	3	0	1	5.871	4.078	3.385	4.866	2.404	2.069	2.24
Q65XA0_ORYSJ	-0.921789	1.58149	down	3	3	0	1	31.301	14.371	22.637	21.978	10.528	9.477	11.131
Q6ASV4_ORYSJ	-3.30426	1.65522	down	3	3	0	1	3.11	2.116	0.828	1.926	0.177	0.181	0.135
Q6ER49_ORYSJ	0.899285	1.33671	up	3	3	0	1	31.167	12.751	8.585	9.029	22.916	20.133	13.586
Q6L509_ORYSJ	-1.48834	1.64013	down	3	3	0	1	0.842	0.56	0.477	0.45	0.338	0.125	0.067
Q6YUA1_ORYSJ	-2.20425	2.22852	down	3	2	0	1	2.619	1.839	2.381	2.022		0.595	0.308
Q6Z3V7_ORYSJ	0.727394	1.63122	up	3	3	0	1	91.767	50.383	41.995	32.534	71.286	77.33	58.194
Q7F1U0_ORYSJ	-0.970833	2.27478	down	3	3	0	1	19.069	15.131	13.878	17.458	7.711	6.459	9.538
Q7X7I6_ORYSJ	0.60489	3.28054	up	3	3	0	1	2.9	1.522	1.428	1.364	2.074	2.262	2.225
Q7XK09_ORYSJ	-1.24594	2.052	down	3	3	0	1	38.449	26.977	32.154	21.795	9.391	10.821	13.909
Q7XQF8_ORYSJ	-0.852294	1.49648	down	2	2	0	1	0.131	0.129		0.14	0.065		0.084
Q84NW1_ORYSJ	1.1733	2.09307	up	3	3	0	1	57.785	17.938	21.341	23.916	46.558	56.806	39.158
Q8S1Y0_ORYSJ	1.92008	1.49488	up	3	3	0	1	13.965	5.604	2.522	5.8	9.86	21.78	21.062
Q94CR1_ORYSJ	-1.53463	2.28723	down	3	3	0	1	9.508	6.993	7.802	5.682	1.493	2.294	3.281
Q9LWT6_ORYSJ	1.34867	3.01823	up	3	3	0	1	68.129	21.047	14.779	20	51.917	42.646	47.613
