# Supplementary material for: Label-Free Quantitative Proteomic Analysis of Chitosan Oligosaccharide-Treated Rice Infected with Southern Rice Black-Streaked Dwarf Virus
Source: Viruses. 2017 May 18;9(5):115. doi: 10.3390/v9050115 (PMC5454427; doi:10.3390/v9050115)
Supplement: Supplementary file 1 [file viruses-09-00115-s001.zip › Supplementary/Table S3.xlsx]

## Sheet: Sheet1
Table S3 Results of differential protein GO analysis
	Category	Term	Counts	%	P-Value	Fold Enrichment	Benjamini	FDR	Fisher Exact
Up-regulate	GOTERM_CC_FAT	cytosolic ribosome	9	14.1	1.3e-05	7.7	0.00081	0.013	1.6e-06
	GOTERM_CC_FAT	photosystem I	5	7.8	2.6e-05	27.5	0.0008	0.026	8.2e-07
	GOTERM_CC_FAT	cytosolic part	9	14.1	3e-05	6.9	0.00062	0.03	4.2e-06
	GOTERM_CC_FAT	photosystem	6	9.4	6.1e-05	13.6	0.00094	0.061	4.1e-06
	GOTERM_CC_FAT	ribosomal subunit	9	14.1	8.7e-05	5.9	0.0011	0.088	1.4e-05
	GOTERM_CC_FAT	photosynthetic membrane	7	10.9	9.9e-05	8.9	0.001	0.1	1.1e-05
	GOTERM_CC_FAT	cytosol	12	18.8	0.00011	3.9	0.00097	0.11	2.7e-05
	GOTERM_CC_FAT	thylakoid part	7	10.9	0.00011	8.7	0.00087	0.11	1.2e-05
	GOTERM_CC_FAT	plastoglobule	4	6.2	0.00016	35.9	0.0011	0.16	3.7e-06
	GOTERM_CC_FAT	thylakoid	7	10.9	0.00017	8.1	0.0011	0.17	2e-05
	GOTERM_CC_FAT	large ribosomal subunit	7	10.9	0.00019	7.9	0.0011	0.19	2.3e-05
	GOTERM_CC_FAT	plastid thylakoid membrane	6	9.4	0.00022	10.4	0.0011	0.22	2e-05
	GOTERM_CC_FAT	chloroplast thylakoid membrane	6	9.4	0.00022	10.4	0.0011	0.22	2e-05
	GOTERM_CC_FAT	plastid thylakoid	6	9.4	0.00025	10.1	0.0012	0.25	2.3e-05
	GOTERM_CC_FAT	chloroplast thylakoid	6	9.4	0.00025	10.1	0.0012	0.25	2.3e-05
	GOTERM_CC_FAT	ribosome	10	15.6	0.00028	4.4	0.0012	0.28	6.1e-05
	GOTERM_CC_FAT	photosystem II	5	7.8	0.00033	14.5	0.0014	0.34	2.1e-05
	GOTERM_CC_FAT	thylakoid membrane	6	9.4	0.00058	8.5	0.0022	0.58	6.5e-05
	GOTERM_CC_FAT	cytosolic large ribosomal subunit	6	9.4	0.0006	8.4	0.0022	0.6	6.8e-05
	GOTERM_CC_FAT	organelle subcompartment	6	9.4	0.0017	6.6	0.0059	1.7	0.00025
	GOTERM_CC_FAT	plastid	18	28.1	0.0021	2.1	0.0067	2.1	0.00098
	GOTERM_CC_FAT	chloroplast	10	15.6	0.0021	3.3	0.0066	2.1	0.00062
	GOTERM_CC_FAT	ribonucleoprotein complex	11	17.2	0.0028	2.9	0.0083	2.8	0.00094
	GOTERM_CC_FAT	intracellular ribonucleoprotein complex	11	17.2	0.0028	2.9	0.0083	2.8	0.00094
	GOTERM_CC_FAT	chloroplast part	6	9.4	0.0078	4.7	0.022	7.6	0.0016
	GOTERM_CC_FAT	plastid part	6	9.4	0.0079	4.7	0.021	7.7	0.0016
	GOTERM_CC_FAT	chloroplast stroma	4	6.2	0.0091	9	0.023	8.8	0.00096
	GOTERM_CC_FAT	plastid stroma	4	6.2	0.0095	8.9	0.023	9.2	0.001
	GOTERM_CC_FAT	chloroplast envelope	4	6.2	0.012	8.2	0.027	11	0.0013
	GOTERM_CC_FAT	plastid envelope	4	6.2	0.012	8	0.028	12	0.0015
	GOTERM_MF_FAT	pigment binding	4	6.2	4.2e-05	56.3	0.0073	0.051	5.9e-07
	GOTERM_MF_FAT	structural constituent of ribosome	10	15.6	8.4e-05	5.3	0.0073	0.1	1.5e-05
	GOTERM_MF_FAT	chlorophyll binding	4	6.2	0.00016	36.7	0.0092	0.19	3.8e-06
	GOTERM_MF_FAT	structural molecule activity	10	15.6	0.0002	4.7	0.0088	0.25	4.1e-05
	GOTERM_MF_FAT	cofactor binding	7	10.9	0.013	3.5	0.37	15	0.0036
	GOTERM_MF_FAT	tetrapyrrole binding	7	10.9	0.018	3.3	0.41	20	0.0053
	GOTERM_MF_FAT	NADP binding	3	4.7	0.023	12.4	0.45	25	0.0018
	GOTERM_MF_FAT	NAD binding	3	4.7	0.034	10.2	0.53	34	0.0031
	GOTERM_MF_FAT	oxidoreductase activity, acting on CH-OH group of donors	4	6.2	0.034	5.5	0.49	35	0.0059
	GOTERM_MF_FAT	coenzyme binding	5	7.8	0.036	3.9	0.47	36	0.0086
	GOTERM_MF_FAT	RNA binding	8	12.5	0.04	2.4	0.48	40	0.016
	GOTERM_MF_FAT	proton-transporting ATP synthase activity, rotational mechanism	2	3.1	0.076	24.8	0.69	62	0.0029
	GOTERM_MF_FAT	oxidoreductase activity, acting on the CH-OH group of donors, NAD or NADP as acceptor	3	4.7	0.08	6.3	0.68	64	0.012
	GOTERM_BP_FAT	peptide metabolic process	15	23.4	1.5e-05	3.8	0.0042	0.019	3.7e-06
	GOTERM_BP_FAT	generation of precursor metabolites and energy	9	14.1	1.5e-05	7.7	0.0022	0.02	1.9e-06
	GOTERM_BP_FAT	cellular amide metabolic process	15	23.4	2.9e-05	3.6	0.0028	0.038	7.6e-06
	GOTERM_BP_FAT	translation	13	20.3	4.3e-05	4.1	0.0031	0.057	1e-05
	GOTERM_BP_FAT	peptide biosynthetic process	13	20.3	4.5e-05	4.1	0.0026	0.06	1.1e-05
	GOTERM_BP_FAT	amide biosynthetic process	13	20.3	6e-05	3.9	0.0029	0.08	1.5e-05
	GOTERM_BP_FAT	photosynthesis, light harvesting in photosystem I	4	6.2	8.1e-05	44.8	0.0033	0.11	1.4e-06
	GOTERM_BP_FAT	photosynthesis, light reaction	5	7.8	0.00013	18.7	0.0046	0.17	6.2e-06
	GOTERM_BP_FAT	organonitrogen compound biosynthetic process	16	25	0.00013	3	0.0043	0.18	4.4e-05
	GOTERM_BP_FAT	photosynthesis, light harvesting	4	6.2	0.0002	33.6	0.0057	0.26	5e-06
	GOTERM_BP_FAT	glucose metabolic process	4	6.2	0.00068	22.4	0.018	0.9	2.7e-05
	GOTERM_BP_FAT	ribose phosphate metabolic process	7	10.9	0.00073	6.3	0.017	0.97	0.00011
	GOTERM_BP_FAT	protein-chromophore linkage	4	6.2	0.00075	21.7	0.017	0.99	3.1e-05
	GOTERM_BP_FAT	photosynthesis	6	9.4	0.00079	8	0.016	1	9.4e-05
	GOTERM_BP_FAT	purine ribonucleoside monophosphate metabolic process	6	9.4	0.00091	7.8	0.017	1.2	0.00011
	GOTERM_BP_FAT	purine nucleoside monophosphate metabolic process	6	9.4	0.00091	7.8	0.017	1.2	0.00011
	GOTERM_BP_FAT	ribonucleoside monophosphate metabolic process	6	9.4	0.0014	7.1	0.025	1.8	0.00019
	GOTERM_BP_FAT	nucleoside monophosphate metabolic process	6	9.4	0.0015	6.9	0.026	2	0.00021
	GOTERM_BP_FAT	nucleotide metabolic process	7	10.9	0.0018	5.3	0.029	2.4	0.00033
	GOTERM_BP_FAT	nucleoside phosphate metabolic process	7	10.9	0.0018	5.2	0.028	2.4	0.00034
	GOTERM_BP_FAT	purine ribonucleotide metabolic process	6	9.4	0.0019	6.6	0.028	2.5	0.00028
	GOTERM_BP_FAT	purine nucleotide metabolic process	6	9.4	0.0022	6.4	0.029	2.8	0.00032
	GOTERM_BP_FAT	hexose metabolic process	4	6.2	0.0027	14	0.035	3.5	0.00018
	GOTERM_BP_FAT	ribonucleotide metabolic process	6	9.4	0.003	5.9	0.037	3.9	0.00048
	GOTERM_BP_FAT	organophosphate metabolic process	8	12.5	0.0037	3.9	0.043	4.8	0.0009
	GOTERM_BP_FAT	purine-containing compound metabolic process	6	9.4	0.0042	5.5	0.047	5.4	0.00073
	GOTERM_BP_FAT	nucleobase-containing small molecule metabolic process	7	10.9	0.0043	4.4	0.047	5.6	0.00094
	GOTERM_BP_FAT	ATP metabolic process	5	7.8	0.0044	7.3	0.046	5.7	0.00057
	GOTERM_BP_FAT	purine ribonucleoside triphosphate metabolic process	5	7.8	0.0054	6.9	0.055	7	0.00075
	GOTERM_BP_FAT	purine nucleoside triphosphate metabolic process	5	7.8	0.0054	6.9	0.055	7	0.00075
	GOTERM_BP_FAT	carbohydrate derivative metabolic process	9	14.1	0.0055	3.2	0.053	7	0.0016
	GOTERM_BP_FAT	monosaccharide metabolic process	4	6.2	0.0061	10.5	0.057	7.8	0.00054
	GOTERM_BP_FAT	ribonucleoside triphosphate metabolic process	5	7.8	0.007	6.4	0.063	8.9	0.001
	GOTERM_BP_FAT	nucleoside triphosphate metabolic process	5	7.8	0.0075	6.3	0.066	9.6	0.0011
	GOTERM_BP_FAT	nicotinamide nucleotide metabolic process	4	6.2	0.0097	8.9	0.082	12	0.001
	GOTERM_BP_FAT	pyridine nucleotide metabolic process	4	6.2	0.0097	8.9	0.082	12	0.001
	GOTERM_BP_FAT	ribosomal large subunit biogenesis	4	6.2	0.01	8.7	0.083	13	0.0011
	GOTERM_BP_FAT	purine ribonucleoside metabolic process	5	7.8	0.011	5.6	0.088	14	0.0019
	GOTERM_BP_FAT	pyridine-containing compound metabolic process	4	6.2	0.012	8.3	0.089	14	0.0013
	GOTERM_BP_FAT	purine nucleoside metabolic process	5	7.8	0.012	5.5	0.091	15	0.0021
	GOTERM_BP_FAT	oxidoreduction coenzyme metabolic process	4	6.2	0.014	7.7	0.1	17	0.0017
	GOTERM_BP_FAT	coenzyme metabolic process	5	7.8	0.015	5.1	0.11	19	0.0029
	GOTERM_BP_FAT	response to light stimulus	4	6.2	0.015	7.5	0.11	19	0.0019
	GOTERM_BP_FAT	ribosomal large subunit assembly	3	4.7	0.016	15.3	0.11	19	0.00095
	GOTERM_BP_FAT	ribonucleoside metabolic process	5	7.8	0.018	4.9	0.12	21	0.0034
	GOTERM_BP_FAT	response to radiation	4	6.2	0.022	6.5	0.14	26	0.0033
	GOTERM_BP_FAT	mitochondrial translational elongation	2	3.1	0.023	84.1	0.14	27	0.00021
	GOTERM_BP_FAT	nucleoside metabolic process	5	7.8	0.026	4.4	0.15	29	0.0056
	GOTERM_BP_FAT	purine nucleoside diphosphate metabolic process	3	4.7	0.029	11	0.17	33	0.0025
	GOTERM_BP_FAT	nucleotide phosphorylation	3	4.7	0.029	11	0.17	33	0.0025
	GOTERM_BP_FAT	glycolytic process	3	4.7	0.029	11	0.17	33	0.0025
	GOTERM_BP_FAT	ATP generation from ADP	3	4.7	0.029	11	0.17	33	0.0025
	GOTERM_BP_FAT	ribonucleoside diphosphate metabolic process	3	4.7	0.029	11	0.17	33	0.0025
	GOTERM_BP_FAT	purine ribonucleoside diphosphate metabolic process	3	4.7	0.029	11	0.17	33	0.0025
	GOTERM_BP_FAT	ADP metabolic process	3	4.7	0.029	11	0.17	33	0.0025
	GOTERM_BP_FAT	nucleoside diphosphate phosphorylation	3	4.7	0.029	11	0.17	33	0.0025
	GOTERM_BP_FAT	nucleoside diphosphate metabolic process	3	4.7	0.03	10.7	0.17	34	0.0027
	GOTERM_BP_FAT	purine ribonucleoside monophosphate biosynthetic process	3	4.7	0.035	9.9	0.2	38	0.0034
	GOTERM_BP_FAT	purine nucleoside monophosphate biosynthetic process	3	4.7	0.035	9.9	0.2	38	0.0034
	GOTERM_BP_FAT	glycosyl compound metabolic process	5	7.8	0.042	3.7	0.22	44	0.011
	GOTERM_BP_FAT	cofactor metabolic process	5	7.8	0.042	3.7	0.22	44	0.011
	GOTERM_BP_FAT	pyruvate metabolic process	3	4.7	0.045	8.7	0.23	46	0.0049
	GOTERM_BP_FAT	protein refolding	2	3.1	0.046	42	0.23	46	0.00095
	GOTERM_BP_FAT	ribonucleoprotein complex assembly	4	6.2	0.05	4.7	0.25	49	0.0099
	GOTERM_BP_FAT	ribonucleoside monophosphate biosynthetic process	3	4.7	0.053	7.9	0.26	52	0.0064
	GOTERM_BP_FAT	purine ribonucleotide biosynthetic process	3	4.7	0.053	7.9	0.26	52	0.0064
	GOTERM_BP_FAT	ribonucleoprotein complex subunit organization	4	6.2	0.054	4.6	0.26	52	0.011
	GOTERM_BP_FAT	purine nucleotide biosynthetic process	3	4.7	0.055	7.8	0.26	53	0.0067
	GOTERM_BP_FAT	nucleoside monophosphate biosynthetic process	3	4.7	0.058	7.5	0.27	55	0.0073
	GOTERM_BP_FAT	single-organism carbohydrate metabolic process	6	9.4	0.064	2.7	0.28	58	0.022
	GOTERM_BP_FAT	phosphate-containing compound metabolic process	8	12.5	0.067	2.2	0.29	60	0.029
	GOTERM_BP_FAT	single-organism carbohydrate catabolic process	3	4.7	0.069	6.8	0.3	61	0.0095
	GOTERM_BP_FAT	ribosome assembly	3	4.7	0.069	6.8	0.3	61	0.0095
	GOTERM_BP_FAT	phosphorus metabolic process	8	12.5	0.069	2.1	0.29	61	0.03
	GOTERM_BP_FAT	purine-containing compound biosynthetic process	3	4.7	0.074	6.6	0.31	64	0.011
	GOTERM_BP_FAT	ribonucleotide biosynthetic process	3	4.7	0.079	6.3	0.32	67	0.012
	GOTERM_BP_FAT	ribose phosphate biosynthetic process	3	4.7	0.079	6.3	0.32	67	0.012
	GOTERM_BP_FAT	carbohydrate metabolic process	9	14.1	0.082	1.9	0.33	68	0.04
	GOTERM_BP_FAT	organophosphate biosynthetic process	4	6.2	0.086	3.8	0.33	70	0.021
	GOTERM_BP_FAT	protein folding	4	6.2	0.087	3.7	0.33	70	0.022
	GOTERM_BP_FAT	mitochondrial translation	2	3.1	0.095	19.8	0.35	73	0.0045
	GOTERM_BP_FAT	single-organism catabolic process	5	7.8	0.095	2.8	0.35	73	0.031
	GOTERM_BP_FAT	carbohydrate catabolic process	4	6.2	0.1	3.5	0.36	75	0.026
down-regulate	GOTERM_CC_FAT	proton-transporting ATP synthase complex	2	4.3	0.061	30.3	0.94	50	0.0019
	GOTERM_CC_FAT	cytosol	5	10.6	0.056	3.2	0.99	47	0.017
	GOTERM_MF_FAT	hydrogen ion transmembrane transporter activity	4	8.5	0.0029	13.5	0.33	3.3	0.00021
	GOTERM_MF_FAT	monovalent inorganic cation transmembrane transporter activity	4	8.5	0.0099	8.7	0.5	11	0.0011
	GOTERM_MF_FAT	inorganic cation transmembrane transporter activity	4	8.5	0.026	6	0.71	27	0.0042
	GOTERM_MF_FAT	cofactor binding	5	10.6	0.026	4.2	0.61	27	0.0059
	GOTERM_MF_FAT	oxidoreductase activity, acting on the CH-OH group of donors, NAD or NADP as acceptor	3	6.4	0.03	10.6	0.58	31	0.0027
	GOTERM_MF_FAT	proton-transporting ATP synthase activity, rotational mechanism	2	4.3	0.045	42.1	0.66	42	0.001
	GOTERM_MF_FAT	cation transmembrane transporter activity	4	8.5	0.052	4.6	0.65	46	0.011
	GOTERM_MF_FAT	oxidoreductase activity, acting on CH-OH group of donors	3	6.4	0.064	7	0.69	54	0.0087
	GOTERM_MF_FAT	ATPase activity, coupled to transmembrane movement of ions, rotational mechanism	2	4.3	0.088	21.1	0.76	66	0.004
	GOTERM_BP_FAT	monovalent inorganic cation transport	4	8.5	0.0026	13.9	0.48	3.3	0.00018
	GOTERM_BP_FAT	ATP synthesis coupled proton transport	3	6.4	0.0034	32.8	0.36	4.4	9.7e-05
	GOTERM_BP_FAT	energy coupled proton transport, down electrochemical gradient	3	6.4	0.0034	32.8	0.36	4.4	9.7e-05
	GOTERM_BP_FAT	ATP metabolic process	4	8.5	0.0054	10.7	0.37	6.9	0.00049
	GOTERM_BP_FAT	ATP biosynthetic process	3	6.4	0.0056	25.5	0.3	7.1	0.00021
	GOTERM_BP_FAT	purine ribonucleoside triphosphate metabolic process	4	8.5	0.0064	10	0.28	8	0.00061
	GOTERM_BP_FAT	purine nucleoside triphosphate metabolic process	4	8.5	0.0064	10	0.28	8	0.00061
	GOTERM_BP_FAT	purine nucleoside triphosphate biosynthetic process	3	6.4	0.0073	22.4	0.27	9.1	0.00031
	GOTERM_BP_FAT	purine ribonucleoside triphosphate biosynthetic process	3	6.4	0.0073	22.4	0.27	9.1	0.00031
	GOTERM_BP_FAT	purine nucleoside monophosphate metabolic process	4	8.5	0.0076	9.4	0.25	9.5	0.00078
	GOTERM_BP_FAT	purine ribonucleoside monophosphate metabolic process	4	8.5	0.0076	9.4	0.25	9.5	0.00078
	GOTERM_BP_FAT	ribonucleoside triphosphate metabolic process	4	8.5	0.0078	9.4	0.22	9.7	0.0008
	GOTERM_BP_FAT	nucleoside triphosphate metabolic process	4	8.5	0.0083	9.1	0.21	10	0.00087
	GOTERM_BP_FAT	ribonucleoside monophosphate metabolic process	4	8.5	0.0099	8.6	0.23	12	0.0011
	GOTERM_BP_FAT	nucleoside monophosphate metabolic process	4	8.5	0.01	8.4	0.22	13	0.0012
	GOTERM_BP_FAT	ribonucleoside triphosphate biosynthetic process	3	6.4	0.011	18.4	0.2	13	0.00055
	GOTERM_BP_FAT	purine ribonucleoside monophosphate biosynthetic process	3	6.4	0.011	18	0.2	14	0.00058
	GOTERM_BP_FAT	nucleoside triphosphate biosynthetic process	3	6.4	0.011	18	0.2	14	0.00058
	GOTERM_BP_FAT	purine nucleoside monophosphate biosynthetic process	3	6.4	0.011	18	0.2	14	0.00058
	GOTERM_BP_FAT	purine ribonucleoside metabolic process	4	8.5	0.011	8.2	0.19	14	0.0013
	GOTERM_BP_FAT	purine ribonucleotide metabolic process	4	8.5	0.012	8	0.19	15	0.0015
	GOTERM_BP_FAT	purine nucleoside metabolic process	4	8.5	0.012	8	0.19	15	0.0015
	GOTERM_BP_FAT	purine nucleotide metabolic process	4	8.5	0.013	7.8	0.19	16	0.0016
	GOTERM_BP_FAT	ion transmembrane transport	4	8.5	0.013	7.8	0.19	16	0.0016
	GOTERM_BP_FAT	purine nucleoside biosynthetic process	3	6.4	0.014	15.8	0.19	17	0.00085
	GOTERM_BP_FAT	purine ribonucleoside biosynthetic process	3	6.4	0.014	15.8	0.19	17	0.00085
	GOTERM_BP_FAT	ribonucleotide metabolic process	4	8.5	0.016	7.2	0.2	19	0.0021
	GOTERM_BP_FAT	hydrogen ion transmembrane transport	3	6.4	0.016	14.8	0.2	19	0.001
	GOTERM_BP_FAT	ribonucleoside metabolic process	4	8.5	0.016	7.1	0.19	19	0.0022
	GOTERM_BP_FAT	ribonucleoside monophosphate biosynthetic process	3	6.4	0.017	14.4	0.19	20	0.0011
	GOTERM_BP_FAT	purine ribonucleotide biosynthetic process	3	6.4	0.017	14.4	0.19	20	0.0011
	GOTERM_BP_FAT	purine nucleotide biosynthetic process	3	6.4	0.018	14.1	0.19	21	0.0012
	GOTERM_BP_FAT	nucleoside monophosphate biosynthetic process	3	6.4	0.019	13.7	0.19	22	0.0013
	GOTERM_BP_FAT	purine-containing compound metabolic process	4	8.5	0.019	6.7	0.19	23	0.0028
	GOTERM_BP_FAT	ion transport	5	10.6	0.02	4.5	0.19	23	0.0042
	GOTERM_BP_FAT	hydrogen transport	3	6.4	0.02	13.1	0.18	23	0.0015
	GOTERM_BP_FAT	proton transport	3	6.4	0.02	13.1	0.18	23	0.0015
	GOTERM_BP_FAT	ribose phosphate metabolic process	4	8.5	0.021	6.5	0.18	24	0.003
	GOTERM_BP_FAT	nucleoside metabolic process	4	8.5	0.022	6.3	0.19	25	0.0033
	GOTERM_BP_FAT	purine-containing compound biosynthetic process	3	6.4	0.024	11.9	0.19	27	0.0019
	GOTERM_BP_FAT	ribonucleoside biosynthetic process	3	6.4	0.025	11.6	0.2	28	0.0021
	GOTERM_BP_FAT	ribonucleotide biosynthetic process	3	6.4	0.026	11.5	0.2	29	0.0022
	GOTERM_BP_FAT	ribose phosphate biosynthetic process	3	6.4	0.026	11.5	0.2	29	0.0022
	GOTERM_BP_FAT	glycosyl compound biosynthetic process	3	6.4	0.028	10.9	0.21	31	0.0025
	GOTERM_BP_FAT	nucleoside biosynthetic process	3	6.4	0.028	10.9	0.21	31	0.0025
	GOTERM_BP_FAT	nucleotide metabolic process	4	8.5	0.032	5.5	0.23	35	0.0057
	GOTERM_BP_FAT	nucleoside phosphate metabolic process	4	8.5	0.033	5.4	0.22	35	0.0058
	GOTERM_BP_FAT	glycosyl compound metabolic process	4	8.5	0.033	5.4	0.22	36	0.0058
	GOTERM_BP_FAT	inorganic cation transmembrane transport	3	6.4	0.035	9.8	0.22	37	0.0034
	GOTERM_BP_FAT	cation transport	4	8.5	0.035	5.3	0.22	37	0.0063
	GOTERM_BP_FAT	inorganic ion transmembrane transport	3	6.4	0.036	9.7	0.22	38	0.0035
	GOTERM_BP_FAT	cation transmembrane transport	3	6.4	0.043	8.7	0.25	44	0.0048
	GOTERM_BP_FAT	nucleotide biosynthetic process	3	6.4	0.046	8.4	0.26	46	0.0052
	GOTERM_BP_FAT	nucleoside phosphate biosynthetic process	3	6.4	0.046	8.4	0.26	46	0.0053
	GOTERM_BP_FAT	nucleobase-containing small molecule metabolic process	4	8.5	0.05	4.6	0.27	49	0.01
	GOTERM_BP_FAT	organophosphate metabolic process	4	8.5	0.093	3.5	0.44	72	0.025
